# Supplementary material for: Spatiotemporal transcriptomic atlas reveals the dynamic characteristics and key regulators of planarian regeneration
Source: Nat Commun. 2023 Jun 2;14:3205. doi: 10.1038/s41467-023-39016-0 (PMC10238425; doi:10.1038/s41467-023-39016-0)
Supplement: Supplementary file 3 — Supplementary Data 1 [file 41467_2023_39016_MOESM3_ESM.xlsx]

## Sheet: Control
Supplementary Data 1. The cell classification of all scRNA-seq data
Barcode	Subtypes	Types
AAACCCACACAGCGCT-1-0	neural progenitors	Neuronal
AAACCCATCGTGGTAT-1-0	neural progenitors	Neuronal
AAACGAACAAGCCATT-1-0	early epidermal progenitors 2	Epidermal
AAACGAACAATCTCGA-1-0	GABA neurons	Neuronal
AAACGAACACCAGTAT-1-0	parenchymal progenitors	Parenchymal
AAACGCTCAAAGAGTT-1-0	muscle DV	Muscle
AAACGCTCAGCTGTAT-1-0	secretory 3	Secretory
AAACGCTGTCACCCTT-1-0	mecom+ neurons	Neuronal
AAACGCTTCTAAGGAA-1-0	muscle body 1	Muscle
AAAGGATAGCCAAGTG-1-0	psap+ parenchymal cells	Parenchymal
AAAGGATAGTACTGGG-1-0	phagocyte progenitors	Gut
AAAGGATCAAGACAAT-1-0	brn+ parenchymal cells	Parenchymal
AAAGGATCACATAGCT-1-0	brn+ parenchymal cells	Parenchymal
AAAGGATCAGTGGTGA-1-0	early epidermal progenitors 2	Epidermal
AAAGGATGTGGATACG-1-0	phagocyte progenitors	Gut
AAAGGATTCACTGTTT-1-0	gut neoblast	Neoblast
AAAGGATTCCAATCTT-1-0	gnmt+ goblet cells	Gut
AAAGGGCCAAAGCAAT-1-0	gut neoblast	Neoblast
AAAGGTAAGTTCATCG-1-0	neural progenitors	Neuronal
AAAGGTATCAGTGCGC-1-0	muscle body 1	Muscle
AAAGGTATCATATGGC-1-0	otf+ cells 1	Neuronal
AAAGGTATCGCATGAT-1-0	parenchymal progenitors	Parenchymal
AAAGGTATCTTCTAAC-1-0	aqp+ parenchymal cells	Parenchymal
AAAGTCCAGATCGACG-1-0	early epidermal progenitors 2	Epidermal
AAAGTCCAGTTCATGC-1-0	secretory 6	Secretory
AAAGTCCCAGGTTACT-1-0	cpa-2+ goblet cells	Gut
AAAGTCCGTCTGCATA-1-0	gut neoblast	Neoblast
AAAGTCCGTGGTCCCA-1-0	early epidermal progenitors 2	Epidermal
AAAGTCCGTTAAGAAC-1-0	early epidermal progenitors 2	Epidermal
AAAGTGAGTAGGCTCC-1-0	secretory neoblast	Neoblast
AAAGTGAGTGTCATTG-1-0	tspan-1+ neoblast	Neoblast
AAAGTGAGTTAGAAAC-1-0	pgrn+ parenchymal cells	Parenchymal
AAAGTGATCAGCAGAG-1-0	early epidermal progenitors 3	Epidermal
AAAGTGATCTCATGCC-1-0	novel neoblast	Neoblast
AAATGGAAGCAACCAG-1-0	neuron neoblast	Neoblast
AAATGGACACCTCAGG-1-0	muscle body 1	Muscle
AAATGGACACGACTAT-1-0	secretory 2	Secretory
AAATGGATCAATCTCT-1-0	muscle/parenchymal neoblast	Neoblast
AAATGGATCATAGAGA-1-0	npp-4+ neurons	Neuronal
AAATGGATCTAGCATG-1-0	brn+ parenchymal cells	Parenchymal
AACAAAGCAAAGGTTA-1-0	secretory 3	Secretory
AACAAAGCAAGTATCC-1-0	zic-3+ neurons	Neuronal
AACAAAGGTAGTCGGA-1-0	early epidermal progenitors 1	Epidermal
AACAAAGGTGCCGGTT-1-0	tspan-1+ neoblast	Neoblast
AACAAAGGTTATAGCC-1-0	phagocyte progenitors	Gut
AACAAAGTCTGTACAG-1-0	neuron neoblast	Neoblast
AACAAGAAGGTCGTGA-1-0	pharynx cell type	Epidermal
AACAAGACAAATGAAC-1-0	muscle pharynx progenitors	Muscle
AACAAGACAAGGTCAG-1-0	pigment	Parenchymal
AACACACAGTCCCAAT-1-0	psap+ parenchymal cells	Parenchymal
AACACACAGTGCAGCA-1-0	muscle/parenchymal neoblast	Neoblast
AACACACCAGATCCAT-1-0	muscle pharynx progenitors	Muscle
AACACACCATAGGTTC-1-0	secretory 6	Secretory
AACACACCATTGCTTT-1-0	muscle body 1	Muscle
AACACACGTAAGGAGA-1-0	epidermal neoblast	Neoblast
AACACACGTCGCTCGA-1-0	psap+ parenchymal cells	Parenchymal
AACAGGGCACTACTTT-1-0	early epidermal progenitors 3	Epidermal
AACAGGGGTATACCTG-1-0	secretory 5	Secretory
AACAGGGGTCTGATAC-1-0	psd+ cells	Gut
AACAGGGGTTGCTTGA-1-0	neural progenitors	Neuronal
AACAGGGTCCCGTTGT-1-0	early epidermal progenitors 3	Epidermal
AACAGGGTCTAGTCAG-1-0	psap+ parenchymal cells	Parenchymal
AACAGGGTCTTGCAGA-1-0	mecom+ neurons	Neuronal
AACCAACAGGTCGTAG-1-0	brn+ parenchymal cells	Parenchymal
AACCAACAGTGCCAGA-1-0	muscle pharynx progenitors	Muscle
AACCAACCATAGGTTC-1-0	phagocytes	Gut
AACCAACGTGCATTTG-1-0	secretory 2	Secretory
AACCAACTCCAGGACC-1-0	otf+ cells progenitors	Neuronal
AACCAACTCTATTCGT-1-0	early epidermal progenitors 2	Epidermal
AACCACAAGACATAAC-1-0	protonephridia	Protonephridia
AACCACAAGCTCTTCC-1-0	early epidermal progenitors 2	Epidermal
AACCACAAGTAAACGT-1-0	early epidermal progenitors 2	Epidermal
AACCACACAACTCCCT-1-0	neuron neoblast	Neoblast
AACCACACACTCAAGT-1-0	secretory 3	Secretory
AACCACACATTGTACG-1-0	Idlrr-1+ parenchymal cells	Parenchymal
AACCACATCAAATAGG-1-0	epidermal neoblast	Neoblast
AACCACATCGTCCTCA-1-0	protonephridia neoblast	Neoblast
AACCATGAGTCTAGCT-1-0	epidermal neoblast	Neoblast
AACCATGGTAGCGAGT-1-0	psd+ cells	Gut
AACCATGGTCCATACA-1-0	muscle/parenchymal neoblast	Neoblast
AACCATGGTTTCGTAG-1-0	muscle DV progenitors	Muscle
AACCATGTCCTACTGC-1-0	epidermal neoblast	Neoblast
AACCCAAGTCAACCAT-1-0	epidermal neoblast	Neoblast
AACCCAAGTTTACGTG-1-0	brn+ parenchymal cells	Parenchymal
AACCCAATCTCCGATC-1-0	muscle pharynx progenitors	Muscle
AACCCAATCTGCTTAT-1-0	neural progenitors	Neuronal
AACCTGAAGTTAACAG-1-0	early epidermal progenitors 2	Epidermal
AACCTGACAATTCTCT-1-0	tspan-1+ neoblast	Neoblast
AACCTGAGTAAGGCTG-1-0	goblet cell progenitors	Gut
AACCTGAGTCGCGTCA-1-0	neural progenitors	Neuronal
AACCTGAGTGGGCTTC-1-0	epidermal neoblast	Neoblast
AACCTGAGTTCCGCGA-1-0	gut neoblast	Neoblast
AACCTGAGTTCTGACA-1-0	Idlrr-1+ parenchymal cells	Parenchymal
AACCTGATCCCGTGAG-1-0	muscle body progenitors	Muscle
AACCTTTAGCATTGAA-1-0	npp-4+ neurons	Neuronal
AACCTTTAGGAACGTC-1-0	late epidermal progenitors	Epidermal
AACCTTTCAGAAGTGC-1-0	secretory 4	Secretory
AACCTTTCAGACAAAT-1-0	muscle body 2	Muscle
AACCTTTCAGGTGTGA-1-0	tspan-1+ neoblast	Neoblast
AACGAAAAGATGTTCC-1-0	early epidermal progenitors 2	Epidermal
AACGAAAAGATTGGGC-1-0	gut neoblast	Neoblast
AACGAAAAGGATCATA-1-0	epidermal neoblast	Neoblast
AACGAAACAACAACAA-1-0	novel neoblast	Neoblast
AACGAAAGTCATAGTC-1-0	early epidermal progenitors 3	Epidermal
AACGAAAGTTACCTGA-1-0	mecom+ neurons	Neuronal
AACGAAAGTTCCCACT-1-0	psap+ parenchymal cells	Parenchymal
AACGAAATCCCTTCCC-1-0	secretory 8	Secretory
AACGAAATCGACCAAT-1-0	secretory 6	Secretory
AACGGGAAGAGAGCAA-1-0	phagocyte progenitors	Gut
AACGGGAAGAGAGCGG-1-0	pharynx cell type	Epidermal
AACGGGAAGCTGGTGA-1-0	ChAT neurons 1	Neuronal
AACGGGAAGTACCGGA-1-0	pgrn+ parenchymal cells	Parenchymal
AACGGGACACCCTGAG-1-0	early epidermal progenitors 3	Epidermal
AACGGGAGTAACACGG-1-0	pgrn+ parenchymal cells	Parenchymal
AACGGGATCAAAGGAT-1-0	psap+ parenchymal cells	Parenchymal
AACGGGATCCACGGAC-1-0	early epidermal progenitors 3	Epidermal
AACGGGATCTTGGAAC-1-0	neural progenitors	Neuronal
AACGTCACAGCGAGTA-1-0	gut neoblast	Neoblast
AACGTCAGTCCGTACG-1-0	ChAT neurons 1	Neuronal
AACGTCATCACTGATG-1-0	secretory 5	Secretory
AACGTCATCCTTATGT-1-0	secretory 6	Secretory
AACTTCTAGAGCCCAA-1-0	neural progenitors	Neuronal
AACTTCTAGTAGTGCG-1-0	early epidermal progenitors 3	Epidermal
AACTTCTCAATAACGA-1-0	secretory 4	Secretory
AACTTCTCACGACAGA-1-0	secretory 6	Secretory
AACTTCTCAGTGGTGA-1-0	muscle body progenitors	Muscle
AACTTCTGTTCAGTAC-1-0	secretory 8	Secretory
AACTTCTTCACCCTCA-1-0	muscle body 1	Muscle
AACTTCTTCCGTGGCA-1-0	neuron neoblast	Neoblast
AACTTCTTCTGCTCTG-1-0	muscle DV	Muscle
AAGAACAAGACAACTA-1-0	muscle body 1	Muscle
AAGAACAAGCCGAATG-1-0	early epidermal progenitors 1	Epidermal
AAGAACACATACGCAT-1-0	secretory 3	Secretory
AAGACAAGTTCGGGTC-1-0	pharynx cell type	Epidermal
AAGACAAGTTGCAACT-1-0	muscle pharynx progenitors	Muscle
AAGACTCCAATTGAAG-1-0	secretory 6	Secretory
AAGACTCCACAAATGA-1-0	epidermal neoblast	Neoblast
AAGACTCGTCTAGGTT-1-0	secretory 5	Secretory
AAGATAGAGCAGCAGT-1-0	gut neoblast	Neoblast
AAGATAGGTAATTGGA-1-0	novel neoblast	Neoblast
AAGATAGGTTGGAGAC-1-0	phagocytes	Gut
AAGATAGTCGTCACCT-1-0	secretory 8	Secretory
AAGCATCCATAGTCAC-1-0	novel neoblast	Neoblast
AAGCATCGTGCCAAGA-1-0	muscle pharynx progenitors	Muscle
AAGCATCTCGGACGTC-1-0	otf+ cells progenitors	Neuronal
AAGCCATAGCTGGAGT-1-0	secretory 9	Secretory
AAGCCATCAGTCAGTT-1-0	psap+ parenchymal cells	Parenchymal
AAGCCATGTCGCTCGA-1-0	gut neoblast	Neoblast
AAGCCATGTTGCTCGG-1-0	epidermal neoblast	Neoblast
AAGCCATTCAAGGCTT-1-0	gnmt+ goblet cells	Gut
AAGCGAGAGCCTATCA-1-0	muscle/parenchymal neoblast	Neoblast
AAGCGAGCAAGGAGTC-1-0	muscle/parenchymal neoblast	Neoblast
AAGCGAGCAATTGCAC-1-0	early epidermal progenitors 2	Epidermal
AAGCGAGCACTTCTCG-1-0	muscle pharynx	Muscle
AAGCGAGCAGCCATTA-1-0	secretory 4	Secretory
AAGCGAGTCCCATTCG-1-0	early epidermal progenitors 3	Epidermal
AAGCGTTGTCAAGCGA-1-0	gut neoblast	Neoblast
AAGCGTTGTTGCGTAT-1-0	muscle/parenchymal neoblast	Neoblast
AAGCGTTGTTTCCCAC-1-0	muscle pharynx progenitors	Muscle
AAGCGTTTCGACGACC-1-0	pgrn+ parenchymal cells	Parenchymal
AAGGAATCACTGCTTC-1-0	neural progenitors	Neuronal
AAGGAATCATCTATCT-1-0	parenchymal progenitors	Parenchymal
AAGGAATGTAACGTTC-1-0	parenchymal progenitors	Parenchymal
AAGGAATGTAGCGTCC-1-0	muscle/parenchymal neoblast	Neoblast
AAGGAATGTATGAAAC-1-0	muscle pharynx	Muscle
AAGGAATGTTCACGAT-1-0	neural progenitors	Neuronal
AAGGAATTCAGATGCT-1-0	muscle genital	Muscle
AAGGAATTCCGACATA-1-0	brn+ parenchymal cells	Parenchymal
AAGGAATTCTCACTCG-1-0	tspan-1+ neoblast	Neoblast
AAGGTAAGTATGGAAT-1-0	mecom+ neurons	Neuronal
AAGGTAAGTCCTTGTC-1-0	late epidermal progenitors	Epidermal
AAGGTAATCCTCTAGC-1-0	muscle/parenchymal neoblast	Neoblast
AAGGTAATCGTGTCAA-1-0	muscle/parenchymal neoblast	Neoblast
AAGTACCAGGCCGCTT-1-0	epidermal neoblast	Neoblast
AAGTACCTCGGTAACT-1-0	pharynx cell type	Epidermal
AAGTACCTCTTACACT-1-0	epidermis DVb	Epidermal
AAGTCGTGTCACAGTT-1-0	early epidermal progenitors 3	Epidermal
AAGTCGTTCCATGCAA-1-0	brn+ parenchymal cells	Parenchymal
AAGTCGTTCCGTTGGG-1-0	muscle pharynx	Muscle
AAGTGAAAGCTAATGA-1-0	early epidermal progenitors 3	Epidermal
AAGTGAACAAATAGCA-1-0	early epidermal progenitors 2	Epidermal
AAGTGAACAGAACCGA-1-0	phagocytes	Gut
AAGTGAACATAGGTTC-1-0	muscle body progenitors	Muscle
AAGTGAAGTTAAGTCC-1-0	muscle pharynx	Muscle
AAGTGAATCGCGAAGA-1-0	muscle/parenchymal neoblast	Neoblast
AAGTTCGCAATACCCA-1-0	parenchymal progenitors	Parenchymal
AAGTTCGGTTTCCATT-1-0	muscle/parenchymal neoblast	Neoblast
AAGTTCGTCGGAGTGA-1-0	parenchymal progenitors	Parenchymal
AAGTTCGTCGTTCAGA-1-0	goblet cell progenitors	Gut
AATAGAGAGAGCGACT-1-0	tspan-1+ neoblast	Neoblast
AATAGAGAGCACTTTG-1-0	neural progenitors	Neuronal
AATAGAGAGCTGCCTG-1-0	phagocytes	Gut
AATAGAGCAATGTTGC-1-0	gnmt+ goblet cells	Gut
AATAGAGTCCACAAGT-1-0	secretory 3	Secretory
AATAGAGTCCGGCTTT-1-0	neural progenitors	Neuronal
AATAGAGTCTCTGCCA-1-0	psap+ parenchymal cells	Parenchymal
AATAGAGTCTCTGGTC-1-0	npp-4+ neurons	Neuronal
AATAGAGTCTGGACTA-1-0	neural progenitors	Neuronal
AATCACGCAATTTCTC-1-0	muscle DV	Muscle
AATCACGCACAAGTGG-1-0	phagocytes	Gut
AATCACGGTCCACAGC-1-0	epidermal neoblast	Neoblast
AATCACGTCTGCGGAC-1-0	secretory 1	Secretory
AATCGACAGAAGCTGC-1-0	secretory 1	Secretory
AATCGACCAATAAGGT-1-0	muscle/parenchymal neoblast	Neoblast
AATCGACGTTCAAGGG-1-0	tspan-1+ neoblast	Neoblast
AATCGACGTTCAGGTT-1-0	muscle body progenitors	Muscle
AATCGACGTTGTTGCA-1-0	brn+ parenchymal cells	Parenchymal
AATCGTGAGGTTCTAC-1-0	secretory 6	Secretory
AATCGTGGTTACCCAA-1-0	tspan-1+ neoblast	Neoblast
AATCGTGTCCCTTGGT-1-0	early epidermal progenitors 3	Epidermal
AATGAAGAGTTGTCGT-1-0	pharynx cell type	Epidermal
AATGAAGGTAGGCAGT-1-0	muscle/parenchymal neoblast	Neoblast
AATGAAGGTGACTGTT-1-0	muscle/parenchymal neoblast	Neoblast
AATGAAGTCGATTCCC-1-0	pgrn+ parenchymal cells	Parenchymal
AATGAAGTCGTAGGAG-1-0	pgrn+ parenchymal cells	Parenchymal
AATGACCAGAGATCGC-1-0	ChAT neurons 1	Neuronal
AATGACCAGTTGGCTT-1-0	tspan-1+ neoblast	Neoblast
AATGACCCAACCTAAC-1-0	gnmt+ goblet cells	Gut
AATGACCCAAGGACAC-1-0	epidermal neoblast	Neoblast
AATGACCCACTCCTGT-1-0	late epidermal progenitors	Epidermal
AATGACCCATGAGGGT-1-0	secretory 6	Secretory
AATGACCGTGGCCCAT-1-0	epidermal neoblast	Neoblast
AATGACCTCACTGGTA-1-0	mecom+ neurons	Neuronal
AATGACCTCTCCGCAT-1-0	tspan-1+ neoblast	Neoblast
AATGCCAAGAGTTGAT-1-0	phagocyte progenitors	Gut
AATGCCACAGCTGTTA-1-0	tspan-1+ neoblast	Neoblast
AATGCCACATGTCAGT-1-0	early epidermal progenitors 2	Epidermal
AATGCCAGTTATCCAG-1-0	pgrn+ parenchymal cells	Parenchymal
AATGCCATCAAGCCGC-1-0	muscle body progenitors	Muscle
AATGGAAAGGTTACAA-1-0	goblet cell progenitors	Gut
AATGGAACAGACTGCC-1-0	early epidermal progenitors 2	Epidermal
AATGGAAGTGCATTAC-1-0	parapharyngeal neoblast	Neoblast
AATGGAATCCCGAGTG-1-0	muscle DV progenitors	Muscle
AATGGAATCCCTCTCC-1-0	early epidermal progenitors 1	Epidermal
AATGGAATCGTGTGGC-1-0	early epidermal progenitors 2	Epidermal
AATGGAATCTGGACTA-1-0	muscle/parenchymal neoblast	Neoblast
AATGGAATCTTTCCGG-1-0	epidermal neoblast	Neoblast
AATGGCTAGCTGAGTG-1-0	tspan-1+ neoblast	Neoblast
AATGGCTTCAAGATAG-1-0	pgrn+ parenchymal cells	Parenchymal
AATTCCTAGACGAAGA-1-0	epidermal neoblast	Neoblast
AATTCCTGTAATGATG-1-0	epidermal neoblast	Neoblast
AATTCCTGTAGTTCCA-1-0	mecom+ neurons	Neuronal
AATTCCTGTGGCAGAT-1-0	early epidermal progenitors 2	Epidermal
AATTCCTGTGGGATTG-1-0	muscle/parenchymal neoblast	Neoblast
AATTCCTTCCACACAA-1-0	early epidermal progenitors 3	Epidermal
AATTTCCAGTAACGTA-1-0	early epidermal progenitors 3	Epidermal
AATTTCCCAAATGGTA-1-0	parenchymal progenitors	Parenchymal
AATTTCCCACCTCAGG-1-0	muscle DV progenitors	Muscle
AATTTCCGTGTCCTAA-1-0	pgrn+ parenchymal cells	Parenchymal
AATTTCCTCGCTTTAT-1-0	early epidermal progenitors 3	Epidermal
AATTTCCTCTTCCTAA-1-0	epidermal neoblast	Neoblast
ACAAAGACATCACAGT-1-0	ChAT neurons 1	Neuronal
ACAAAGAGTACGTAGG-1-0	psap+ parenchymal cells	Parenchymal
ACAAAGAGTGAGATTA-1-0	muscle/parenchymal neoblast	Neoblast
ACAAAGATCAGCAGAG-1-0	psap+ parenchymal cells	Parenchymal
ACAAAGATCCTCTCTT-1-0	gut neoblast	Neoblast
ACAACCACAATAGGGC-1-0	parenchymal progenitors	Parenchymal
ACAAGCTAGATCCGAG-1-0	phagocytes	Gut
ACAAGCTGTATGTCCA-1-0	muscle/parenchymal neoblast	Neoblast
ACAAGCTGTTCGCGTG-1-0	phagocytes	Gut
ACAAGCTTCCTAGAGT-1-0	early epidermal progenitors 3	Epidermal
ACAAGCTTCTTTGCAT-1-0	muscle pharynx progenitors	Muscle
ACACAGTAGTTGGCTT-1-0	zic-3+ neurons	Neuronal
ACACAGTCAGTATGAA-1-0	neural progenitors	Neuronal
ACACAGTGTAACGCGA-1-0	muscle/parenchymal neoblast	Neoblast
ACACCAACATTGCCGG-1-0	neural progenitors	Neuronal
ACACCAAGTCGTGATT-1-0	muscle body progenitors	Muscle
ACACCAAGTGCAGTGA-1-0	early epidermal progenitors 3	Epidermal
ACACCAATCAGACCCG-1-0	muscle/parenchymal neoblast	Neoblast
ACACCAATCAGACCTA-1-0	goblet cell progenitors	Gut
ACACGCGAGATGGTAT-1-0	early epidermal progenitors 1	Epidermal
ACACGCGAGGGATCGT-1-0	goblet cell progenitors	Gut
ACACGCGAGTCGCTAT-1-0	neural progenitors	Neuronal
ACACGCGCAACGATCT-1-0	phagocyte progenitors	Gut
ACACGCGCAGATCCTA-1-0	tspan-1+ neoblast	Neoblast
ACACGCGGTACCACGC-1-0	secretory neoblast	Neoblast
ACACGCGGTACGTGAG-1-0	secretory 8	Secretory
ACACGCGGTGGCCACT-1-0	neuron neoblast	Neoblast
ACACGCGGTTCCGGTG-1-0	secretory 8	Secretory
ACACGCGGTTCCTTGC-1-0	tspan-1+ neoblast	Neoblast
ACACGCGTCACCTGTC-1-0	goblet cell progenitors	Gut
ACACTGAAGGACTTCT-1-0	pharynx cell type	Epidermal
ACACTGACAAATTGCC-1-0	tspan-1+ neoblast	Neoblast
ACACTGAGTAGATCCT-1-0	neuron neoblast	Neoblast
ACACTGAGTCCAAGAG-1-0	early epidermal progenitors 3	Epidermal
ACACTGAGTGGCTCTG-1-0	epidermal neoblast	Neoblast
ACACTGATCGGAGCAA-1-0	early epidermal progenitors 1	Epidermal
ACAGAAAAGAATCCCT-1-0	late epidermal progenitors	Epidermal
ACAGAAACACGTCGGT-1-0	muscle pharynx	Muscle
ACAGAAAGTGGCAACA-1-0	parenchymal progenitors	Parenchymal
ACAGAAAGTTCTCGTC-1-0	early epidermal progenitors 3	Epidermal
ACAGCCGCATGGTACT-1-0	goblet cell progenitors	Gut
ACAGCCGGTAGCTGCC-1-0	npp-4+ neurons	Neuronal
ACAGCCGGTCGGCTAC-1-0	gnmt+ goblet cells	Gut
ACAGCCGTCCGGTTCT-1-0	phagocyte progenitors	Gut
ACAGCCGTCCGTCAAA-1-0	tspan-1+ neoblast	Neoblast
ACAGGGAAGATCCTAC-1-0	parenchymal progenitors	Parenchymal
ACAGGGAAGTGCGTCC-1-0	npp-4+ neurons	Neuronal
ACAGGGACAGTCCCGA-1-0	parenchymal progenitors	Parenchymal
ACAGGGAGTACCAATC-1-0	early epidermal progenitors 3	Epidermal
ACAGGGAGTGACATCT-1-0	early epidermal progenitors 3	Epidermal
ACATCCCAGAAGCGAA-1-0	epidermal neoblast	Neoblast
ACATCCCAGCGGTAAC-1-0	muscle DV progenitors	Muscle
ACATCCCAGTGGACTG-1-0	early epidermal progenitors 3	Epidermal
ACATCCCCAGTTCCAA-1-0	pharynx cell type	Epidermal
ACATCCCCATGACGTT-1-0	novel neoblast	Neoblast
ACATCCCGTCGATTCA-1-0	parenchymal progenitors	Parenchymal
ACATCGAAGCACGTCC-1-0	early epidermal progenitors 3	Epidermal
ACATCGAAGCTGTGCC-1-0	phagocyte progenitors	Gut
ACATCGAAGTAACCTC-1-0	late epidermal progenitors	Epidermal
ACATCGACAAATAAGC-1-0	muscle DV	Muscle
ACATCGACACTCCCTA-1-0	parenchymal progenitors	Parenchymal
ACATCGAGTTACCCTC-1-0	parenchymal progenitors	Parenchymal
ACATCGAGTTAGAGAT-1-0	tspan-1+ neoblast	Neoblast
ACATCGATCCACTGAA-1-0	secretory 3	Secretory
ACATCGATCGGCTGGT-1-0	parenchymal progenitors	Parenchymal
ACATGCAAGGGAGGTG-1-0	epidermal neoblast	Neoblast
ACATGCAAGTTAGAAC-1-0	epidermal neoblast	Neoblast
ACATGCACACTGCACG-1-0	neuron neoblast	Neoblast
ACATGCACAGTCAGTT-1-0	pgrn+ parenchymal cells	Parenchymal
ACATGCAGTATGACAA-1-0	secretory 3	Secretory
ACATGCAGTATTGAGA-1-0	secretory neoblast	Neoblast
ACATGCAGTTACCGTA-1-0	psap+ parenchymal cells	Parenchymal
ACATGCAGTTATGGTC-1-0	early epidermal progenitors 1	Epidermal
ACATGCATCAAAGACA-1-0	muscle DV progenitors	Muscle
ACATGCATCTCTCTTC-1-0	ChAT neurons 1	Neuronal
ACATTTCAGAGGGTCT-1-0	pgrn+ parenchymal cells	Parenchymal
ACATTTCAGCCTGACC-1-0	secretory 7	Secretory
ACATTTCAGCGACTAG-1-0	phagocytes	Gut
ACATTTCAGGAGTCTG-1-0	early epidermal progenitors 3	Epidermal
ACATTTCCAATAGTCC-1-0	psd+ cells	Gut
ACATTTCGTCGAGTTT-1-0	secretory 3	Secretory
ACATTTCTCGATTTCT-1-0	muscle/parenchymal neoblast	Neoblast
ACCAAACAGGACGGAG-1-0	parenchymal progenitors	Parenchymal
ACCAAACCAGACCATT-1-0	early epidermal progenitors 1	Epidermal
ACCAAACGTCCTGTCT-1-0	brn+ parenchymal cells	Parenchymal
ACCAAACTCCCATTTA-1-0	early epidermal progenitors 3	Epidermal
ACCAACAAGATCACCT-1-0	otf+ cells 1	Neuronal
ACCAACACAATCGAAA-1-0	gnmt+ goblet cells	Gut
ACCAACATCGCTTTAT-1-0	parenchymal progenitors	Parenchymal
ACCACAAAGTAACGTA-1-0	pgrn+ parenchymal cells	Parenchymal
ACCACAAGTTCAGCGC-1-0	ChAT neurons 1	Neuronal
ACCACAATCGCCACTT-1-0	muscle/parenchymal neoblast	Neoblast
ACCACAATCGGTCGGT-1-0	psap+ parenchymal cells	Parenchymal
ACCATTTAGTGGAAGA-1-0	early epidermal progenitors 2	Epidermal
ACCATTTCAGACACCC-1-0	cav-1+ neurons	Neuronal
ACCATTTCAGACCTGC-1-0	muscle body 1	Muscle
ACCATTTCATGGCACC-1-0	neural progenitors	Neuronal
ACCATTTGTACTCCCT-1-0	muscle/parenchymal neoblast	Neoblast
ACCATTTTCACGATCA-1-0	secretory 3	Secretory
ACCATTTTCCACTTCG-1-0	early epidermal progenitors 3	Epidermal
ACCATTTTCTCGGTAA-1-0	protonephridia	Protonephridia
ACCCAAACAACACGTT-1-0	parenchymal progenitors	Parenchymal
ACCCAAACAACAGAGC-1-0	psap+ parenchymal cells	Parenchymal
ACCCAAACAGGCCTGT-1-0	early epidermal progenitors 3	Epidermal
ACCCAAAGTCAACCAT-1-0	secretory 6	Secretory
ACCCAAAGTGGTATGG-1-0	ChAT neurons 1	Neuronal
ACCCAAAGTTGAATCC-1-0	brn+ parenchymal cells	Parenchymal
ACCCAAATCGTAACCA-1-0	gnmt+ goblet cells	Gut
ACCCTCAAGAGGTTTA-1-0	early epidermal progenitors 2	Epidermal
ACCCTCAAGCACTCTA-1-0	tspan-1+ neoblast	Neoblast
ACCCTCACAAACCATC-1-0	epidermal neoblast	Neoblast
ACCCTCACATCCTGTC-1-0	novel neoblast	Neoblast
ACCCTCAGTTCCTAGA-1-0	psd+ cells	Gut
ACCCTCATCCCGTGAG-1-0	muscle body progenitors	Muscle
ACCCTTGAGAAACTGT-1-0	secretory neoblast	Neoblast
ACCCTTGCAGAAATCA-1-0	tspan-1+ neoblast	Neoblast
ACCCTTGTCATCACAG-1-0	muscle/parenchymal neoblast	Neoblast
ACCCTTGTCGAACGCC-1-0	epidermal neoblast	Neoblast
ACCCTTGTCGGACAAG-1-0	muscle/parenchymal neoblast	Neoblast
ACCGTTCAGACCGCCT-1-0	secretory neoblast	Neoblast
ACCGTTCAGTGCAACG-1-0	phagocytes	Gut
ACCGTTCCACAAGCTT-1-0	psap+ parenchymal cells	Parenchymal
ACCGTTCTCAGTCATG-1-0	gut neoblast	Neoblast
ACCTACCGTCTACATG-1-0	pgrn+ parenchymal cells	Parenchymal
ACCTACCTCACCTTAT-1-0	early epidermal progenitors 2	Epidermal
ACCTACCTCATGAGAA-1-0	parenchymal progenitors	Parenchymal
ACCTACCTCTCCGCAT-1-0	late epidermal progenitors	Epidermal
ACCTACCTCTGGAGAG-1-0	parenchymal progenitors	Parenchymal
ACCTGAAAGTCAAGCG-1-0	tspan-1+ neoblast	Neoblast
ACCTGAAAGTGCCGAA-1-0	early epidermal progenitors 3	Epidermal
ACCTGAACAAATCCCA-1-0	secretory 5	Secretory
ACCTGAAGTAGCTGCC-1-0	tspan-1+ neoblast	Neoblast
ACCTGAAGTGGTCTAT-1-0	muscle/parenchymal neoblast	Neoblast
ACCTGAAGTTATAGCC-1-0	epidermal neoblast	Neoblast
ACCTGTCCAACTCGTA-1-0	late epidermal progenitors	Epidermal
ACCTGTCCAGAGTCAG-1-0	gnmt+ goblet cells	Gut
ACCTGTCTCTCATTTG-1-0	secretory 4	Secretory
ACGATCAAGACGCCAA-1-0	pgrn+ parenchymal cells	Parenchymal
ACGATCAAGATACCAA-1-0	early epidermal progenitors 2	Epidermal
ACGATCAAGCTGTCCG-1-0	novel neoblast	Neoblast
ACGATCAAGGCATTTC-1-0	parenchymal progenitors	Parenchymal
ACGATCAAGTTACGTC-1-0	muscle/parenchymal neoblast	Neoblast
ACGATCACACGGTGTC-1-0	muscle DV progenitors	Muscle
ACGATCACAGATAAAC-1-0	ChAT neurons 1	Neuronal
ACGATGTAGTAAGCAT-1-0	psap+ parenchymal cells	Parenchymal
ACGATGTAGTCGGGAT-1-0	brn+ parenchymal cells	Parenchymal
ACGATGTGTTGGGTAG-1-0	gnmt+ goblet cells	Gut
ACGATGTTCAACGAGG-1-0	epidermis DVb progenitors	Epidermal
ACGATGTTCGACATCA-1-0	muscle DV	Muscle
ACGCACGAGAAACTAC-1-0	slc6a-3+ neurons	Neuronal
ACGCACGAGAGGTCAC-1-0	epidermal neoblast	Neoblast
ACGCACGAGCATTGAA-1-0	pigment	Parenchymal
ACGCACGAGGAACTAT-1-0	goblet cell progenitors	Gut
ACGCACGCAAGTTCCA-1-0	epidermis DVb progenitors	Epidermal
ACGGAAGAGACCATTC-1-0	early epidermal progenitors 2	Epidermal
ACGGAAGAGACTAGAT-1-0	muscle/parenchymal neoblast	Neoblast
ACGGAAGCAGGCACAA-1-0	phagocyte progenitors	Gut
ACGGAAGGTTTACTGG-1-0	early epidermal progenitors 2	Epidermal
ACGGAAGTCACACCCT-1-0	pgrn+ parenchymal cells	Parenchymal
ACGGAAGTCATTCGGA-1-0	muscle pharynx progenitors	Muscle
ACGGAAGTCCGAGGCT-1-0	phagocyte progenitors	Gut
ACGGGTCAGCTACTAC-1-0	muscle DV progenitors	Muscle
ACGGGTCAGGGTCAAC-1-0	psd+ cells	Gut
ACGGGTCCACAGAGCA-1-0	secretory 7	Secretory
ACGGGTCTCTCCATAT-1-0	neuron neoblast	Neoblast
ACGGTCGCAGAGAGGG-1-0	muscle/parenchymal neoblast	Neoblast
ACGGTTAAGGATACCG-1-0	epidermal neoblast	Neoblast
ACGGTTAAGTTCCATG-1-0	goblet cell progenitors	Gut
ACGTAACAGTAAATGC-1-0	phagocytes	Gut
ACGTAACCAGAACTAA-1-0	parenchymal progenitors	Parenchymal
ACGTAACCATCCGGCA-1-0	secretory 5	Secretory
ACGTAACGTTATCCAG-1-0	cav-1+ neurons	Neuronal
ACGTAACTCCGGTTCT-1-0	muscle pharynx	Muscle
ACGTACACATCCCACT-1-0	muscle body 1	Muscle
ACGTACAGTTCTAAGC-1-0	muscle DV	Muscle
ACGTACAGTTGTGGCC-1-0	parenchymal progenitors	Parenchymal
ACGTACATCAATCCGA-1-0	muscle DV progenitors	Muscle
ACGTACATCCAACTAG-1-0	parapharyngeal neoblast	Neoblast
ACGTAGTAGGTTACAA-1-0	muscle/parenchymal neoblast	Neoblast
ACGTAGTAGTGTTGTC-1-0	psap+ parenchymal cells	Parenchymal
ACGTAGTCAGGCTCTG-1-0	early epidermal progenitors 3	Epidermal
ACGTAGTGTTCCAGGC-1-0	secretory 4	Secretory
ACGTCCTAGAGAACCC-1-0	parenchymal progenitors	Parenchymal
ACGTCCTCAGCTATAC-1-0	early epidermal progenitors 3	Epidermal
ACGTCCTGTATGAAAC-1-0	secretory neoblast	Neoblast
ACGTCCTGTCGTTATG-1-0	pharynx cell type	Epidermal
ACGTCCTTCACGTAGT-1-0	muscle body 2	Muscle
ACGTCCTTCAGTCAGT-1-0	psap+ parenchymal cells	Parenchymal
ACGTCCTTCTGGGAGA-1-0	secretory neoblast	Neoblast
ACGTTCCAGCACTCAT-1-0	brn+ parenchymal cells	Parenchymal
ACGTTCCAGGTAGCCA-1-0	psap+ parenchymal cells	Parenchymal
ACGTTCCCAAGCACCC-1-0	late epidermal progenitors	Epidermal
ACGTTCCCACCGTCTT-1-0	protonephridia	Protonephridia
ACGTTCCGTAATCAAG-1-0	muscle DV progenitors	Muscle
ACGTTCCTCCCTCGAT-1-0	early epidermal progenitors 2	Epidermal
ACGTTCCTCCGTGACG-1-0	muscle pharynx progenitors	Muscle
ACTACGAAGAAGTGTT-1-0	phagocyte progenitors	Gut
ACTACGACATCAGCTA-1-0	early epidermal progenitors 1	Epidermal
ACTACGATCGAGTTGT-1-0	phagocyte progenitors	Gut
ACTATCTAGAACCGCA-1-0	early epidermal progenitors 3	Epidermal
ACTATCTCATGGGTCC-1-0	neural progenitors	Neuronal
ACTATCTGTCTGGTTA-1-0	tspan-1+ neoblast	Neoblast
ACTATCTGTTACACAC-1-0	secretory 5	Secretory
ACTATCTGTTCCTACC-1-0	parapharyngeal neoblast	Neoblast
ACTATCTGTTTCCATT-1-0	early epidermal progenitors 3	Epidermal
ACTATGGAGTGGTGAC-1-0	pharynx cell type	Epidermal
ACTATGGCACAAGCCC-1-0	psap+ parenchymal cells	Parenchymal
ACTATGGGTATCGGTT-1-0	npp-4+ neurons	Neuronal
ACTATGGTCCATCAGA-1-0	scna-1+ neurons	Neuronal
ACTATTCAGCTGAAAT-1-0	muscle pharynx progenitors	Muscle
ACTATTCAGCTTTGTG-1-0	epidermal neoblast	Neoblast
ACTATTCCACATAACC-1-0	muscle/parenchymal neoblast	Neoblast
ACTATTCCACCCTTGT-1-0	epidermis DVb	Epidermal
ACTATTCCACTTTAGG-1-0	early epidermal progenitors 2	Epidermal
ACTATTCCAGGCGATA-1-0	phagocyte progenitors	Gut
ACTATTCGTGAGCAGT-1-0	muscle DV progenitors	Muscle
ACTATTCGTGTTCGTA-1-0	parenchymal progenitors	Parenchymal
ACTCCCAAGCAAGGAA-1-0	phagocyte progenitors	Gut
ACTCCCAAGCATCGAG-1-0	secretory 8	Secretory
ACTCCCAAGGCTCCCA-1-0	psap+ parenchymal cells	Parenchymal
ACTCCCAAGGTCACCC-1-0	ChAT neurons 2	Neuronal
ACTCCCAAGGTTCTAC-1-0	muscle pharynx progenitors	Muscle
ACTCCCACAAGTCCAT-1-0	neural progenitors	Neuronal
ACTCCCACACCACATA-1-0	secretory 5	Secretory
ACTCCCATCATGCCCT-1-0	parapharyngeal neoblast	Neoblast
ACTCTCGAGCTGTTCA-1-0	muscle DV progenitors	Muscle
ACTCTCGAGTCCTGTA-1-0	phagocytes	Gut
ACTCTCGAGTTGGAAT-1-0	novel neoblast	Neoblast
ACTCTCGCACAACGTT-1-0	tspan-1+ neoblast	Neoblast
ACTCTCGCAGAGATTA-1-0	neural progenitors	Neuronal
ACTCTCGGTATGACAA-1-0	psap+ parenchymal cells	Parenchymal
ACTCTCGGTCATTCCC-1-0	secretory 6	Secretory
ACTGATGAGCGCTGCT-1-0	psap+ parenchymal cells	Parenchymal
ACTGATGCACTGTTCC-1-0	parenchymal progenitors	Parenchymal
ACTGATGCATCTAGAC-1-0	parenchymal progenitors	Parenchymal
ACTGATGCATGTAACC-1-0	early epidermal progenitors 2	Epidermal
ACTGATGGTTACGTAC-1-0	muscle body progenitors	Muscle
ACTGCAAAGCATTTCG-1-0	muscle pharynx progenitors	Muscle
ACTGCAAAGTTAGAAC-1-0	parenchymal progenitors	Parenchymal
ACTGCAACATTCATCT-1-0	early epidermal progenitors 2	Epidermal
ACTGCAAGTCCGACGT-1-0	tspan-1+ neoblast	Neoblast
ACTGCAATCACTAGCA-1-0	psap+ parenchymal cells	Parenchymal
ACTGCAATCGCGGACT-1-0	early epidermal progenitors 3	Epidermal
ACTGTCCAGCACACAG-1-0	muscle pharynx progenitors	Muscle
ACTGTCCCACAAGCCC-1-0	early epidermal progenitors 3	Epidermal
ACTGTCCCAGCTTCCT-1-0	secretory 4	Secretory
ACTGTCCCAGTCAGCC-1-0	epidermal neoblast	Neoblast
ACTGTCCGTAGTCGGA-1-0	parapharyngeal neoblast	Neoblast
ACTGTGAAGAAGCCTG-1-0	early epidermal progenitors 1	Epidermal
ACTGTGAAGGAGATAG-1-0	brn+ parenchymal cells	Parenchymal
ACTGTGAAGGCACAAC-1-0	mecom+ neurons	Neuronal
ACTGTGAAGGCAGGGA-1-0	secretory 8	Secretory
ACTGTGAGTCACGTGC-1-0	secretory 8	Secretory
ACTGTGAGTCGGTAAG-1-0	aqp+ parenchymal cells	Parenchymal
ACTGTGATCGTAACTG-1-0	early epidermal progenitors 3	Epidermal
ACTTAGGCAAGTTTGC-1-0	epidermis DVb progenitors	Epidermal
ACTTAGGCAGCGTTTA-1-0	epidermis DVb progenitors	Epidermal
ACTTAGGGTAAGGAGA-1-0	epidermal neoblast	Neoblast
ACTTAGGTCCCGAACG-1-0	early epidermal progenitors 1	Epidermal
ACTTATCCACACCGCA-1-0	muscle/parenchymal neoblast	Neoblast
ACTTATCGTTGGGATG-1-0	parenchymal progenitors	Parenchymal
ACTTCCGAGAGTGTTA-1-0	secretory 6	Secretory
ACTTCCGAGATACAGT-1-0	ChAT neurons 1	Neuronal
ACTTCCGAGCTTCGTA-1-0	secretory 9	Secretory
ACTTCCGAGGTCACAG-1-0	neural progenitors	Neuronal
ACTTCCGAGTTTGAGA-1-0	ChAT neurons 1	Neuronal
ACTTCCGCAGACGATG-1-0	goblet cell progenitors	Gut
ACTTCCGTCAACTTTC-1-0	protonephridia	Protonephridia
ACTTCCGTCAGACATC-1-0	pgrn+ parenchymal cells	Parenchymal
ACTTCCGTCCCTCGAT-1-0	gut neoblast	Neoblast
ACTTCGCAGCAGGCTA-1-0	phagocyte progenitors	Gut
ACTTCGCAGGTAACTA-1-0	protonephridia	Protonephridia
ACTTCGCCAGCTCGGT-1-0	muscle pharynx progenitors	Muscle
ACTTCGCTCAGTCATG-1-0	parapharyngeal neoblast	Neoblast
ACTTCGCTCGGCCTTT-1-0	psd+ cells	Gut
ACTTTCACACTTCATT-1-0	early epidermal progenitors 1	Epidermal
ACTTTCAGTATCCTTT-1-0	epidermal neoblast	Neoblast
ACTTTGTAGAGGCCAT-1-0	early epidermal progenitors 1	Epidermal
ACTTTGTAGGCACCAA-1-0	neuron neoblast	Neoblast
ACTTTGTCAGCGGATA-1-0	gnmt+ goblet cells	Gut
AGAAATGAGAATGTTG-1-0	neural progenitors	Neuronal
AGAAATGAGACAACTA-1-0	epidermal neoblast	Neoblast
AGAAATGCAAGTAGTA-1-0	early epidermal progenitors 2	Epidermal
AGAAATGTCGTTCTCG-1-0	neural progenitors	Neuronal
AGAACAAAGATACGAT-1-0	gnmt+ goblet cells	Gut
AGAACAAAGCTAGATA-1-0	ChAT neurons 1	Neuronal
AGAACAACACCGTGGT-1-0	secretory 5	Secretory
AGAACAACATTGCTTT-1-0	neuron neoblast	Neoblast
AGAACAAGTGCACGCT-1-0	gnmt+ goblet cells	Gut
AGAACCTAGCGACTTT-1-0	muscle body progenitors	Muscle
AGAACCTAGGCTCCCA-1-0	muscle/parenchymal neoblast	Neoblast
AGAACCTGTAAGTTGA-1-0	pigment	Parenchymal
AGAACCTTCACCCTTG-1-0	early epidermal progenitors 1	Epidermal
AGAAGCGCACTTGGCG-1-0	muscle pharynx progenitors	Muscle
AGAAGCGGTAGAATAC-1-0	early epidermal progenitors 2	Epidermal
AGAAGCGTCACCTTGC-1-0	goblet cell progenitors	Gut
AGAAGTAAGAATTGCA-1-0	brn+ parenchymal cells	Parenchymal
AGAAGTAAGGTGCCTC-1-0	muscle pharynx	Muscle
AGAAGTACACACCGCA-1-0	pgrn+ parenchymal cells	Parenchymal
AGAAGTACACGCAAAG-1-0	otf+ cells progenitors	Neuronal
AGAAGTATCCTCTGCA-1-0	late epidermal progenitors	Epidermal
AGAAGTATCGTGGCGT-1-0	gut neoblast	Neoblast
AGACAAAAGAGTATAC-1-0	tspan-1+ neoblast	Neoblast
AGACAAAAGCAATTCC-1-0	epidermal neoblast	Neoblast
AGACAAAGTTGCCAAT-1-0	muscle body 1	Muscle
AGACAAATCAACCTTT-1-0	epidermal neoblast	Neoblast
AGACACTAGTTTCAGC-1-0	late epidermal progenitors	Epidermal
AGACACTCATCGTCCT-1-0	muscle body progenitors	Muscle
AGACACTCATCTATCT-1-0	phagocytes	Gut
AGACACTCATTGTAGC-1-0	aqp+ parenchymal cells	Parenchymal
AGACACTTCCAACTAG-1-0	psap+ parenchymal cells	Parenchymal
AGACAGGAGTGGAAAG-1-0	muscle/parenchymal neoblast	Neoblast
AGACAGGTCATCGCTC-1-0	psap+ parenchymal cells	Parenchymal
AGACCATCAGAGTCAG-1-0	secretory 7	Secretory
AGACCATCAGCATTGT-1-0	epidermal neoblast	Neoblast
AGACCATTCGTGGCGT-1-0	pgrn+ parenchymal cells	Parenchymal
AGACCCGAGAGGGTAA-1-0	secretory 4	Secretory
AGACCCGAGAGTGACC-1-0	muscle/parenchymal neoblast	Neoblast
AGACCCGAGGTCGTAG-1-0	epidermal neoblast	Neoblast
AGACCCGAGTTCCGGC-1-0	parenchymal progenitors	Parenchymal
AGACCCGCAGTCACGC-1-0	muscle/parenchymal neoblast	Neoblast
AGACCCGGTCCTGAAT-1-0	neural progenitors	Neuronal
AGACCCGTCAGTAGGG-1-0	muscle/parenchymal neoblast	Neoblast
AGACCCGTCCAACCAA-1-0	tspan-1+ neoblast	Neoblast
AGACTCAAGCTCTATG-1-0	muscle body progenitors	Muscle
AGACTCAAGGGAGTGG-1-0	muscle/parenchymal neoblast	Neoblast
AGACTCACAAACCACT-1-0	GABA neurons	Neuronal
AGACTCAGTAGCGATG-1-0	pgrn+ parenchymal cells	Parenchymal
AGACTCAGTCTAGGTT-1-0	neuron neoblast	Neoblast
AGACTCAGTTCAGGTT-1-0	tspan-1+ neoblast	Neoblast
AGAGAATAGCCGGATA-1-0	neural progenitors	Neuronal
AGAGAATAGCTGAAAT-1-0	parenchymal progenitors	Parenchymal
AGAGAATAGGTCATAA-1-0	brn+ parenchymal cells	Parenchymal
AGAGAATCACTGTGTA-1-0	muscle/parenchymal neoblast	Neoblast
AGAGAATCAGATTCGT-1-0	muscle genital	Muscle
AGAGAATGTCGACTGC-1-0	muscle DV progenitors	Muscle
AGAGAATTCCGAACGC-1-0	muscle pharynx progenitors	Muscle
AGAGAATTCGATACAC-1-0	early epidermal progenitors 2	Epidermal
AGAGAATTCGTGGCTG-1-0	phagocyte progenitors	Gut
AGAGAGCAGGATGTTA-1-0	neural progenitors	Neuronal
AGAGAGCCAGCGGTTC-1-0	neural progenitors	Neuronal
AGAGAGCGTAAGGTCG-1-0	neural progenitors	Neuronal
AGAGAGCGTAATCAAG-1-0	muscle pharynx progenitors	Muscle
AGAGAGCGTAGTGCGA-1-0	epidermal neoblast	Neoblast
AGAGAGCGTTTATGCG-1-0	early epidermal progenitors 3	Epidermal
AGAGAGCTCTTCTGGC-1-0	secretory 6	Secretory
AGAGCAGCAAGGTTGG-1-0	secretory 6	Secretory
AGAGCAGCATATAGCC-1-0	Idlrr-1+ parenchymal cells	Parenchymal
AGAGCAGTCAGGACGA-1-0	cpa-2+ goblet cells	Gut
AGAGCCCAGATCCCGC-1-0	secretory 4	Secretory
AGAGCCCCACCATATG-1-0	late epidermal progenitors	Epidermal
AGAGCCCCAGCAAGAC-1-0	phagocytes	Gut
AGAGCCCGTCTAACTG-1-0	early epidermal progenitors 3	Epidermal
AGAGCCCGTGGGAGAG-1-0	epidermal neoblast	Neoblast
AGATAGAAGCTTTGTG-1-0	early epidermal progenitors 2	Epidermal
AGATAGAAGTGCGACA-1-0	muscle body progenitors	Muscle
AGATAGACAACCACAT-1-0	psd+ cells	Gut
AGATAGACATTCATCT-1-0	neuron neoblast	Neoblast
AGATAGAGTACCGTCG-1-0	epidermal neoblast	Neoblast
AGATAGAGTGTGAATA-1-0	phagocyte progenitors	Gut
AGATAGATCGGTCGGT-1-0	epidermal neoblast	Neoblast
AGATCCAAGACGAGCT-1-0	early epidermal progenitors 3	Epidermal
AGATCCAAGCACAAAT-1-0	early epidermal progenitors 2	Epidermal
AGATCCAAGCGCTGAA-1-0	epidermal neoblast	Neoblast
AGATCCAAGGACTGGT-1-0	pgrn+ parenchymal cells	Parenchymal
AGATCCACATCTCGTC-1-0	parenchymal progenitors	Parenchymal
AGATCCAGTTACCGTA-1-0	early epidermal progenitors 3	Epidermal
AGATCCATCGCAGTGC-1-0	tspan-1+ neoblast	Neoblast
AGATCCATCGGCACTG-1-0	neural progenitors	Neuronal
AGATCCATCTCCGCAT-1-0	muscle/parenchymal neoblast	Neoblast
AGATCGTAGACTCAAA-1-0	pharynx cell type	Epidermal
AGATCGTAGATTCGAA-1-0	parenchymal progenitors	Parenchymal
AGATCGTAGGATTCAA-1-0	neural progenitors	Neuronal
AGATCGTAGTCTTCCC-1-0	phagocyte progenitors	Gut
AGATCGTCAGAGCTAG-1-0	tspan-1+ neoblast	Neoblast
AGATCGTTCAAACCCA-1-0	gnmt+ goblet cells	Gut
AGATCGTTCAGGAAAT-1-0	early epidermal progenitors 2	Epidermal
AGATCGTTCCAACTAG-1-0	neural progenitors	Neuronal
AGATGAACAACTGCCG-1-0	early epidermal progenitors 3	Epidermal
AGATGAAGTCTTAGTG-1-0	early epidermal progenitors 3	Epidermal
AGATGAAGTGCAACGA-1-0	parapharyngeal neoblast	Neoblast
AGATGCTAGTATAGGT-1-0	early epidermal progenitors 3	Epidermal
AGATGCTCAATTGAAG-1-0	muscle/parenchymal neoblast	Neoblast
AGATGCTGTGCCCAGT-1-0	muscle body 2	Muscle
AGATGCTGTTGATCGT-1-0	goblet cell progenitors	Gut
AGATGCTTCACAGAGG-1-0	phagocytes	Gut
AGATGCTTCACTCCGT-1-0	muscle DV	Muscle
AGATGCTTCGTAGTCA-1-0	gnmt+ goblet cells	Gut
AGCATCAAGGGATCAC-1-0	secretory 4	Secretory
AGCATCAAGTGGCGAT-1-0	mecom+ neurons	Neuronal
AGCATCATCTCCTGCA-1-0	parenchymal progenitors	Parenchymal
AGCCAATCAAAGGCAC-1-0	early epidermal progenitors 3	Epidermal
AGCCAATCACACCTTC-1-0	secretory 8	Secretory
AGCCAATCATCTATCT-1-0	tspan-1+ neoblast	Neoblast
AGCCAATGTATGTCAC-1-0	early epidermal progenitors 3	Epidermal
AGCCACGCAAAGCGTG-1-0	secretory 4	Secretory
AGCCACGCAGAACTAA-1-0	secretory 4	Secretory
AGCCACGCATCGTTCC-1-0	early epidermal progenitors 2	Epidermal
AGCCACGGTTAAGCAA-1-0	muscle pharynx	Muscle
AGCCAGCAGCTTCTAG-1-0	late epidermal progenitors	Epidermal
AGCCAGCAGGCTGAAC-1-0	goblet cell progenitors	Gut
AGCCAGCCACCGGTCA-1-0	phagocyte progenitors	Gut
AGCCAGCCATCATCCC-1-0	goblet cell progenitors	Gut
AGCCAGCGTGTCGCTG-1-0	GABA neurons	Neuronal
AGCCAGCTCCCGAACG-1-0	muscle DV	Muscle
AGCCAGCTCCTAGCGG-1-0	pharynx cell type	Epidermal
AGCCAGCTCCTTATAC-1-0	early epidermal progenitors 2	Epidermal
AGCCAGCTCTCAGTCC-1-0	brn+ parenchymal cells	Parenchymal
AGCGATTAGCACTCCG-1-0	epidermal neoblast	Neoblast
AGCGATTAGCTCTGTA-1-0	gnmt+ goblet cells	Gut
AGCGATTCACGTACTA-1-0	tspan-1+ neoblast	Neoblast
AGCGATTCATTGACTG-1-0	early epidermal progenitors 1	Epidermal
AGCGATTGTATTTCCT-1-0	neuron neoblast	Neoblast
AGCGATTGTCGTATGT-1-0	early epidermal progenitors 3	Epidermal
AGCGATTGTGCCCGTA-1-0	late epidermal progenitors	Epidermal
AGCGATTGTTACGCCG-1-0	late epidermal progenitors	Epidermal
AGCGATTTCAGCGCAC-1-0	muscle body progenitors	Muscle
AGCGATTTCGTAATGC-1-0	muscle body progenitors	Muscle
AGCGATTTCGTTAGTG-1-0	pgrn+ parenchymal cells	Parenchymal
AGCGCCAAGAGTGTTA-1-0	early epidermal progenitors 1	Epidermal
AGCGCCAAGGCCCACT-1-0	gnmt+ goblet cells	Gut
AGCGCCAAGTGAGGCT-1-0	phagocyte progenitors	Gut
AGCGCTGAGCATGAAT-1-0	phagocyte progenitors	Gut
AGCGCTGAGGTGCCTC-1-0	pigment	Parenchymal
AGCGCTGGTACAAGCG-1-0	early epidermal progenitors 3	Epidermal
AGCGCTGGTCCTCATC-1-0	otf+ cells progenitors	Neuronal
AGCGCTGTCTCGCTCA-1-0	brn+ parenchymal cells	Parenchymal
AGCGTATCAATCTGCA-1-0	muscle body progenitors	Muscle
AGCGTATGTGGAAATT-1-0	parenchymal progenitors	Parenchymal
AGCGTATGTGTCTCCT-1-0	secretory 7	Secretory
AGCGTCGCATACTGAC-1-0	muscle genital	Muscle
AGCTACAAGTCATACC-1-0	secretory 4	Secretory
AGCTACACACGGCGTT-1-0	otf+ cells 1	Neuronal
AGCTACAGTCCATCTC-1-0	muscle body 1	Muscle
AGCTACAGTGACCTGC-1-0	muscle pharynx progenitors	Muscle
AGCTACAGTGCATACT-1-0	early epidermal progenitors 3	Epidermal
AGCTACATCATGAGTC-1-0	pigment	Parenchymal
AGCTACATCTCTGACC-1-0	epidermal neoblast	Neoblast
AGCTCAAAGCTGCGAA-1-0	novel neoblast	Neoblast
AGCTCAAAGTCATGAA-1-0	secretory 4	Secretory
AGCTCAAGTTGCTCCT-1-0	neuron neoblast	Neoblast
AGCTCAATCTCGACGG-1-0	ChAT neurons 1	Neuronal
AGCTTCCAGATGTAGT-1-0	neural progenitors	Neuronal
AGCTTCCAGCTACAAA-1-0	neuron neoblast	Neoblast
AGCTTCCAGGACTGGT-1-0	muscle pharynx progenitors	Muscle
AGCTTCCAGGTAAGAG-1-0	psap+ parenchymal cells	Parenchymal
AGCTTCCCAATTGGTC-1-0	muscle body 1	Muscle
AGCTTCCCAGACGATG-1-0	phagocyte progenitors	Gut
AGCTTCCCATGGCTGC-1-0	parapharyngeal neoblast	Neoblast
AGCTTCCGTCACCGAC-1-0	npp-4+ neurons	Neuronal
AGCTTCCGTGGCGTAA-1-0	epidermis DVb progenitors	Epidermal
AGCTTCCTCGTTCTAT-1-0	Idlrr-1+ parenchymal cells	Parenchymal
AGGAAATAGGTTAAAC-1-0	epidermal neoblast	Neoblast
AGGAAATCACCGGAAA-1-0	tspan-1+ neoblast	Neoblast
AGGAAATGTGAATTGA-1-0	npp-4+ neurons	Neuronal
AGGAAATGTGTCCTAA-1-0	gut neoblast	Neoblast
AGGAAATGTTGGGTAG-1-0	brn+ parenchymal cells	Parenchymal
AGGAAATTCCGTAGTA-1-0	secretory 2	Secretory
AGGAATAAGAATCTAG-1-0	epidermal neoblast	Neoblast
AGGAATACACGCTATA-1-0	neural progenitors	Neuronal
AGGAATAGTGGCAGAT-1-0	epidermis	Epidermal
AGGAATATCTTACCGC-1-0	neuron neoblast	Neoblast
AGGACGAAGCTGCCAC-1-0	pigment	Parenchymal
AGGACGAGTCTGTGTA-1-0	muscle DV	Muscle
AGGACGAGTGGGTTGA-1-0	brn+ parenchymal cells	Parenchymal
AGGACGATCGCCACTT-1-0	gut neoblast	Neoblast
AGGACTTAGAGGTCGT-1-0	psap+ parenchymal cells	Parenchymal
AGGACTTAGATAGCAT-1-0	npp-4+ neurons	Neuronal
AGGACTTAGTTCTCTT-1-0	epidermal neoblast	Neoblast
AGGACTTCAACGAGGT-1-0	neural progenitors	Neuronal
AGGACTTGTACCTTCC-1-0	early epidermal progenitors 1	Epidermal
AGGACTTGTGTGCTTA-1-0	early epidermal progenitors 2	Epidermal
AGGACTTTCAGACAAA-1-0	Idlrr-1+ parenchymal cells	Parenchymal
AGGACTTTCGGTCGAC-1-0	muscle DV progenitors	Muscle
AGGAGGTAGCTCCATA-1-0	parapharyngeal neoblast	Neoblast
AGGAGGTCATTGAAAG-1-0	slc6a-3+ neurons	Neuronal
AGGAGGTGTCCTCCTA-1-0	goblet cell progenitors	Gut
AGGAGGTGTGGATACG-1-0	early epidermal progenitors 2	Epidermal
AGGAGGTTCTCCCAAC-1-0	GABA neurons	Neuronal
AGGAGGTTCTGCACCT-1-0	early epidermal progenitors 3	Epidermal
AGGATAAAGACCAGCA-1-0	epidermis DVb progenitors	Epidermal
AGGATAAAGTAAGACT-1-0	early epidermal progenitors 3	Epidermal
AGGATAACAGTCAGTT-1-0	pgrn+ parenchymal cells	Parenchymal
AGGATAACATCCGTTC-1-0	ChAT neurons 1	Neuronal
AGGATAACATGGAACG-1-0	gnmt+ goblet cells	Gut
AGGATAATCGATGCAT-1-0	secretory 7	Secretory
AGGATAATCTTCGACC-1-0	muscle/parenchymal neoblast	Neoblast
AGGATCTCAGGCCCTA-1-0	phagocytes	Gut
AGGCATTAGATACAGT-1-0	neural progenitors	Neuronal
AGGCATTAGCGATGGT-1-0	muscle body 1	Muscle
AGGCATTCAACGGCCT-1-0	secretory 5	Secretory
AGGCATTGTGGAATGC-1-0	muscle body 1	Muscle
AGGCATTTCCGTATAG-1-0	phagocyte progenitors	Gut
AGGCCACAGGCGTTAG-1-0	neural progenitors	Neuronal
AGGCCACCAACCGCTG-1-0	GABA neurons	Neuronal
AGGCCACCAGGTTCAT-1-0	secretory 2	Secretory
AGGCCACCAGTAGTTC-1-0	psd+ cells	Gut
AGGCCACGTGATACCT-1-0	early epidermal progenitors 3	Epidermal
AGGCCACGTTTACGAC-1-0	phagocyte progenitors	Gut
AGGCTGCAGAACCCGA-1-0	tspan-1+ neoblast	Neoblast
AGGCTGCCACCTCTGT-1-0	neuron neoblast	Neoblast
AGGCTGCTCGATCCAA-1-0	epidermal neoblast	Neoblast
AGGGAGTCAGGTGTTT-1-0	phagocytes	Gut
AGGGAGTGTGGACCTC-1-0	muscle/parenchymal neoblast	Neoblast
AGGGAGTGTTGTAAAG-1-0	muscle pharynx progenitors	Muscle
AGGGAGTTCACTAGCA-1-0	muscle body progenitors	Muscle
AGGGCCTAGACCTCAT-1-0	ChAT neurons 1	Neuronal
AGGGCCTAGCGACTGA-1-0	epidermis DVb	Epidermal
AGGGCCTAGTGATCGG-1-0	muscle pharynx	Muscle
AGGGCCTCAGCTGAAG-1-0	epidermal neoblast	Neoblast
AGGGCCTCATATAGCC-1-0	muscle body 1	Muscle
AGGGCTCAGCTGGCTC-1-0	early epidermal progenitors 2	Epidermal
AGGGCTCCAAAGGCTG-1-0	otf+ cells progenitors	Neuronal
AGGGCTCCACCGCTGA-1-0	early epidermal progenitors 2	Epidermal
AGGGCTCCACGTAGTT-1-0	early epidermal progenitors 2	Epidermal
AGGGCTCCAGGGCTTC-1-0	epidermal neoblast	Neoblast
AGGGCTCGTCAAAGTA-1-0	muscle/parenchymal neoblast	Neoblast
AGGGCTCGTCTTCTAT-1-0	neural progenitors	Neuronal
AGGGCTCGTGATTAGA-1-0	GABA neurons	Neuronal
AGGGTCCAGAAGCTCG-1-0	muscle/parenchymal neoblast	Neoblast
AGGGTCCCAAGATCCT-1-0	neural progenitors	Neuronal
AGGGTCCGTAGGAGGG-1-0	early epidermal progenitors 3	Epidermal
AGGGTCCGTATGAGGC-1-0	secretory 1	Secretory
AGGGTCCGTCAAGTTC-1-0	early epidermal progenitors 1	Epidermal
AGGGTGAAGCCTTGAT-1-0	tspan-1+ neoblast	Neoblast
AGGGTGACACTTTAGG-1-0	psap+ parenchymal cells	Parenchymal
AGGGTGACATCGCTAA-1-0	muscle/parenchymal neoblast	Neoblast
AGGGTGATCTCGCGTT-1-0	muscle DV progenitors	Muscle
AGGGTGATCTGAGATC-1-0	pgrn+ parenchymal cells	Parenchymal
AGGGTTTAGAACGCGT-1-0	neuron neoblast	Neoblast
AGGGTTTCAGCTGAAG-1-0	secretory 8	Secretory
AGGGTTTCAGTACTAC-1-0	neural progenitors	Neuronal
AGGGTTTGTAGATTGA-1-0	ChAT neurons 1	Neuronal
AGGGTTTTCCACTTCG-1-0	tspan-1+ neoblast	Neoblast
AGGTAGGAGCAGGGAG-1-0	psap+ parenchymal cells	Parenchymal
AGGTAGGCAACGAGGT-1-0	gnmt+ goblet cells	Gut
AGGTAGGGTATGGGAC-1-0	ChAT neurons 1	Neuronal
AGGTAGGTCGGCATAT-1-0	early epidermal progenitors 1	Epidermal
AGGTAGGTCGTTGTTT-1-0	pigment	Parenchymal
AGGTAGGTCTACACAG-1-0	muscle/parenchymal neoblast	Neoblast
AGGTCATAGGGTGAGG-1-0	slc6a-3+ neurons	Neuronal
AGGTCATAGTGGTGGT-1-0	late epidermal progenitors	Epidermal
AGGTCATCACCCTAAA-1-0	neural progenitors	Neuronal
AGGTCATGTGTGTGGA-1-0	pgrn+ parenchymal cells	Parenchymal
AGGTCATTCTGGCCAG-1-0	muscle/parenchymal neoblast	Neoblast
AGGTCTAAGAGCATAT-1-0	muscle/parenchymal neoblast	Neoblast
AGGTCTAAGCCGCTTG-1-0	neural progenitors	Neuronal
AGGTCTAAGCTTAAGA-1-0	epidermal neoblast	Neoblast
AGGTCTAAGGATCACG-1-0	parenchymal progenitors	Parenchymal
AGGTCTAAGGGTACAC-1-0	tspan-1+ neoblast	Neoblast
AGGTCTACAGGCTATT-1-0	psap+ parenchymal cells	Parenchymal
AGGTCTAGTTTGGGAG-1-0	gnmt+ goblet cells	Gut
AGGTGTTAGAGGCGGA-1-0	early epidermal progenitors 2	Epidermal
AGGTGTTCAATTCGTG-1-0	ChAT neurons 2	Neuronal
AGGTGTTCAGCATTGT-1-0	neuron neoblast	Neoblast
AGGTGTTCATTGGATC-1-0	muscle DV progenitors	Muscle
AGGTGTTGTAACGGTG-1-0	muscle pharynx	Muscle
AGGTGTTGTAGTCTGT-1-0	neural progenitors	Neuronal
AGGTTACAGCTGACTT-1-0	muscle body 2	Muscle
AGGTTACAGGGCTGAT-1-0	gnmt+ goblet cells	Gut
AGGTTACCAGACAAAT-1-0	neural progenitors	Neuronal
AGGTTACTCAACTACG-1-0	brn+ parenchymal cells	Parenchymal
AGGTTACTCATAGGCT-1-0	psap+ parenchymal cells	Parenchymal
AGGTTGTAGCGTGTCC-1-0	muscle/parenchymal neoblast	Neoblast
AGTAACCAGGGTAATT-1-0	late epidermal progenitors	Epidermal
AGTAACCCACATTCGA-1-0	early epidermal progenitors 1	Epidermal
AGTAACCGTCTGTGGC-1-0	muscle/parenchymal neoblast	Neoblast
AGTAACCGTTACGATC-1-0	muscle pharynx progenitors	Muscle
AGTAACCTCTCCACTG-1-0	early epidermal progenitors 1	Epidermal
AGTACCAAGTTCCATG-1-0	neuron neoblast	Neoblast
AGTACTGAGCTCGAAG-1-0	early epidermal progenitors 3	Epidermal
AGTACTGAGTTTGTCG-1-0	parenchymal progenitors	Parenchymal
AGTACTGGTACAAAGT-1-0	muscle DV progenitors	Muscle
AGTACTGGTCCAACGC-1-0	early epidermal progenitors 2	Epidermal
AGTACTGGTCGTATGT-1-0	brn+ parenchymal cells	Parenchymal
AGTACTGGTGGAAATT-1-0	gut neoblast	Neoblast
AGTACTGGTTTGGGAG-1-0	early epidermal progenitors 3	Epidermal
AGTAGCTCATCAGTGT-1-0	cav-1+ neurons	Neuronal
AGTAGCTGTCGGTACC-1-0	goblet cell progenitors	Gut
AGTAGCTGTGGCTCTG-1-0	early epidermal progenitors 3	Epidermal
AGTAGTCCAAGAATAC-1-0	ChAT neurons 1	Neuronal
AGTAGTCCAGAGGAAA-1-0	protonephridia	Protonephridia
AGTAGTCCATTAAAGG-1-0	secretory 1	Secretory
AGTAGTCTCAGTAGGG-1-0	phagocyte progenitors	Gut
AGTAGTCTCTAGTTCT-1-0	early epidermal progenitors 2	Epidermal
AGTCAACCAGTATACC-1-0	pigment	Parenchymal
AGTCAACGTGAGATAT-1-0	muscle body 1	Muscle
AGTCAACTCGGTCAGC-1-0	muscle DV	Muscle
AGTCACAAGGATTTGA-1-0	tspan-1+ neoblast	Neoblast
AGTCACAAGTCGAATA-1-0	muscle/parenchymal neoblast	Neoblast
AGTCACACATATCTGG-1-0	muscle DV	Muscle
AGTCATGAGCCAAGTG-1-0	muscle/parenchymal neoblast	Neoblast
AGTCATGCAACTCGTA-1-0	early epidermal progenitors 1	Epidermal
AGTCATGGTGTCTTGA-1-0	muscle body 1	Muscle
AGTCATGTCAGCGGAA-1-0	epidermis DVb progenitors	Epidermal
AGTCTCCAGCGCATCC-1-0	neural progenitors	Neuronal
AGTCTCCCAGAGGACT-1-0	pharynx cell type	Epidermal
AGTCTCCGTGAATTGA-1-0	brn+ parenchymal cells	Parenchymal
AGTGACTGTAAGGAGA-1-0	secretory 1	Secretory
AGTGACTGTCTTGGTA-1-0	psap+ parenchymal cells	Parenchymal
AGTGATCAGTGCAGCA-1-0	goblet cell progenitors	Gut
AGTGATCGTATGATCC-1-0	psap+ parenchymal cells	Parenchymal
AGTGATCGTGCACATT-1-0	epidermis DVb progenitors	Epidermal
AGTGATCTCGTTGTGA-1-0	late epidermal progenitors	Epidermal
AGTGATCTCTTGGTCC-1-0	muscle body progenitors	Muscle
AGTGCCGAGCGATTCT-1-0	secretory 6	Secretory
AGTGCCGAGCTAGTTC-1-0	psap+ parenchymal cells	Parenchymal
AGTGCCGGTAGCGTCC-1-0	muscle/parenchymal neoblast	Neoblast
AGTGCCGGTCGTGATT-1-0	muscle body 1	Muscle
AGTGCCGGTGAGCCAA-1-0	novel neoblast	Neoblast
AGTGCCGGTGCCAAGA-1-0	muscle body 2	Muscle
AGTGTTGAGACGACGT-1-0	parenchymal progenitors	Parenchymal
AGTGTTGAGGCTCTAT-1-0	early epidermal progenitors 2	Epidermal
AGTGTTGGTCAGGAGT-1-0	mecom+ neurons	Neuronal
AGTGTTGGTCGGAAAC-1-0	early epidermal progenitors 3	Epidermal
AGTGTTGTCGTTGTAG-1-0	epidermal neoblast	Neoblast
AGTTAGCAGCATAGGC-1-0	phagocytes	Gut
AGTTAGCCAATGTGGG-1-0	brn+ parenchymal cells	Parenchymal
AGTTAGCCATGACCCG-1-0	early epidermal progenitors 2	Epidermal
AGTTAGCGTAGATTAG-1-0	early epidermal progenitors 2	Epidermal
AGTTAGCGTATCACCA-1-0	muscle/parenchymal neoblast	Neoblast
AGTTAGCGTCCAGCGT-1-0	epidermal neoblast	Neoblast
AGTTAGCGTCCCAAAT-1-0	brn+ parenchymal cells	Parenchymal
AGTTAGCTCCGTGGCA-1-0	brn+ parenchymal cells	Parenchymal
AGTTCCCAGCCTCTCT-1-0	epidermal neoblast	Neoblast
AGTTCCCAGCGAGTCA-1-0	early epidermal progenitors 2	Epidermal
AGTTCCCCACTACACA-1-0	psd+ cells	Gut
AGTTCGAAGATGACAT-1-0	parenchymal progenitors	Parenchymal
AGTTCGAGTAATTAGG-1-0	npp-4+ neurons	Neuronal
AGTTCGAGTTCGTAAC-1-0	secretory neoblast	Neoblast
AGTTCGATCAAAGCCT-1-0	novel neoblast	Neoblast
AGTTCGATCGCCAGAC-1-0	muscle/parenchymal neoblast	Neoblast
ATACCGAAGGCAGTCA-1-0	otf+ cells 2	Neuronal
ATACCGAGTACGAAAT-1-0	protonephridia	Protonephridia
ATACCGAGTTCGTACA-1-0	novel neoblast	Neoblast
ATACCTTGTGAGGAAA-1-0	protonephridia	Protonephridia
ATACCTTGTGGACTAG-1-0	Idlrr-1+ parenchymal cells	Parenchymal
ATACCTTTCACCGGGT-1-0	muscle pharynx	Muscle
ATACCTTTCGGTTAGT-1-0	phagocytes	Gut
ATACTTCCACGTAGTT-1-0	early epidermal progenitors 3	Epidermal
ATACTTCCATTCGATG-1-0	muscle body 2	Muscle
ATACTTCGTCCAACGC-1-0	epidermal neoblast	Neoblast
ATACTTCGTCGGCACT-1-0	psap+ parenchymal cells	Parenchymal
ATACTTCTCAGCTCTC-1-0	muscle DV progenitors	Muscle
ATAGACCCAAACTAGA-1-0	phagocyte progenitors	Gut
ATAGACCCAAGTGGAC-1-0	pigment	Parenchymal
ATAGACCGTGGGAGAG-1-0	secretory 5	Secretory
ATAGACCGTTGAGGAC-1-0	tspan-1+ neoblast	Neoblast
ATAGACCTCCGGCAAC-1-0	secretory 6	Secretory
ATAGAGAAGCACTCCG-1-0	psap+ parenchymal cells	Parenchymal
ATAGAGAAGCCTCAAT-1-0	tspan-1+ neoblast	Neoblast
ATAGAGACAATTTCTC-1-0	muscle/parenchymal neoblast	Neoblast
ATAGAGACAGCTGTAT-1-0	pgrn+ parenchymal cells	Parenchymal
ATAGAGAGTAGCACGA-1-0	epidermal neoblast	Neoblast
ATAGGCTAGGTACCTT-1-0	early epidermal progenitors 3	Epidermal
ATAGGCTCACTTCAGA-1-0	tspan-1+ neoblast	Neoblast
ATAGGCTGTTCTAACG-1-0	early epidermal progenitors 2	Epidermal
ATAGGCTTCCGACGGT-1-0	parenchymal progenitors	Parenchymal
ATAGGCTTCTCGAGTA-1-0	secretory 6	Secretory
ATAGGCTTCTCTGAGA-1-0	muscle DV progenitors	Muscle
ATATCCTCATGGCCAC-1-0	early epidermal progenitors 3	Epidermal
ATATCCTGTAGTCGTT-1-0	secretory 6	Secretory
ATATCCTGTGCATACT-1-0	npp-4+ neurons	Neuronal
ATATCCTTCGGTGTTA-1-0	secretory 4	Secretory
ATCACAGAGCGATGGT-1-0	secretory 6	Secretory
ATCACAGAGTCAACAA-1-0	neuron neoblast	Neoblast
ATCACAGCACTCTAGA-1-0	goblet cell progenitors	Gut
ATCACAGGTCCGATCG-1-0	neuron neoblast	Neoblast
ATCACAGTCACCACAA-1-0	gut neoblast	Neoblast
ATCACAGTCCGTGTCT-1-0	early epidermal progenitors 3	Epidermal
ATCACGAAGGCACAAC-1-0	secretory 8	Secretory
ATCACGAAGGCTAACG-1-0	parenchymal progenitors	Parenchymal
ATCACGAAGGGCGAGA-1-0	phagocyte progenitors	Gut
ATCACGACAATAACCC-1-0	muscle body 1	Muscle
ATCACGAGTGAGGAAA-1-0	muscle/parenchymal neoblast	Neoblast
ATCACGAGTTAAGAAC-1-0	parenchymal progenitors	Parenchymal
ATCACGATCGTGGCTG-1-0	brn+ parenchymal cells	Parenchymal
ATCACTTAGTACGAGC-1-0	secretory neoblast	Neoblast
ATCACTTCATCCGGTG-1-0	early epidermal progenitors 2	Epidermal
ATCACTTGTGTCCACG-1-0	early epidermal progenitors 3	Epidermal
ATCACTTGTTCTCACC-1-0	early epidermal progenitors 1	Epidermal
ATCAGGTCAACGTATC-1-0	psd+ cells	Gut
ATCAGGTCATGCAGGA-1-0	neural progenitors	Neuronal
ATCAGGTGTGGGTTGA-1-0	pgrn+ parenchymal cells	Parenchymal
ATCAGGTTCCCGAATA-1-0	early epidermal progenitors 2	Epidermal
ATCATTCAGAGCGACT-1-0	muscle body progenitors	Muscle
ATCATTCAGGACGCTA-1-0	muscle DV	Muscle
ATCATTCAGTATGGCG-1-0	otf+ cells 2	Neuronal
ATCATTCCATGGCTAT-1-0	scna-1+ neurons	Neuronal
ATCATTCGTGCCTGAC-1-0	parenchymal progenitors	Parenchymal
ATCATTCGTGCTAGCC-1-0	secretory 6	Secretory
ATCATTCTCATGGATC-1-0	pgrn+ parenchymal cells	Parenchymal
ATCCACCAGAGGTGCT-1-0	ChAT neurons 1	Neuronal
ATCCACCAGGGATCGT-1-0	early epidermal progenitors 3	Epidermal
ATCCACCAGTCATCCA-1-0	protonephridia neoblast	Neoblast
ATCCACCCAAACTAGA-1-0	gut neoblast	Neoblast
ATCCACCCAACCGCTG-1-0	muscle/parenchymal neoblast	Neoblast
ATCCACCGTAGCTGTT-1-0	epidermal neoblast	Neoblast
ATCCACCGTTTGACAC-1-0	mecom+ neurons	Neuronal
ATCCACCTCGCTCATC-1-0	parenchymal progenitors	Parenchymal
ATCCATTAGAAAGCGA-1-0	secretory 4	Secretory
ATCCATTAGAGGTGCT-1-0	muscle body progenitors	Muscle
ATCCATTCAGTATGAA-1-0	pgrn+ parenchymal cells	Parenchymal
ATCCATTGTAGAAACT-1-0	secretory 4	Secretory
ATCCATTTCACATACG-1-0	scna-1+ neurons	Neuronal
ATCCCTGCAAGGCTTT-1-0	early epidermal progenitors 3	Epidermal
ATCCCTGCATGGAGAC-1-0	psap+ parenchymal cells	Parenchymal
ATCCCTGGTGAGATTA-1-0	muscle body progenitors	Muscle
ATCCGTCAGTCACTAC-1-0	muscle body 1	Muscle
ATCCGTCCAAACGTGG-1-0	pharynx cell type	Epidermal
ATCCGTCCAACACACT-1-0	psap+ parenchymal cells	Parenchymal
ATCCGTCTCTGCATAG-1-0	parapharyngeal neoblast	Neoblast
ATCCTATGTATGCGGA-1-0	phagocyte progenitors	Gut
ATCCTATGTGGTCTAT-1-0	epidermal neoblast	Neoblast
ATCCTATGTTCGGCGT-1-0	cpa-2+ goblet cells	Gut
ATCGATGCAAACTCTG-1-0	epidermal neoblast	Neoblast
ATCGATGGTTTACCAG-1-0	gnmt+ goblet cells	Gut
ATCGATGTCAGCCTTC-1-0	muscle body 2	Muscle
ATCGCCTAGCGCCGTT-1-0	gut neoblast	Neoblast
ATCGCCTCATAGATCC-1-0	parenchymal progenitors	Parenchymal
ATCGCCTGTACTCGAT-1-0	muscle pharynx	Muscle
ATCGCCTGTCCCTCAT-1-0	phagocyte progenitors	Gut
ATCGGATAGAAACACT-1-0	muscle DV	Muscle
ATCGGATAGTAAGACT-1-0	muscle body progenitors	Muscle
ATCGGATCACAATGTC-1-0	epidermal neoblast	Neoblast
ATCGGATCACTCCGAG-1-0	muscle/parenchymal neoblast	Neoblast
ATCGGATGTCCTGGTG-1-0	psap+ parenchymal cells	Parenchymal
ATCGGATGTTATCCAG-1-0	late epidermal progenitors	Epidermal
ATCGGATTCCAATCTT-1-0	early epidermal progenitors 1	Epidermal
ATCGGATTCTGTTGGA-1-0	tspan-1+ neoblast	Neoblast
ATCGGCGCACAGCGCT-1-0	muscle/parenchymal neoblast	Neoblast
ATCGGCGGTACTGACT-1-0	muscle DV	Muscle
ATCGGCGTCCCTTCCC-1-0	epidermal neoblast	Neoblast
ATCGGCGTCTGGGATT-1-0	secretory 4	Secretory
ATCGTAGAGCCTGAGA-1-0	early epidermal progenitors 3	Epidermal
ATCGTAGAGGCCCACT-1-0	epidermal neoblast	Neoblast
ATCGTAGGTAAGGCCA-1-0	neuron neoblast	Neoblast
ATCGTAGGTACCCAGC-1-0	muscle body 1	Muscle
ATCGTAGGTACGAGTG-1-0	muscle/parenchymal neoblast	Neoblast
ATCGTAGGTGATGTAA-1-0	muscle/parenchymal neoblast	Neoblast
ATCGTAGTCGCTAAAC-1-0	brn+ parenchymal cells	Parenchymal
ATCGTCCAGAGTGTTA-1-0	Idlrr-1+ parenchymal cells	Parenchymal
ATCGTCCAGATGACCG-1-0	parenchymal progenitors	Parenchymal
ATCGTCCCAGATCATC-1-0	early epidermal progenitors 2	Epidermal
ATCGTCCCATCGCTAA-1-0	muscle pharynx	Muscle
ATCGTCCGTTAATGAG-1-0	parenchymal progenitors	Parenchymal
ATCGTCCTCAAACCCA-1-0	gut neoblast	Neoblast
ATCGTCCTCTGAGAAA-1-0	neural progenitors	Neuronal
ATCGTGAAGAATGTTG-1-0	epidermal neoblast	Neoblast
ATCGTGAAGGACGGAG-1-0	early epidermal progenitors 3	Epidermal
ATCGTGACAAAGGCGT-1-0	tspan-1+ neoblast	Neoblast
ATCGTGACATCGCTGG-1-0	phagocyte progenitors	Gut
ATCGTGAGTGCCTGCA-1-0	muscle pharynx progenitors	Muscle
ATCGTGAGTGTATCCA-1-0	muscle/parenchymal neoblast	Neoblast
ATCTCTAAGGATACGC-1-0	npp-4+ neurons	Neuronal
ATCTCTAGTCCTCAGG-1-0	early epidermal progenitors 3	Epidermal
ATCTCTAGTTAATCGC-1-0	pgrn+ parenchymal cells	Parenchymal
ATCTCTATCCATCTCG-1-0	Idlrr-1+ parenchymal cells	Parenchymal
ATCTCTATCCGGGACT-1-0	epidermal neoblast	Neoblast
ATCTTCAAGGAAACGA-1-0	parenchymal progenitors	Parenchymal
ATCTTCAGTAACGGTG-1-0	muscle/parenchymal neoblast	Neoblast
ATCTTCATCGACGAGA-1-0	protonephridia neoblast	Neoblast
ATCTTCATCTTTCCAA-1-0	phagocyte progenitors	Gut
ATGAAAGAGAGTAACT-1-0	neural progenitors	Neuronal
ATGAAAGCACCTCTAC-1-0	zic-3+ neurons	Neuronal
ATGAAAGGTGTTCAGT-1-0	early epidermal progenitors 2	Epidermal
ATGAAAGTCCGATCGG-1-0	muscle body progenitors	Muscle
ATGAAAGTCTCGAGTA-1-0	parapharyngeal neoblast	Neoblast
ATGACCAAGAAATTCG-1-0	scna-1+ neurons	Neuronal
ATGACCAAGAGATTCA-1-0	epidermal neoblast	Neoblast
ATGACCAAGTATTGCC-1-0	muscle/parenchymal neoblast	Neoblast
ATGACCACATGAAGCG-1-0	early epidermal progenitors 3	Epidermal
ATGACCAGTAGTTACC-1-0	pharynx cell type	Epidermal
ATGAGGGAGCTGAAAT-1-0	npp-4+ neurons	Neuronal
ATGAGGGAGGAGATAG-1-0	neural progenitors	Neuronal
ATGAGGGGTCCGAAGA-1-0	muscle pharynx	Muscle
ATGAGGGGTCGTTGCG-1-0	muscle body 2	Muscle
ATGAGGGGTTACACAC-1-0	gut neoblast	Neoblast
ATGAGGGGTTCAGCGC-1-0	npp-4+ neurons	Neuronal
ATGAGGGTCTCTAGGA-1-0	secretory 4	Secretory
ATGAGTCAGTGCTACT-1-0	early epidermal progenitors 3	Epidermal
ATGAGTCCACACCGAC-1-0	muscle DV	Muscle
ATGAGTCCATTGCTGA-1-0	muscle pharynx	Muscle
ATGAGTCGTATGCGTT-1-0	secretory neoblast	Neoblast
ATGATCGAGACTCTAC-1-0	early epidermal progenitors 1	Epidermal
ATGATCGCACTTCATT-1-0	secretory 5	Secretory
ATGATCGGTAGGTAGC-1-0	epidermis DVb	Epidermal
ATGATCGGTATTGGCT-1-0	gnmt+ goblet cells	Gut
ATGATCGTCTGCGGAC-1-0	muscle/parenchymal neoblast	Neoblast
ATGCATGCATAGTCGT-1-0	novel neoblast	Neoblast
ATGCATGTCTGGCCGA-1-0	muscle pharynx progenitors	Muscle
ATGCCTCAGTAGACAT-1-0	late epidermal progenitors	Epidermal
ATGCCTCAGTGTACAA-1-0	muscle genital	Muscle
ATGCCTCCATCATTTC-1-0	muscle pharynx progenitors	Muscle
ATGCCTCTCTCCGCAT-1-0	gut neoblast	Neoblast
ATGCGATAGTGGAAGA-1-0	late epidermal progenitors	Epidermal
ATGGAGGAGGCATGCA-1-0	muscle body 1	Muscle
ATGGAGGAGGTACCTT-1-0	muscle pharynx progenitors	Muscle
ATGGAGGAGTTGCGAG-1-0	secretory neoblast	Neoblast
ATGGAGGGTACTCGAT-1-0	muscle/parenchymal neoblast	Neoblast
ATGGAGGGTGTCATCA-1-0	early epidermal progenitors 3	Epidermal
ATGGAGGGTTTAAGGA-1-0	pharynx cell type	Epidermal
ATGGAGGTCCCTCTCC-1-0	early epidermal progenitors 1	Epidermal
ATGGATCAGGTATTGA-1-0	phagocyte progenitors	Gut
ATGGATCAGTTGAAAC-1-0	psap+ parenchymal cells	Parenchymal
ATGGATCCACATGACT-1-0	muscle body 2	Muscle
ATGGATCCAGCCCACA-1-0	ChAT neurons 2	Neuronal
ATGGATCCAGCGACCT-1-0	early epidermal progenitors 3	Epidermal
ATGGATCGTAACACCT-1-0	gut neoblast	Neoblast
ATGGATCGTCTTTCAT-1-0	parapharyngeal neoblast	Neoblast
ATGGGAGAGCCGAACA-1-0	ChAT neurons 2	Neuronal
ATGGGAGAGCGCTGCT-1-0	muscle pharynx progenitors	Muscle
ATGGGAGAGTTACGTC-1-0	phagocyte progenitors	Gut
ATGGGAGGTCAGGCAA-1-0	early epidermal progenitors 1	Epidermal
ATGGGAGTCGTTACCC-1-0	secretory 8	Secretory
ATGGGTTAGAGAGTTT-1-0	muscle/parenchymal neoblast	Neoblast
ATGGGTTCACCCTGTT-1-0	pharynx cell type	Epidermal
ATGGGTTGTAGCGTCC-1-0	psd+ cells	Gut
ATGGGTTGTCGTCATA-1-0	parapharyngeal neoblast	Neoblast
ATGGGTTTCTATTGTC-1-0	tspan-1+ neoblast	Neoblast
ATGGTTGGTTCATCGA-1-0	secretory 4	Secretory
ATGGTTGTCTTGGATG-1-0	muscle pharynx progenitors	Muscle
ATGTCCCCAATTGAAG-1-0	phagocytes	Gut
ATGTCCCCATGCCGCA-1-0	epidermal neoblast	Neoblast
ATGTCCCGTAACACCT-1-0	phagocytes	Gut
ATGTCCCGTTCCCAAA-1-0	early epidermal progenitors 3	Epidermal
ATGTCCCGTTGCTCAA-1-0	parapharyngeal neoblast	Neoblast
ATGTCTTAGCCGTAAG-1-0	parapharyngeal neoblast	Neoblast
ATGTCTTAGTAAGACT-1-0	goblet cell progenitors	Gut
ATGTCTTTCCAATCCC-1-0	phagocyte progenitors	Gut
ATGTCTTTCGGTATGT-1-0	protonephridia neoblast	Neoblast
ATTACCTAGCGTGAAC-1-0	secretory 4	Secretory
ATTACCTAGTTAACAG-1-0	cav-1+ neurons	Neuronal
ATTACCTGTAGTGGCA-1-0	psap+ parenchymal cells	Parenchymal
ATTACCTTCACGATCA-1-0	early epidermal progenitors 3	Epidermal
ATTACCTTCTAGCCAA-1-0	muscle body 1	Muscle
ATTACCTTCTCATTGT-1-0	secretory 3	Secretory
ATTACTCGTTACAGCT-1-0	scna-1+ neurons	Neuronal
ATTACTCGTTAGGCCC-1-0	phagocyte progenitors	Gut
ATTACTCTCCCGTGTT-1-0	muscle DV progenitors	Muscle
ATTATCCAGAGCAAGA-1-0	tspan-1+ neoblast	Neoblast
ATTATCCAGGAGTATT-1-0	muscle genital	Muscle
ATTATCCGTATGGTTC-1-0	protonephridia	Protonephridia
ATTCACTAGCTCCCTT-1-0	gnmt+ goblet cells	Gut
ATTCACTAGGCATCTT-1-0	secretory 4	Secretory
ATTCACTCATTGTCGA-1-0	parenchymal progenitors	Parenchymal
ATTCACTTCACCTGGG-1-0	early epidermal progenitors 3	Epidermal
ATTCACTTCCCGAGGT-1-0	early epidermal progenitors 2	Epidermal
ATTCAGGAGTTCCTGA-1-0	muscle body 1	Muscle
ATTCAGGCACTCATAG-1-0	early epidermal progenitors 3	Epidermal
ATTCAGGCATCCGAAT-1-0	pgrn+ parenchymal cells	Parenchymal
ATTCAGGGTCCCTAAA-1-0	late epidermal progenitors	Epidermal
ATTCAGGGTCCTGGGT-1-0	phagocyte progenitors	Gut
ATTCAGGGTCGTATGT-1-0	early epidermal progenitors 1	Epidermal
ATTCAGGTCGTCGCTT-1-0	neural progenitors	Neuronal
ATTCATCAGCCTTTCC-1-0	secretory 8	Secretory
ATTCATCAGTAAGCAT-1-0	early epidermal progenitors 3	Epidermal
ATTCATCCACTAGTAC-1-0	neural progenitors	Neuronal
ATTCCATCAAGTTCCA-1-0	muscle body 1	Muscle
ATTCCATCAGAATCGG-1-0	pharynx cell type	Epidermal
ATTCCATGTGGGCTCT-1-0	parenchymal progenitors	Parenchymal
ATTCCATGTTGGACTT-1-0	psap+ parenchymal cells	Parenchymal
ATTCCCGAGCGATGGT-1-0	epidermal neoblast	Neoblast
ATTCCCGAGGCAGGTT-1-0	phagocytes	Gut
ATTCCCGCACCAAATC-1-0	parapharyngeal neoblast	Neoblast
ATTCCCGGTACGGCAA-1-0	secretory 4	Secretory
ATTCCCGTCAAGAGTA-1-0	neural progenitors	Neuronal
ATTCCCGTCCGTGACG-1-0	neuron neoblast	Neoblast
ATTCCCGTCGGTCTGG-1-0	early epidermal progenitors 3	Epidermal
ATTCCTAAGAGAGCAA-1-0	muscle body 1	Muscle
ATTCCTAGTGTGTGGA-1-0	epidermal neoblast	Neoblast
ATTCCTAGTTAGGGTG-1-0	early epidermal progenitors 1	Epidermal
ATTCGTTAGCTCCCTT-1-0	ChAT neurons 2	Neuronal
ATTCGTTCACCACATA-1-0	otf+ cells 2	Neuronal
ATTCGTTCAGCGTATT-1-0	secretory neoblast	Neoblast
ATTCGTTTCTGCTTTA-1-0	early epidermal progenitors 2	Epidermal
ATTCTACCAGTTGAAA-1-0	novel neoblast	Neoblast
ATTCTACTCGAGAAAT-1-0	muscle body 1	Muscle
ATTCTACTCGCTCTAC-1-0	secretory 3	Secretory
ATTCTACTCGTAACCA-1-0	muscle body 2	Muscle
ATTCTTGAGACGCCCT-1-0	early epidermal progenitors 1	Epidermal
ATTCTTGAGCCGGATA-1-0	secretory 3	Secretory
ATTCTTGCACGCGTGT-1-0	early epidermal progenitors 2	Epidermal
ATTCTTGCACTTCTCG-1-0	neural progenitors	Neuronal
ATTCTTGTCACGATAC-1-0	muscle DV progenitors	Muscle
ATTGGGTGTAGACAAT-1-0	muscle pharynx	Muscle
ATTGGGTGTCCAGAAG-1-0	ChAT neurons 2	Neuronal
ATTGGGTTCAAAGAAC-1-0	early epidermal progenitors 3	Epidermal
ATTGGGTTCACAAGAA-1-0	early epidermal progenitors 3	Epidermal
ATTGGGTTCCCAGTGG-1-0	neural progenitors	Neuronal
ATTGGGTTCGGACTTA-1-0	brn+ parenchymal cells	Parenchymal
ATTGGGTTCTCTATGT-1-0	tspan-1+ neoblast	Neoblast
ATTGTTCAGCAACTTC-1-0	gut neoblast	Neoblast
ATTGTTCTCGACGCTG-1-0	early epidermal progenitors 2	Epidermal
ATTGTTCTCGTTAGAC-1-0	secretory neoblast	Neoblast
ATTTACCAGGGTGAAA-1-0	secretory 4	Secretory
ATTTACCCAGGCATTT-1-0	early epidermal progenitors 2	Epidermal
ATTTACCGTCGAATGG-1-0	parenchymal progenitors	Parenchymal
ATTTACCTCATTACTC-1-0	muscle body 1	Muscle
ATTTCACGTCGTCATA-1-0	secretory 3	Secretory
ATTTCACTCAAGCCCG-1-0	early epidermal progenitors 3	Epidermal
ATTTCACTCTCTGGTC-1-0	pgrn+ parenchymal cells	Parenchymal
ATTTCACTCTTGGTCC-1-0	neural progenitors	Neuronal
ATTTCTGAGAGAGGGC-1-0	epidermal neoblast	Neoblast
ATTTCTGAGCACTGGA-1-0	pgrn+ parenchymal cells	Parenchymal
ATTTCTGCAATGCAGG-1-0	muscle body 1	Muscle
ATTTCTGTCCACTTTA-1-0	early epidermal progenitors 2	Epidermal
ATTTCTGTCTCCGAGG-1-0	psap+ parenchymal cells	Parenchymal
CAAAGAAAGATGGTAT-1-0	muscle genital	Muscle
CAAAGAAGTCTTCAAG-1-0	psd+ cells	Gut
CAAAGAAGTTACCTTT-1-0	early epidermal progenitors 3	Epidermal
CAACAACCAGCTCATA-1-0	muscle pharynx progenitors	Muscle
CAACAACGTCTCGGGT-1-0	tspan-1+ neoblast	Neoblast
CAACAGTAGCGTCTGC-1-0	secretory 4	Secretory
CAACAGTCACCAGGTC-1-0	parapharyngeal neoblast	Neoblast
CAACAGTCAGGAGGAG-1-0	muscle pharynx progenitors	Muscle
CAACAGTGTCATACCA-1-0	muscle DV progenitors	Muscle
CAACAGTGTCGAGATG-1-0	early epidermal progenitors 2	Epidermal
CAACAGTGTTGCTCCT-1-0	muscle/parenchymal neoblast	Neoblast
CAACAGTTCCGTTGGG-1-0	epidermal neoblast	Neoblast
CAACCAAGTAGACTGG-1-0	pgrn+ parenchymal cells	Parenchymal
CAACCTCAGCCTCTCT-1-0	late epidermal progenitors	Epidermal
CAACCTCGTGTGAATA-1-0	late epidermal progenitors	Epidermal
CAACGATAGCGGACAT-1-0	otf+ cells 2	Neuronal
CAACGATCAACACAAA-1-0	pharynx cell type	Epidermal
CAACGATCATTGCCGG-1-0	psap+ parenchymal cells	Parenchymal
CAACGATGTCGGTGTC-1-0	secretory 4	Secretory
CAACGATTCCCGAATA-1-0	neural progenitors	Neuronal
CAACGATTCGTAACAC-1-0	parenchymal progenitors	Parenchymal
CAACGGCAGAATCGTA-1-0	protonephridia	Protonephridia
CAACGGCAGTGCTACT-1-0	pgrn+ parenchymal cells	Parenchymal
CAACGGCCACCAGTAT-1-0	early epidermal progenitors 3	Epidermal
CAACGGCGTTGCTCGG-1-0	mecom+ neurons	Neuronal
CAACGGCTCCCAAGCG-1-0	parapharyngeal neoblast	Neoblast
CAACGGCTCGAGCCAC-1-0	ChAT neurons 2	Neuronal
CAACGGCTCTATACGG-1-0	pigment	Parenchymal
CAAGACTAGATTGAGT-1-0	psap+ parenchymal cells	Parenchymal
CAAGACTAGCAAATCA-1-0	early epidermal progenitors 2	Epidermal
CAAGACTCATGGAACG-1-0	muscle pharynx	Muscle
CAAGACTGTCCGCAGT-1-0	tspan-1+ neoblast	Neoblast
CAAGACTGTCGTCGGT-1-0	muscle/parenchymal neoblast	Neoblast
CAAGACTGTCTATGAC-1-0	muscle body progenitors	Muscle
CAAGACTGTGTTTCTT-1-0	secretory 7	Secretory
CAAGACTTCCCGTAAA-1-0	muscle body progenitors	Muscle
CAAGAGGCAAATGCGG-1-0	muscle DV	Muscle
CAAGAGGTCCGTAGTA-1-0	goblet cell progenitors	Gut
CAAGCTACAACACAAA-1-0	early epidermal progenitors 2	Epidermal
CAAGCTACAACCGCTG-1-0	parenchymal progenitors	Parenchymal
CAAGCTAGTAAGATCA-1-0	muscle/parenchymal neoblast	Neoblast
CAAGCTAGTACGGGAT-1-0	early epidermal progenitors 2	Epidermal
CAAGCTAGTTAACCTG-1-0	muscle DV progenitors	Muscle
CAAGCTATCATGTCAG-1-0	neural progenitors	Neuronal
CAAGCTATCTCTATAC-1-0	secretory neoblast	Neoblast
CAAGGGAAGACGGTCA-1-0	muscle body progenitors	Muscle
CAAGGGACAGTTCACA-1-0	brn+ parenchymal cells	Parenchymal
CAAGGGACATATTCGG-1-0	parenchymal progenitors	Parenchymal
CAAGGGAGTAGTGGCA-1-0	psap+ parenchymal cells	Parenchymal
CAAGGGAGTAGTTACC-1-0	gut neoblast	Neoblast
CAAGGGAGTTACCTTT-1-0	secretory 7	Secretory
CAATACGAGTGGTCAG-1-0	muscle DV	Muscle
CAATACGCAGTTGAAA-1-0	otf+ cells 2	Neuronal
CAATACGCATGAGAAT-1-0	muscle body 2	Muscle
CAATCGAAGGCCTGAA-1-0	muscle DV progenitors	Muscle
CAATCGACAACCGGAA-1-0	secretory 1	Secretory
CAATGACAGACTCCGC-1-0	phagocyte progenitors	Gut
CAATGACAGCCGATCC-1-0	muscle/parenchymal neoblast	Neoblast
CAATGACAGTAGCAAT-1-0	early epidermal progenitors 2	Epidermal
CAATGACAGTTGGGAC-1-0	epidermal neoblast	Neoblast
CAATGACCAAATTAGG-1-0	early epidermal progenitors 3	Epidermal
CAATGACGTAGCTAAA-1-0	secretory 4	Secretory
CAATGACTCCAGTGTA-1-0	psap+ parenchymal cells	Parenchymal
CAATTTCAGTATGCAA-1-0	tspan-1+ neoblast	Neoblast
CAATTTCCAAGACGGT-1-0	secretory 3	Secretory
CAATTTCGTAGTCGTT-1-0	neural progenitors	Neuronal
CAATTTCTCGCTGACG-1-0	muscle pharynx progenitors	Muscle
CACAACAAGACTGGGT-1-0	psap+ parenchymal cells	Parenchymal
CACAACAAGAGCCGAT-1-0	early epidermal progenitors 1	Epidermal
CACAACAAGTAAACTG-1-0	parenchymal progenitors	Parenchymal
CACAACATCACCGACG-1-0	muscle/parenchymal neoblast	Neoblast
CACAACATCGCAAGAG-1-0	secretory 5	Secretory
CACACAAGTCCACTTC-1-0	early epidermal progenitors 3	Epidermal
CACAGATAGCTTAGTC-1-0	tspan-1+ neoblast	Neoblast
CACAGATCAACTTGCA-1-0	ChAT neurons 2	Neuronal
CACAGATCACCGCTGA-1-0	scna-1+ neurons	Neuronal
CACAGATGTGATGTAA-1-0	secretory 6	Secretory
CACAGGCAGGAACGCT-1-0	pigment	Parenchymal
CACAGGCCAATTTCGG-1-0	muscle body progenitors	Muscle
CACAGGCCACATATGC-1-0	parenchymal progenitors	Parenchymal
CACAGGCCACTATCGA-1-0	epidermal neoblast	Neoblast
CACAGGCGTAAGTAGT-1-0	early epidermal progenitors 1	Epidermal
CACAGGCGTACGGTTT-1-0	ChAT neurons 1	Neuronal
CACAGGCGTGACTCTA-1-0	parenchymal progenitors	Parenchymal
CACAGGCTCCGAAGGA-1-0	muscle DV progenitors	Muscle
CACATGAAGGAAAGGT-1-0	protonephridia neoblast	Neoblast
CACATGACAGTCTTCC-1-0	neural progenitors	Neuronal
CACATGACATTCCTAT-1-0	novel neoblast	Neoblast
CACCAAACATACCATG-1-0	phagocytes	Gut
CACCAAACATAGGAGC-1-0	epidermal neoblast	Neoblast
CACCAAAGTTCAATCG-1-0	goblet cell progenitors	Gut
CACCAAATCAAGCTTG-1-0	muscle/parenchymal neoblast	Neoblast
CACCAAATCATGCTAG-1-0	epidermis DVb	Epidermal
CACCGTTAGCGTTAGG-1-0	muscle body 1	Muscle
CACCGTTAGGGACTGT-1-0	early epidermal progenitors 3	Epidermal
CACCGTTCAAGTGGCA-1-0	early epidermal progenitors 3	Epidermal
CACCGTTCACACGGTC-1-0	pgrn+ parenchymal cells	Parenchymal
CACCGTTGTCATCAGT-1-0	gut neoblast	Neoblast
CACCGTTTCAAAGACA-1-0	early epidermal progenitors 3	Epidermal
CACCGTTTCTCATTAC-1-0	parenchymal progenitors	Parenchymal
CACCGTTTCTCTTCAA-1-0	muscle DV	Muscle
CACGAATCATAGTCAC-1-0	early epidermal progenitors 3	Epidermal
CACGAATCATTAGGAA-1-0	epidermal neoblast	Neoblast
CACGAATGTAACAGGC-1-0	muscle body progenitors	Muscle
CACGAATGTATCGCAT-1-0	psap+ parenchymal cells	Parenchymal
CACGAATTCTTCTGTA-1-0	otf+ cells 2	Neuronal
CACGGGTAGCGTTCCG-1-0	ChAT neurons 1	Neuronal
CACGGGTCAAGCAGGT-1-0	tspan-1+ neoblast	Neoblast
CACGGGTTCTCGTGGG-1-0	cpa-2+ goblet cells	Gut
CACGTGGCAGAACTAA-1-0	muscle body progenitors	Muscle
CACGTGGCAGAGAAAG-1-0	pgrn+ parenchymal cells	Parenchymal
CACGTGGGTCGTCATA-1-0	muscle DV	Muscle
CACGTTCAGACCAAGC-1-0	late epidermal progenitors	Epidermal
CACGTTCAGGTACAAT-1-0	gut neoblast	Neoblast
CACGTTCAGGTTGGTG-1-0	muscle pharynx progenitors	Muscle
CACGTTCAGTGCCAGA-1-0	epidermal neoblast	Neoblast
CACGTTCAGTGGATAT-1-0	tspan-1+ neoblast	Neoblast
CACGTTCCAATCGCGC-1-0	secretory 3	Secretory
CACGTTCGTCGGTACC-1-0	psap+ parenchymal cells	Parenchymal
CACGTTCTCGCTCCTA-1-0	secretory 3	Secretory
CACGTTCTCTCATGCC-1-0	brn+ parenchymal cells	Parenchymal
CACTAAGAGAGTCAGC-1-0	brn+ parenchymal cells	Parenchymal
CACTAAGAGCACCAGA-1-0	gnmt+ goblet cells	Gut
CACTAAGAGCTCCATA-1-0	secretory 4	Secretory
CACTAAGGTACGCGTC-1-0	protonephridia	Protonephridia
CACTAAGTCATTGGTG-1-0	secretory 8	Secretory
CACTGAAAGACTACCT-1-0	muscle body progenitors	Muscle
CACTGAAAGGGTCAAC-1-0	secretory 4	Secretory
CACTGAACAAAGAACT-1-0	gut neoblast	Neoblast
CACTGAATCTATGTGG-1-0	epidermal neoblast	Neoblast
CACTGGGAGAAACTCA-1-0	parenchymal progenitors	Parenchymal
CACTGGGAGTCTACCA-1-0	otf+ cells 1	Neuronal
CACTGGGCACAAACGG-1-0	gut neoblast	Neoblast
CACTGGGGTATGTCTG-1-0	secretory 7	Secretory
CACTGGGGTCACCTTC-1-0	phagocyte progenitors	Gut
CACTGGGGTGTCCGGT-1-0	parapharyngeal neoblast	Neoblast
CACTGGGTCCAATCCC-1-0	psap+ parenchymal cells	Parenchymal
CACTGGGTCTAACACG-1-0	muscle/parenchymal neoblast	Neoblast
CACTGTCCAGTAACCT-1-0	muscle genital	Muscle
CACTGTCCAGTGTATC-1-0	epidermis DVb	Epidermal
CACTGTCGTGTTTCTT-1-0	neural progenitors	Neuronal
CACTTCGAGACTTGTC-1-0	scna-1+ neurons	Neuronal
CACTTCGAGTCATCGT-1-0	tspan-1+ neoblast	Neoblast
CACTTCGCAGACGGAT-1-0	protonephridia neoblast	Neoblast
CAGAGCCAGCTAAACA-1-0	muscle body 2	Muscle
CAGAGCCAGGGATCAC-1-0	brn+ parenchymal cells	Parenchymal
CAGAGCCCAATGGGTG-1-0	pigment	Parenchymal
CAGAGCCCACCCAATA-1-0	neural progenitors	Neuronal
CAGAGCCCAGCTGCCA-1-0	novel neoblast	Neoblast
CAGAGCCGTGATTGGG-1-0	otf+ cells 1	Neuronal
CAGAGCCGTGTTATCG-1-0	muscle/parenchymal neoblast	Neoblast
CAGAGCCTCCATATGG-1-0	early epidermal progenitors 2	Epidermal
CAGATACAGCCTCGTG-1-0	muscle pharynx progenitors	Muscle
CAGATACAGTCGCTAT-1-0	phagocyte progenitors	Gut
CAGATACAGTTAGTAG-1-0	psap+ parenchymal cells	Parenchymal
CAGATACCAACTACGT-1-0	muscle/parenchymal neoblast	Neoblast
CAGATACCAACTCATG-1-0	tspan-1+ neoblast	Neoblast
CAGATACCAAGTCGTT-1-0	cav-1+ neurons	Neuronal
CAGATACGTAGTGTGG-1-0	neural progenitors	Neuronal
CAGATACTCATAAGGA-1-0	gut neoblast	Neoblast
CAGATCAAGCCGCTTG-1-0	epidermal neoblast	Neoblast
CAGATCAAGTTGAAAC-1-0	muscle DV progenitors	Muscle
CAGATCAGTTCCACAA-1-0	cav-1+ neurons	Neuronal
CAGATCATCATTTCGT-1-0	npp-4+ neurons	Neuronal
CAGATCATCCCAATAG-1-0	parenchymal progenitors	Parenchymal
CAGATCATCGATGCTA-1-0	neural progenitors	Neuronal
CAGATTGAGCGAGGAG-1-0	pgrn+ parenchymal cells	Parenchymal
CAGATTGCATCCGGTG-1-0	phagocytes	Gut
CAGCAATAGCCAAGCA-1-0	neural progenitors	Neuronal
CAGCAATCAACACAGG-1-0	epidermal neoblast	Neoblast
CAGCAATCAATAGTCC-1-0	early epidermal progenitors 3	Epidermal
CAGCAATCACTTGTGA-1-0	parenchymal progenitors	Parenchymal
CAGCAATCAGAGGTTG-1-0	pgrn+ parenchymal cells	Parenchymal
CAGCAATGTAGGACTG-1-0	gut neoblast	Neoblast
CAGCAATGTTTCGGCG-1-0	brn+ parenchymal cells	Parenchymal
CAGCAATTCTTTACAC-1-0	epidermal neoblast	Neoblast
CAGCACGAGTTCGGTT-1-0	psd+ cells	Gut
CAGCACGCAAACCGGA-1-0	gut neoblast	Neoblast
CAGCACGTCGATACTG-1-0	muscle body 1	Muscle
CAGCAGCTCACCCTGT-1-0	epidermal neoblast	Neoblast
CAGCCAGCAACAGCCC-1-0	neural progenitors	Neuronal
CAGCCAGCAGGGACTA-1-0	mecom+ neurons	Neuronal
CAGCCAGGTGGTCCCA-1-0	GABA neurons	Neuronal
CAGCCAGTCGTTCCTG-1-0	secretory neoblast	Neoblast
CAGCGTGAGCGTTCCG-1-0	early epidermal progenitors 2	Epidermal
CAGCGTGCAAGGAGTC-1-0	mecom+ neurons	Neuronal
CAGCGTGGTTATCCAG-1-0	pgrn+ parenchymal cells	Parenchymal
CAGCGTGTCCGGTTCT-1-0	muscle/parenchymal neoblast	Neoblast
CAGGCCAAGACAGTCG-1-0	muscle/parenchymal neoblast	Neoblast
CAGGCCACAAAGGATT-1-0	neural progenitors	Neuronal
CAGGCCAGTAAGTTAG-1-0	pgrn+ parenchymal cells	Parenchymal
CAGGCCAGTGGCACTC-1-0	gut neoblast	Neoblast
CAGGCCAGTTTAGAGA-1-0	GABA neurons	Neuronal
CAGGCCATCTTCGACC-1-0	secretory 3	Secretory
CAGGGCTAGTAGTCCT-1-0	phagocyte progenitors	Gut
CAGGGCTCAGATGCGA-1-0	muscle pharynx	Muscle
CAGGGCTGTCCTGGTG-1-0	brn+ parenchymal cells	Parenchymal
CAGGTATAGCTCGAAG-1-0	epidermal neoblast	Neoblast
CAGGTATCACTAACCA-1-0	brn+ parenchymal cells	Parenchymal
CAGGTATCAGGTCCCA-1-0	epidermal neoblast	Neoblast
CAGGTATCAGTGAGCA-1-0	epidermal neoblast	Neoblast
CAGGTATTCAGAATAG-1-0	muscle pharynx	Muscle
CAGGTATTCAGTGGGA-1-0	ChAT neurons 1	Neuronal
CAGTGCGAGGAACATT-1-0	secretory 4	Secretory
CAGTGCGAGGTTGGTG-1-0	pgrn+ parenchymal cells	Parenchymal
CAGTGCGAGTAGCCAG-1-0	early epidermal progenitors 3	Epidermal
CAGTGCGCATCCAACA-1-0	pharynx cell type	Epidermal
CAGTGCGTCATGGAGG-1-0	secretory neoblast	Neoblast
CAGTGCGTCCACATAG-1-0	epidermal neoblast	Neoblast
CAGTTAGAGTCAATCC-1-0	psap+ parenchymal cells	Parenchymal
CAGTTAGCAGCCTACG-1-0	brn+ parenchymal cells	Parenchymal
CAGTTAGTCAACCTCC-1-0	parenchymal progenitors	Parenchymal
CAGTTAGTCCGAGCTG-1-0	muscle pharynx progenitors	Muscle
CAGTTAGTCCGCAGTG-1-0	phagocyte progenitors	Gut
CAGTTCCAGAAGCTCG-1-0	secretory 9	Secretory
CAGTTCCAGGTGAGCT-1-0	parapharyngeal neoblast	Neoblast
CAGTTCCCAAAGGGCT-1-0	muscle body 1	Muscle
CAGTTCCCACAAACGG-1-0	muscle/parenchymal neoblast	Neoblast
CAGTTCCCATGCAGGA-1-0	muscle/parenchymal neoblast	Neoblast
CAGTTCCCATTGACTG-1-0	secretory neoblast	Neoblast
CAGTTCCGTGGTTCTA-1-0	pharynx cell type	Epidermal
CAGTTCCGTTGCCGCA-1-0	brn+ parenchymal cells	Parenchymal
CAGTTCCTCCCAGTGG-1-0	otf+ cells 2	Neuronal
CAGTTCCTCCTCGATC-1-0	gnmt+ goblet cells	Gut
CAGTTCCTCGGATTAC-1-0	epidermal neoblast	Neoblast
CAGTTCCTCGTGCTCT-1-0	early epidermal progenitors 1	Epidermal
CATAAGCAGCGTATGG-1-0	muscle/parenchymal neoblast	Neoblast
CATAAGCAGTCATCGT-1-0	early epidermal progenitors 3	Epidermal
CATAAGCCATCGTTCC-1-0	early epidermal progenitors 3	Epidermal
CATAAGCGTAGCTTGT-1-0	muscle DV	Muscle
CATAAGCGTCTAACTG-1-0	tspan-1+ neoblast	Neoblast
CATAAGCGTTGCATAC-1-0	early epidermal progenitors 3	Epidermal
CATAAGCTCGAAGAAT-1-0	early epidermal progenitors 3	Epidermal
CATAAGCTCTTTCCGG-1-0	psap+ parenchymal cells	Parenchymal
CATACAGAGGTTCATC-1-0	muscle body progenitors	Muscle
CATACAGCAAATCAGA-1-0	muscle body progenitors	Muscle
CATACAGCAACTTCTT-1-0	muscle pharynx progenitors	Muscle
CATACAGCAGTATTCG-1-0	muscle/parenchymal neoblast	Neoblast
CATACAGCATACTGTG-1-0	pgrn+ parenchymal cells	Parenchymal
CATACAGGTCACTGAT-1-0	epidermal neoblast	Neoblast
CATACAGTCACTCTTA-1-0	secretory 2	Secretory
CATACAGTCATAGCAC-1-0	cav-1+ neurons	Neuronal
CATACAGTCTCCCAAC-1-0	phagocyte progenitors	Gut
CATACCCAGATGTTCC-1-0	muscle body progenitors	Muscle
CATACCCAGGTCGTCC-1-0	neural progenitors	Neuronal
CATACCCCATAGCACT-1-0	early epidermal progenitors 2	Epidermal
CATACCCGTGATAGAT-1-0	tspan-1+ neoblast	Neoblast
CATACCCGTTGGGTTT-1-0	early epidermal progenitors 3	Epidermal
CATACTTAGATTGACA-1-0	neural progenitors	Neuronal
CATACTTAGTTTCGGT-1-0	early epidermal progenitors 1	Epidermal
CATACTTGTGGGATTG-1-0	early epidermal progenitors 3	Epidermal
CATAGACAGGATTCCT-1-0	GABA neurons	Neuronal
CATAGACAGTACAACA-1-0	early epidermal progenitors 1	Epidermal
CATAGACCAAAGCTCT-1-0	parenchymal progenitors	Parenchymal
CATAGACCAACCGCTG-1-0	pgrn+ parenchymal cells	Parenchymal
CATAGACGTTATAGCC-1-0	slc6a-3+ neurons	Neuronal
CATAGACGTTCTCCAC-1-0	mecom+ neurons	Neuronal
CATCAAGAGCTGAAAT-1-0	tspan-1+ neoblast	Neoblast
CATCAAGCAGCACAAG-1-0	early epidermal progenitors 3	Epidermal
CATCAAGGTCTTACAG-1-0	early epidermal progenitors 2	Epidermal
CATCAAGGTTCGAACT-1-0	parenchymal progenitors	Parenchymal
CATCAAGTCAAGAGGC-1-0	pharynx cell type	Epidermal
CATCAAGTCAGCGCGT-1-0	secretory 6	Secretory
CATCAAGTCTAGTGAC-1-0	muscle/parenchymal neoblast	Neoblast
CATCCACAGGTGGCTA-1-0	tspan-1+ neoblast	Neoblast
CATCCACCACTACAGT-1-0	muscle DV progenitors	Muscle
CATCCACGTGGTACAG-1-0	secretory 4	Secretory
CATCCACTCAGCCTTC-1-0	parenchymal progenitors	Parenchymal
CATCCCACAGGACTAG-1-0	early epidermal progenitors 3	Epidermal
CATCCCACATGGAAGC-1-0	novel neoblast	Neoblast
CATCCCAGTAACACGG-1-0	scna-1+ neurons	Neuronal
CATCCCAGTGCAGTGA-1-0	psap+ parenchymal cells	Parenchymal
CATCCCAGTGGGCTCT-1-0	tspan-1+ neoblast	Neoblast
CATCCGTAGTTATGGA-1-0	gut neoblast	Neoblast
CATCCGTCAGGCATTT-1-0	muscle body progenitors	Muscle
CATCCGTCAGTCCCGA-1-0	muscle body 2	Muscle
CATCCGTCATCCTTGC-1-0	early epidermal progenitors 1	Epidermal
CATCCGTGTGATATAG-1-0	secretory 6	Secretory
CATCGCTAGTACAACA-1-0	scna-1+ neurons	Neuronal
CATCGCTAGTTACTCG-1-0	secretory 3	Secretory
CATCGCTCACACCAGC-1-0	secretory 5	Secretory
CATCGCTGTGCCCGTA-1-0	muscle DV	Muscle
CATCGCTTCTGATTCT-1-0	secretory 4	Secretory
CATCGGGCACTGCGAC-1-0	pharynx cell type	Epidermal
CATCGGGGTCAAAGAT-1-0	brn+ parenchymal cells	Parenchymal
CATCGTCCAAGTGGCA-1-0	brn+ parenchymal cells	Parenchymal
CATCGTCCAGCAGATG-1-0	secretory 8	Secretory
CATCGTCCATGCGTGC-1-0	early epidermal progenitors 1	Epidermal
CATCGTCGTTGTACGT-1-0	epidermis	Epidermal
CATCGTCTCGAGAAAT-1-0	parenchymal progenitors	Parenchymal
CATGAGTCAGGTGTTT-1-0	psap+ parenchymal cells	Parenchymal
CATGAGTCATAACGGG-1-0	muscle body progenitors	Muscle
CATGAGTGTAACAGTA-1-0	muscle DV	Muscle
CATGAGTGTGTCCCTT-1-0	secretory 4	Secretory
CATGAGTTCCGGTAAT-1-0	parapharyngeal neoblast	Neoblast
CATGCAAAGATCCCGC-1-0	tspan-1+ neoblast	Neoblast
CATGCAACAAATCCCA-1-0	early epidermal progenitors 3	Epidermal
CATGCAACAACTACGT-1-0	tspan-1+ neoblast	Neoblast
CATGCAACATGCTGCG-1-0	neural progenitors	Neuronal
CATGCAAGTACGTTCA-1-0	Idlrr-1+ parenchymal cells	Parenchymal
CATGCAAGTGACAGCA-1-0	brn+ parenchymal cells	Parenchymal
CATGCAAGTGTGTTTG-1-0	psap+ parenchymal cells	Parenchymal
CATGCCTAGCGCTTCG-1-0	psap+ parenchymal cells	Parenchymal
CATGCCTAGTAAACAC-1-0	epidermal neoblast	Neoblast
CATGCCTAGTGTTGAA-1-0	secretory 8	Secretory
CATGCCTGTGTTACTG-1-0	phagocyte progenitors	Gut
CATGCCTTCAAACGTC-1-0	parenchymal progenitors	Parenchymal
CATGCCTTCCGATGCG-1-0	epidermal neoblast	Neoblast
CATGCCTTCCGCATAA-1-0	muscle/parenchymal neoblast	Neoblast
CATGCCTTCGCCTTGT-1-0	slc6a-3+ neurons	Neuronal
CATGGATAGCACACAG-1-0	muscle body 1	Muscle
CATGGATAGCACCTGC-1-0	early epidermal progenitors 2	Epidermal
CATGGATAGGACCCAA-1-0	epidermal neoblast	Neoblast
CATGGATAGTGCTCGC-1-0	muscle/parenchymal neoblast	Neoblast
CATGGATCAAGCTGTT-1-0	pharynx cell type	Epidermal
CATGGATGTAGGCAAC-1-0	muscle DV progenitors	Muscle
CATGGATGTCATCACA-1-0	parenchymal progenitors	Parenchymal
CATGGATGTTGTCATG-1-0	early epidermal progenitors 2	Epidermal
CATGGATTCGGTCTAA-1-0	novel neoblast	Neoblast
CATGGTAAGACTCAAA-1-0	early epidermal progenitors 3	Epidermal
CATGGTACAGCTTCGG-1-0	secretory 5	Secretory
CATGGTAGTCATCGGC-1-0	secretory 7	Secretory
CATGGTAGTTGAGTCT-1-0	early epidermal progenitors 2	Epidermal
CATGGTATCATACAGC-1-0	aqp+ parenchymal cells	Parenchymal
CATGGTATCGGTCAGC-1-0	late epidermal progenitors	Epidermal
CATTCATCAGAGTTGG-1-0	goblet cell progenitors	Gut
CATTCATGTACGCTAT-1-0	psd+ cells	Gut
CATTCATGTATCCCTC-1-0	gnmt+ goblet cells	Gut
CATTCATGTGGACCTC-1-0	protonephridia neoblast	Neoblast
CATTCATTCCGTACGG-1-0	muscle/parenchymal neoblast	Neoblast
CATTCCGAGGGTACAC-1-0	epidermis DVb	Epidermal
CATTCCGCAATACCTG-1-0	phagocyte progenitors	Gut
CATTCCGCAGCCATTA-1-0	epidermal neoblast	Neoblast
CATTCCGGTCACTTCC-1-0	secretory 8	Secretory
CATTCCGGTTCCTAAG-1-0	psap+ parenchymal cells	Parenchymal
CATTCCGTCAGCGGAA-1-0	secretory 7	Secretory
CATTCCGTCGCATGAT-1-0	parenchymal progenitors	Parenchymal
CATTCTAAGACCTTTG-1-0	early epidermal progenitors 3	Epidermal
CATTCTACAGTGGGTA-1-0	psd+ cells	Gut
CATTCTACATGAATCC-1-0	muscle body 1	Muscle
CATTCTAGTCCAAATC-1-0	phagocytes	Gut
CATTCTATCACACCCT-1-0	ChAT neurons 2	Neuronal
CATTCTATCCGCTAGG-1-0	early epidermal progenitors 3	Epidermal
CATTCTATCGAGTTGT-1-0	pigment	Parenchymal
CATTGAGAGGTTCAGG-1-0	gut neoblast	Neoblast
CATTGAGCAGCACCCA-1-0	brn+ parenchymal cells	Parenchymal
CATTGAGGTTGTATGC-1-0	muscle/parenchymal neoblast	Neoblast
CATTGAGTCATGGATC-1-0	secretory 6	Secretory
CATTGCCCAACACGAG-1-0	muscle body progenitors	Muscle
CATTGCCGTGCCCGTA-1-0	ChAT neurons 1	Neuronal
CATTGCCTCAAACCTG-1-0	psap+ parenchymal cells	Parenchymal
CATTGCCTCCGTGGGT-1-0	neuron neoblast	Neoblast
CATTGCCTCGCATTGA-1-0	epidermal neoblast	Neoblast
CATTGCCTCTAGACCA-1-0	protonephridia	Protonephridia
CATTGTTAGCATACTC-1-0	parenchymal progenitors	Parenchymal
CATTGTTAGCGTATAA-1-0	muscle body 1	Muscle
CATTGTTAGGTTTGAA-1-0	tspan-1+ neoblast	Neoblast
CATTGTTCAGTATACC-1-0	muscle/parenchymal neoblast	Neoblast
CATTGTTGTGCGTGCT-1-0	tspan-1+ neoblast	Neoblast
CATTGTTGTTGCATTG-1-0	protonephridia	Protonephridia
CATTGTTTCTTCTGTA-1-0	muscle/parenchymal neoblast	Neoblast
CATTTCACACTGTGTA-1-0	neural progenitors	Neuronal
CATTTCAGTCTACAAC-1-0	brn+ parenchymal cells	Parenchymal
CATTTCATCGTTAGTG-1-0	epidermis DVb progenitors	Epidermal
CCAAGCGAGACGCCAA-1-0	phagocyte progenitors	Gut
CCAAGCGAGTTGAAGT-1-0	Idlrr-1+ parenchymal cells	Parenchymal
CCAAGCGCACATTCTT-1-0	secretory 4	Secretory
CCAAGCGCAGCGTATT-1-0	early epidermal progenitors 1	Epidermal
CCAAGCGTCATTCTTG-1-0	muscle/parenchymal neoblast	Neoblast
CCAAGCGTCTGCGAGC-1-0	scna-1+ neurons	Neuronal
CCAATGAAGAATCGTA-1-0	secretory 6	Secretory
CCAATGAAGGGTTAAT-1-0	epidermal neoblast	Neoblast
CCAATGAAGTTCGGTT-1-0	pigment	Parenchymal
CCAATGACAAGCGATG-1-0	parenchymal progenitors	Parenchymal
CCAATGACACATTCGA-1-0	muscle body 1	Muscle
CCAATGACACTGTCCT-1-0	parenchymal progenitors	Parenchymal
CCAATGAGTAACATGA-1-0	parenchymal progenitors	Parenchymal
CCAATGAGTGAATATG-1-0	secretory 4	Secretory
CCAATGAGTTCGAGCC-1-0	brn+ parenchymal cells	Parenchymal
CCAATGATCCAGTGTA-1-0	psap+ parenchymal cells	Parenchymal
CCAATGATCGCAGAGA-1-0	muscle/parenchymal neoblast	Neoblast
CCAATGATCGCTACAA-1-0	epidermal neoblast	Neoblast
CCAATTTCATAATCCG-1-0	secretory 6	Secretory
CCAATTTCATGGCCCA-1-0	pgrn+ parenchymal cells	Parenchymal
CCAATTTGTATCGCTA-1-0	early epidermal progenitors 3	Epidermal
CCAATTTTCTACCAGA-1-0	parapharyngeal neoblast	Neoblast
CCACAAAAGCATCCTA-1-0	gnmt+ goblet cells	Gut
CCACAAAAGTGGACTG-1-0	muscle/parenchymal neoblast	Neoblast
CCACACTAGGCCTTCG-1-0	gnmt+ goblet cells	Gut
CCACACTCAGCACGAA-1-0	early epidermal progenitors 3	Epidermal
CCACACTCAGCGGATA-1-0	phagocyte progenitors	Gut
CCACACTGTAATGCTC-1-0	gut neoblast	Neoblast
CCACACTGTAGGCTCC-1-0	gut neoblast	Neoblast
CCACACTGTCGAGTTT-1-0	npp-4+ neurons	Neuronal
CCACACTGTCGCTTGG-1-0	secretory 7	Secretory
CCACACTTCTGGGATT-1-0	ChAT neurons 1	Neuronal
CCACGAGAGAGCCCAA-1-0	muscle DV	Muscle
CCACGAGCAACTGTGT-1-0	early epidermal progenitors 3	Epidermal
CCACGTTCAGCAGTTT-1-0	mecom+ neurons	Neuronal
CCACGTTCAGCGAACA-1-0	late epidermal progenitors	Epidermal
CCACGTTGTACGTACT-1-0	muscle genital	Muscle
CCACGTTGTGAGAGGG-1-0	early epidermal progenitors 3	Epidermal
CCACTTGAGATTACCC-1-0	mecom+ neurons	Neuronal
CCACTTGAGCCTTGAT-1-0	brn+ parenchymal cells	Parenchymal
CCACTTGCACGATTCA-1-0	early epidermal progenitors 2	Epidermal
CCACTTGCAGATGCGA-1-0	early epidermal progenitors 2	Epidermal
CCACTTGCATGTTCAG-1-0	protonephridia	Protonephridia
CCACTTGCATTGAGCT-1-0	muscle pharynx	Muscle
CCACTTGGTTGCTAGT-1-0	muscle body progenitors	Muscle
CCACTTGTCCGAGGCT-1-0	gnmt+ goblet cells	Gut
CCATAAGAGAAGCCAC-1-0	gut neoblast	Neoblast
CCATAAGCAATAGTGA-1-0	goblet cell progenitors	Gut
CCATAAGGTGTTCCAA-1-0	secretory 5	Secretory
CCATAAGGTTGTTTGG-1-0	early epidermal progenitors 1	Epidermal
CCATAAGGTTTCTTAC-1-0	muscle body progenitors	Muscle
CCATCACCACGAGGAT-1-0	brn+ parenchymal cells	Parenchymal
CCATCACCATCACCAA-1-0	ChAT neurons 1	Neuronal
CCATCACTCGGCCTTT-1-0	brn+ parenchymal cells	Parenchymal
CCCAACTAGCGACATG-1-0	gut neoblast	Neoblast
CCCAACTAGCGCGTTC-1-0	epidermis	Epidermal
CCCAACTAGCTCGACC-1-0	early epidermal progenitors 3	Epidermal
CCCAACTAGCTGACCC-1-0	psd+ cells	Gut
CCCAACTAGGCTGGAT-1-0	ChAT neurons 2	Neuronal
CCCAACTCACGGTCTG-1-0	psap+ parenchymal cells	Parenchymal
CCCAACTCAGTGCCTG-1-0	epidermal neoblast	Neoblast
CCCAACTGTAAGCGGT-1-0	muscle body progenitors	Muscle
CCCAACTGTCATCGCG-1-0	gut neoblast	Neoblast
CCCAACTTCATGCGGC-1-0	parenchymal progenitors	Parenchymal
CCCAACTTCCGTTGGG-1-0	parenchymal progenitors	Parenchymal
CCCATTGAGCAGCAGT-1-0	early epidermal progenitors 2	Epidermal
CCCATTGCAAGTGACG-1-0	aqp+ parenchymal cells	Parenchymal
CCCATTGCACTGCTTC-1-0	npp-4+ neurons	Neuronal
CCCATTGCATAAGCAA-1-0	muscle genital	Muscle
CCCATTGGTAATGATG-1-0	gut neoblast	Neoblast
CCCATTGGTGGTCTAT-1-0	brn+ parenchymal cells	Parenchymal
CCCATTGGTGTATCCA-1-0	psap+ parenchymal cells	Parenchymal
CCCGAAGAGAGTCTTC-1-0	psap+ parenchymal cells	Parenchymal
CCCGAAGAGCTCTATG-1-0	early epidermal progenitors 3	Epidermal
CCCGAAGAGGCGTCCT-1-0	secretory 3	Secretory
CCCGAAGGTAGGGTAC-1-0	novel neoblast	Neoblast
CCCGAAGGTTACTCAG-1-0	otf+ cells 1	Neuronal
CCCGAAGGTTCATCGA-1-0	Idlrr-1+ parenchymal cells	Parenchymal
CCCGAAGGTTTGGCTA-1-0	ChAT neurons 1	Neuronal
CCCGAAGTCAGAACCT-1-0	neural progenitors	Neuronal
CCCGAAGTCTATACTC-1-0	tspan-1+ neoblast	Neoblast
CCCGGAAAGACCCTTA-1-0	novel neoblast	Neoblast
CCCGGAACAATTAGGA-1-0	brn+ parenchymal cells	Parenchymal
CCCGGAAGTCTGTGTA-1-0	neuron neoblast	Neoblast
CCCGGAAGTGAGTGAC-1-0	late epidermal progenitors	Epidermal
CCCGGAAGTGTCATCA-1-0	pharynx cell type	Epidermal
CCCTAACAGCTGTACT-1-0	otf+ cells 2	Neuronal
CCCTAACCACCAGTTA-1-0	tspan-1+ neoblast	Neoblast
CCCTAACCATTGACTG-1-0	psd+ cells	Gut
CCCTAACGTAGGTTTC-1-0	ChAT neurons 2	Neuronal
CCCTCAAAGCGTGCTC-1-0	late epidermal progenitors	Epidermal
CCCTCAACATTGAGCT-1-0	pgrn+ parenchymal cells	Parenchymal
CCCTCAAGTTCGGACC-1-0	epidermal neoblast	Neoblast
CCCTCAATCACCACAA-1-0	muscle/parenchymal neoblast	Neoblast
CCCTCAATCCTGGGAC-1-0	muscle DV progenitors	Muscle
CCCTCAATCTACCACC-1-0	muscle body 1	Muscle
CCCTCTCAGCCAAGGT-1-0	pharynx cell type	Epidermal
CCCTCTCAGTCGGCAA-1-0	early epidermal progenitors 1	Epidermal
CCCTCTCGTAACGATA-1-0	epidermal neoblast	Neoblast
CCCTCTCTCCCTCAAC-1-0	early epidermal progenitors 1	Epidermal
CCCTGATCAGCAAGAC-1-0	pgrn+ parenchymal cells	Parenchymal
CCCTGATTCGGACTGC-1-0	muscle body 1	Muscle
CCCTTAGCACGACAGA-1-0	neuron neoblast	Neoblast
CCCTTAGGTAACCAGG-1-0	neural progenitors	Neuronal
CCCTTAGGTAGCTTAC-1-0	muscle/parenchymal neoblast	Neoblast
CCCTTAGTCCAATGCA-1-0	pgrn+ parenchymal cells	Parenchymal
CCGAACGCAAGGGCAT-1-0	parenchymal progenitors	Parenchymal
CCGAACGCACTGTCCT-1-0	phagocyte progenitors	Gut
CCGAACGGTACGGATG-1-0	late epidermal progenitors	Epidermal
CCGAACGGTATCGTTG-1-0	epidermal neoblast	Neoblast
CCGAACGGTTAAACAG-1-0	pigment	Parenchymal
CCGAACGTCCATACTT-1-0	neural progenitors	Neuronal
CCGATCTAGGAAAGAC-1-0	pgrn+ parenchymal cells	Parenchymal
CCGATCTAGTGCACTT-1-0	early epidermal progenitors 2	Epidermal
CCGATCTCAAGTGCTT-1-0	tspan-1+ neoblast	Neoblast
CCGATCTCAATCGAAA-1-0	secretory 1	Secretory
CCGATCTGTCTGCGCA-1-0	psd+ cells	Gut
CCGATCTTCACTCGAA-1-0	pgrn+ parenchymal cells	Parenchymal
CCGATCTTCAGTGTGT-1-0	secretory 4	Secretory
CCGATCTTCTAGTACG-1-0	muscle body progenitors	Muscle
CCGATGGCAAAGCAAT-1-0	tspan-1+ neoblast	Neoblast
CCGATGGCAGCGACAA-1-0	epidermal neoblast	Neoblast
CCGATGGTCAGCACCG-1-0	tspan-1+ neoblast	Neoblast
CCGATGGTCAGTCCGG-1-0	secretory 6	Secretory
CCGATGGTCATGAGGG-1-0	early epidermal progenitors 1	Epidermal
CCGATGGTCATGGAGG-1-0	muscle DV progenitors	Muscle
CCGATGGTCCTAGCTC-1-0	phagocyte progenitors	Gut
CCGATGGTCCTGTACC-1-0	protonephridia	Protonephridia
CCGCAAGAGTTAGTAG-1-0	early epidermal progenitors 3	Epidermal
CCGCAAGGTCTTCATT-1-0	secretory neoblast	Neoblast
CCGGACAAGAGTGAAG-1-0	muscle body 2	Muscle
CCGGACAAGTCTGCGC-1-0	early epidermal progenitors 3	Epidermal
CCGGACAGTACAGAAT-1-0	muscle/parenchymal neoblast	Neoblast
CCGGACAGTAGCTGTT-1-0	pgrn+ parenchymal cells	Parenchymal
CCGGGTAGTTTCGTAG-1-0	epidermal neoblast	Neoblast
CCGGGTATCCTTGAAG-1-0	epidermal neoblast	Neoblast
CCGGGTATCGTTCCCA-1-0	otf+ cells progenitors	Neuronal
CCGGTAGAGAGTTGTA-1-0	epidermal neoblast	Neoblast
CCGGTAGAGCAATTAG-1-0	neural progenitors	Neuronal
CCGGTAGAGCGCAATG-1-0	gut neoblast	Neoblast
CCGGTAGCACAAGTGG-1-0	neural progenitors	Neuronal
CCGGTAGCACGTATAC-1-0	psd+ cells	Gut
CCGGTAGCAGTCGGAA-1-0	psap+ parenchymal cells	Parenchymal
CCGGTAGGTACCCAGC-1-0	protonephridia	Protonephridia
CCGGTGAAGTCGGGAT-1-0	muscle body 1	Muscle
CCGGTGACAATAGTCC-1-0	muscle DV progenitors	Muscle
CCGGTGAGTCAGCTTA-1-0	early epidermal progenitors 2	Epidermal
CCGGTGAGTGCAATAA-1-0	tspan-1+ neoblast	Neoblast
CCGGTGAGTGGCTTGC-1-0	secretory 3	Secretory
CCGTAGGAGTGCGTCC-1-0	pgrn+ parenchymal cells	Parenchymal
CCGTAGGCACTGTTCC-1-0	tspan-1+ neoblast	Neoblast
CCGTAGGGTATCGCTA-1-0	muscle body 2	Muscle
CCGTAGGTCATAGCAC-1-0	secretory neoblast	Neoblast
CCGTAGGTCGACGCGT-1-0	pgrn+ parenchymal cells	Parenchymal
CCGTGAGAGTTGCGAG-1-0	secretory 8	Secretory
CCGTGAGCAAGTGCAG-1-0	late epidermal progenitors	Epidermal
CCGTGAGCAATAGTGA-1-0	secretory 4	Secretory
CCGTGAGGTGATTAGA-1-0	parenchymal progenitors	Parenchymal
CCGTGAGTCATGAGTC-1-0	muscle/parenchymal neoblast	Neoblast
CCGTTCAAGAGCCTGA-1-0	tspan-1+ neoblast	Neoblast
CCGTTCAAGCAGATAT-1-0	muscle/parenchymal neoblast	Neoblast
CCGTTCAAGCCTGGAA-1-0	phagocyte progenitors	Gut
CCGTTCAAGCGAGTCA-1-0	parenchymal progenitors	Parenchymal
CCGTTCACATCGTGGC-1-0	secretory neoblast	Neoblast
CCGTTCACATGACACT-1-0	epidermal neoblast	Neoblast
CCGTTCAGTACAAGTA-1-0	secretory neoblast	Neoblast
CCGTTCATCCATTGCC-1-0	muscle/parenchymal neoblast	Neoblast
CCGTTCATCCCATAGA-1-0	phagocytes	Gut
CCGTTCATCTGTGCGG-1-0	epidermal neoblast	Neoblast
CCTAACCCAGTTGTCA-1-0	neural progenitors	Neuronal
CCTAACCGTGACTATC-1-0	pgrn+ parenchymal cells	Parenchymal
CCTAACCGTTCGAAGG-1-0	secretory 5	Secretory
CCTAACCGTTCTCGTC-1-0	secretory neoblast	Neoblast
CCTAAGAAGGACATCG-1-0	phagocyte progenitors	Gut
CCTAAGAGTGCAGTGA-1-0	psap+ parenchymal cells	Parenchymal
CCTACGTAGAAGGATG-1-0	secretory 3	Secretory
CCTACGTAGATTAGCA-1-0	neural progenitors	Neuronal
CCTACGTAGTTGCCCG-1-0	pgrn+ parenchymal cells	Parenchymal
CCTACGTCATCCCACT-1-0	protonephridia	Protonephridia
CCTACGTTCAAACTGC-1-0	muscle body 2	Muscle
CCTACGTTCAGCGGAA-1-0	gut neoblast	Neoblast
CCTACGTTCTCATGGA-1-0	ChAT neurons 2	Neuronal
CCTATCGCATCCGAAT-1-0	early epidermal progenitors 1	Epidermal
CCTATCGGTACGGGAT-1-0	parapharyngeal neoblast	Neoblast
CCTATCGGTGTGTCCG-1-0	psd+ cells	Gut
CCTATCGGTTGCATCA-1-0	muscle/parenchymal neoblast	Neoblast
CCTATCGTCCCAATAG-1-0	muscle/parenchymal neoblast	Neoblast
CCTCAACAGTCACAGG-1-0	brn+ parenchymal cells	Parenchymal
CCTCAACCAACCGACC-1-0	parenchymal progenitors	Parenchymal
CCTCAACCAGTCGGAA-1-0	early epidermal progenitors 1	Epidermal
CCTCAACGTGCAACGA-1-0	phagocyte progenitors	Gut
CCTCAACGTTCACCGG-1-0	early epidermal progenitors 2	Epidermal
CCTCAACTCCCATACC-1-0	secretory 4	Secretory
CCTCACAAGAAAGCGA-1-0	early epidermal progenitors 3	Epidermal
CCTCACAAGAGCCGAT-1-0	muscle DV progenitors	Muscle
CCTCACACAGGCATGA-1-0	gnmt+ goblet cells	Gut
CCTCACACATTGCTTT-1-0	muscle/parenchymal neoblast	Neoblast
CCTCACAGTACAATAG-1-0	otf+ cells 2	Neuronal
CCTCACATCGTCACCT-1-0	otf+ cells 1	Neuronal
CCTCACATCTCTTCAA-1-0	muscle pharynx progenitors	Muscle
CCTCAGTCAGAGATTA-1-0	muscle body 2	Muscle
CCTCAGTCAGCTTCGG-1-0	parenchymal progenitors	Parenchymal
CCTCAGTCATATACCG-1-0	novel neoblast	Neoblast
CCTCAGTCATTAAAGG-1-0	secretory 6	Secretory
CCTCAGTTCAAACCTG-1-0	muscle/parenchymal neoblast	Neoblast
CCTCAGTTCCGGCAAC-1-0	mecom+ neurons	Neuronal
CCTCAGTTCGTTGCCT-1-0	parenchymal progenitors	Parenchymal
CCTCATGAGTCCCAGC-1-0	early epidermal progenitors 3	Epidermal
CCTCATGCAACCAACT-1-0	secretory 4	Secretory
CCTCATGCACTATCCC-1-0	secretory 4	Secretory
CCTCATGGTCGGTGAA-1-0	pharynx cell type	Epidermal
CCTCCAACATGGCGCT-1-0	early epidermal progenitors 1	Epidermal
CCTCCAAGTCAGCTTA-1-0	muscle body 2	Muscle
CCTCCAATCTGCTAGA-1-0	scna-1+ neurons	Neuronal
CCTCCAATCTTCCTAA-1-0	psap+ parenchymal cells	Parenchymal
CCTCCTCCAATAGTAG-1-0	muscle body progenitors	Muscle
CCTCCTCGTGGATCGA-1-0	psap+ parenchymal cells	Parenchymal
CCTCTAGAGGCTTAAA-1-0	late epidermal progenitors	Epidermal
CCTCTAGCATCTGTTT-1-0	phagocyte progenitors	Gut
CCTCTAGCATGGAATA-1-0	parenchymal progenitors	Parenchymal
CCTCTAGTCGTGCTCT-1-0	early epidermal progenitors 1	Epidermal
CCTCTCCAGGTCGACA-1-0	pgrn+ parenchymal cells	Parenchymal
CCTCTCCAGTAACAGT-1-0	secretory 8	Secretory
CCTCTCCCAACGCATT-1-0	early epidermal progenitors 2	Epidermal
CCTCTCCGTACGATTC-1-0	brn+ parenchymal cells	Parenchymal
CCTCTCCTCAGCCTCT-1-0	tspan-1+ neoblast	Neoblast
CCTCTCCTCCCATACC-1-0	tspan-1+ neoblast	Neoblast
CCTGCATAGGATTTGA-1-0	gut neoblast	Neoblast
CCTGCATAGTTCCGGC-1-0	GABA neurons	Neuronal
CCTGCATTCCGAGATT-1-0	gut neoblast	Neoblast
CCTGTTGAGACCAAAT-1-0	secretory 4	Secretory
CCTGTTGCAGCTAACT-1-0	muscle/parenchymal neoblast	Neoblast
CCTGTTGCATATCTGG-1-0	early epidermal progenitors 3	Epidermal
CCTGTTGGTAGATCCT-1-0	muscle pharynx progenitors	Muscle
CCTGTTGGTGGTCAAG-1-0	secretory 4	Secretory
CCTGTTGTCAACTGGT-1-0	epidermal neoblast	Neoblast
CCTGTTGTCCACGTCT-1-0	phagocytes	Gut
CCTTCAGAGGCGATAC-1-0	epidermal neoblast	Neoblast
CCTTCAGGTAGAGATT-1-0	zic-3+ neurons	Neuronal
CCTTGTGAGCCTATTG-1-0	epidermal neoblast	Neoblast
CCTTGTGAGTTGCATC-1-0	early epidermal progenitors 1	Epidermal
CCTTGTGCACTCCCTA-1-0	parapharyngeal neoblast	Neoblast
CCTTGTGCAGCTGTGC-1-0	secretory 1	Secretory
CCTTGTGGTCTACATG-1-0	pharynx cell type	Epidermal
CCTTGTGGTCTTGCTC-1-0	pgrn+ parenchymal cells	Parenchymal
CCTTGTGGTCTTTCTA-1-0	otf+ cells progenitors	Neuronal
CCTTGTGGTGCAAGAC-1-0	secretory 6	Secretory
CCTTGTGTCATAAGGA-1-0	early epidermal progenitors 1	Epidermal
CCTTTGGAGACAAGCC-1-0	neural progenitors	Neuronal
CCTTTGGAGCGTGCCT-1-0	early epidermal progenitors 3	Epidermal
CCTTTGGGTATGTGTC-1-0	parenchymal progenitors	Parenchymal
CCTTTGGTCTTGGTGA-1-0	psap+ parenchymal cells	Parenchymal
CGAAGGAAGGTCCCGT-1-0	muscle DV progenitors	Muscle
CGAAGGACAGGCACTC-1-0	muscle/parenchymal neoblast	Neoblast
CGAAGGAGTAACAGTA-1-0	tspan-1+ neoblast	Neoblast
CGAAGGAGTTCGTTCC-1-0	goblet cell progenitors	Gut
CGAAGGATCATATGGC-1-0	novel neoblast	Neoblast
CGAAGGATCGGACTGC-1-0	pigment	Parenchymal
CGAAGGATCGGTCGAC-1-0	muscle body 1	Muscle
CGAAGTTAGGTACTGG-1-0	early epidermal progenitors 3	Epidermal
CGAAGTTAGGTTGCCC-1-0	early epidermal progenitors 2	Epidermal
CGAAGTTCAGGCCCTA-1-0	epidermal neoblast	Neoblast
CGAATTGAGGTCATCT-1-0	phagocytes	Gut
CGAATTGCACTTCAAG-1-0	parenchymal progenitors	Parenchymal
CGACAGCAGGTCATTC-1-0	muscle/parenchymal neoblast	Neoblast
CGACAGCAGTTAGAAC-1-0	early epidermal progenitors 1	Epidermal
CGACAGCCACGCTGTG-1-0	early epidermal progenitors 3	Epidermal
CGACAGCGTATAATGG-1-0	gut neoblast	Neoblast
CGACAGCTCGCACGGT-1-0	muscle body 1	Muscle
CGACAGCTCGCCGAGT-1-0	psap+ parenchymal cells	Parenchymal
CGACAGCTCGCGTAGC-1-0	secretory neoblast	Neoblast
CGACAGCTCTACACAG-1-0	cav-1+ neurons	Neuronal
CGAGAAGAGCATCCCG-1-0	protonephridia	Protonephridia
CGAGAAGAGCGTGAGT-1-0	zic-3+ neurons	Neuronal
CGAGAAGCATCTGCGG-1-0	early epidermal progenitors 3	Epidermal
CGAGAAGGTCTCTCTG-1-0	neural progenitors	Neuronal
CGAGAAGTCAAGTTGC-1-0	muscle genital	Muscle
CGAGGAAAGTGATCGG-1-0	psap+ parenchymal cells	Parenchymal
CGAGGAAGTATGACAA-1-0	muscle body 1	Muscle
CGAGGAATCAATGTCG-1-0	muscle/parenchymal neoblast	Neoblast
CGAGGAATCACGGAGA-1-0	gnmt+ goblet cells	Gut
CGAGGAATCAGCGCAC-1-0	early epidermal progenitors 1	Epidermal
CGAGGCTAGTGAACAT-1-0	muscle DV progenitors	Muscle
CGAGGCTCACTTGTCC-1-0	pharynx cell type	Epidermal
CGAGGCTCATGCCATA-1-0	neural progenitors	Neuronal
CGAGGCTGTCAACCAT-1-0	novel neoblast	Neoblast
CGAGGCTGTTAGAGTA-1-0	parenchymal progenitors	Parenchymal
CGAGGCTGTTCTAAGC-1-0	gut neoblast	Neoblast
CGAGGCTTCCAACCAA-1-0	psd+ cells	Gut
CGAGGCTTCCACGTAA-1-0	brn+ parenchymal cells	Parenchymal
CGAGGCTTCGCCAATA-1-0	muscle/parenchymal neoblast	Neoblast
CGAGGCTTCGTAACCA-1-0	pharynx cell type	Epidermal
CGAGGCTTCGTTAGAC-1-0	early epidermal progenitors 3	Epidermal
CGAGTGCAGTAGTCTC-1-0	muscle body 2	Muscle
CGAGTGCGTCGCATCG-1-0	parapharyngeal neoblast	Neoblast
CGAGTGCTCTTTGGAG-1-0	muscle DV progenitors	Muscle
CGAGTTAAGATCGCCC-1-0	parenchymal progenitors	Parenchymal
CGAGTTAGTAGGCAGT-1-0	early epidermal progenitors 3	Epidermal
CGATCGGAGAAGTATC-1-0	early epidermal progenitors 2	Epidermal
CGATCGGAGGAACGAA-1-0	early epidermal progenitors 2	Epidermal
CGATCGGCACGTAGAG-1-0	neural progenitors	Neuronal
CGATCGGTCGAGAAGC-1-0	pigment	Parenchymal
CGATGCGAGCCGCTTG-1-0	secretory neoblast	Neoblast
CGATGCGCAACCCTAA-1-0	early epidermal progenitors 1	Epidermal
CGATGCGCACACCTAA-1-0	tspan-1+ neoblast	Neoblast
CGATGCGCAGCATACT-1-0	psap+ parenchymal cells	Parenchymal
CGATGCGGTACTCCCT-1-0	secretory 6	Secretory
CGATGCGTCATGCCCT-1-0	late epidermal progenitors	Epidermal
CGATGCGTCATGGGAG-1-0	gut neoblast	Neoblast
CGATGGCAGGATTTCC-1-0	neural progenitors	Neuronal
CGATGGCGTCAGGCAA-1-0	psap+ parenchymal cells	Parenchymal
CGATGGCTCCGCGGAT-1-0	early epidermal progenitors 1	Epidermal
CGATGGCTCTGCCCTA-1-0	muscle/parenchymal neoblast	Neoblast
CGCAGGTGTACCACGC-1-0	psap+ parenchymal cells	Parenchymal
CGCAGGTGTAGCTAAA-1-0	muscle/parenchymal neoblast	Neoblast
CGCAGGTTCCGAGCTG-1-0	muscle/parenchymal neoblast	Neoblast
CGCAGGTTCCTTCGAC-1-0	secretory 3	Secretory
CGCATAAAGAAGCTCG-1-0	muscle DV	Muscle
CGCATAACAAACCACT-1-0	neural progenitors	Neuronal
CGCATAATCAGACCTA-1-0	tspan-1+ neoblast	Neoblast
CGCATGGAGACATCCT-1-0	early epidermal progenitors 2	Epidermal
CGCATGGCAATTGAGA-1-0	pgrn+ parenchymal cells	Parenchymal
CGCATGGCATCAGTGT-1-0	pgrn+ parenchymal cells	Parenchymal
CGCATGGGTCTCCTGT-1-0	secretory 6	Secretory
CGCATGGTCGAAGCAG-1-0	otf+ cells 1	Neuronal
CGCATGGTCGGCTGAC-1-0	phagocytes	Gut
CGCATGGTCTCGCGTT-1-0	early epidermal progenitors 3	Epidermal
CGCCAGACAAGTAGTA-1-0	psap+ parenchymal cells	Parenchymal
CGCCAGATCCCTGTTG-1-0	otf+ cells progenitors	Neuronal
CGCCATTAGGGCAACT-1-0	ChAT neurons 1	Neuronal
CGCCATTCAAGGGTCA-1-0	phagocytes	Gut
CGCCATTCAATCGTCA-1-0	muscle DV progenitors	Muscle
CGCCATTCAGTAGTGG-1-0	gnmt+ goblet cells	Gut
CGCCATTCAGTATACC-1-0	protonephridia	Protonephridia
CGCCATTGTAGGTGCA-1-0	early epidermal progenitors 3	Epidermal
CGCCATTTCCCATAAG-1-0	muscle pharynx	Muscle
CGCCATTTCCTGTTAT-1-0	muscle body progenitors	Muscle
CGCGTGAAGCACTCCG-1-0	neural progenitors	Neuronal
CGCGTGAAGCCAGACA-1-0	neuron neoblast	Neoblast
CGCGTGACATGGGAAC-1-0	psd+ cells	Gut
CGCGTGAGTCGAGCTC-1-0	brn+ parenchymal cells	Parenchymal
CGCGTGATCGAATCCA-1-0	parapharyngeal neoblast	Neoblast
CGGAACCCATACTGTG-1-0	phagocytes	Gut
CGGAACCTCGAGAACG-1-0	early epidermal progenitors 2	Epidermal
CGGAATTAGTACCGGA-1-0	secretory 4	Secretory
CGGAATTCAAAGAGTT-1-0	early epidermal progenitors 2	Epidermal
CGGAATTCAATCTCTT-1-0	muscle/parenchymal neoblast	Neoblast
CGGAATTCACGGGCTT-1-0	tspan-1+ neoblast	Neoblast
CGGAATTCAGCTCCTT-1-0	muscle/parenchymal neoblast	Neoblast
CGGAATTGTAATTGGA-1-0	parenchymal progenitors	Parenchymal
CGGAATTGTCTACAGT-1-0	secretory 4	Secretory
CGGACACCACAGCGCT-1-0	epidermal neoblast	Neoblast
CGGACACCACGCCAGT-1-0	muscle DV	Muscle
CGGACACGTTGTGGAG-1-0	phagocytes	Gut
CGGAGAACAACTTCTT-1-0	psd+ cells	Gut
CGGAGAACAGATCCTA-1-0	muscle DV progenitors	Muscle
CGGAGAATCAAGAAAC-1-0	early epidermal progenitors 2	Epidermal
CGGCAGTAGTTAGTGA-1-0	neuron neoblast	Neoblast
CGGCAGTAGTTGTAAG-1-0	phagocyte progenitors	Gut
CGGCAGTCAGTAACAA-1-0	early epidermal progenitors 3	Epidermal
CGGCAGTGTGAGTTGG-1-0	muscle genital	Muscle
CGGCAGTGTGTCATTG-1-0	GABA neurons	Neuronal
CGGCAGTTCTTGAGCA-1-0	psap+ parenchymal cells	Parenchymal
CGGGACTCAAACGGCA-1-0	secretory 6	Secretory
CGGGCATAGATGGCGT-1-0	muscle/parenchymal neoblast	Neoblast
CGGGCATAGGTAGACC-1-0	brn+ parenchymal cells	Parenchymal
CGGGCATCAAGTCCAT-1-0	muscle pharynx progenitors	Muscle
CGGGCATGTGTGCTTA-1-0	muscle pharynx progenitors	Muscle
CGGGCATTCTCTCTTC-1-0	cav-1+ neurons	Neuronal
CGGGTCACACACGGTC-1-0	muscle/parenchymal neoblast	Neoblast
CGGGTCACACCCAAGC-1-0	early epidermal progenitors 2	Epidermal
CGGGTCACATCCTAAG-1-0	late epidermal progenitors	Epidermal
CGGGTCATCCACTTTA-1-0	late epidermal progenitors	Epidermal
CGGGTGTAGATGCTGG-1-0	secretory 3	Secretory
CGGGTGTAGTAGTCTC-1-0	muscle pharynx progenitors	Muscle
CGGGTGTCAGACAAGC-1-0	epidermal neoblast	Neoblast
CGGGTGTTCCGTAGGC-1-0	npp-4+ neurons	Neuronal
CGGGTGTTCGTTTACT-1-0	early epidermal progenitors 3	Epidermal
CGGTCAGCAAACAGGC-1-0	phagocytes	Gut
CGGTCAGCACAGTGAG-1-0	muscle DV	Muscle
CGGTCAGCAGGAACCA-1-0	secretory 7	Secretory
CGGTCAGCAGGCACAA-1-0	mecom+ neurons	Neuronal
CGGTCAGCATTGGCAT-1-0	parenchymal progenitors	Parenchymal
CGGTCAGGTGTACGCC-1-0	secretory 6	Secretory
CGGTCAGGTGTCCGTG-1-0	secretory 4	Secretory
CGGTCAGTCTCCCTAG-1-0	neural progenitors	Neuronal
CGGTCAGTCTTCGATT-1-0	brn+ parenchymal cells	Parenchymal
CGGTCAGTCTTCGGTC-1-0	parenchymal progenitors	Parenchymal
CGTAAGTAGGTTCACT-1-0	psap+ parenchymal cells	Parenchymal
CGTAAGTCATCAGCGC-1-0	pgrn+ parenchymal cells	Parenchymal
CGTAAGTGTACACGCC-1-0	early epidermal progenitors 3	Epidermal
CGTAAGTGTACCGCGT-1-0	GABA neurons	Neuronal
CGTAAGTGTAGCGATG-1-0	tspan-1+ neoblast	Neoblast
CGTAAGTTCCGCAACG-1-0	parenchymal progenitors	Parenchymal
CGTAAGTTCGATACAC-1-0	late epidermal progenitors	Epidermal
CGTAATGAGCCTAACT-1-0	secretory neoblast	Neoblast
CGTAATGCATTCGATG-1-0	parenchymal progenitors	Parenchymal
CGTAATGGTGGAGGTT-1-0	protonephridia	Protonephridia
CGTAATGTCGAACCAT-1-0	early epidermal progenitors 2	Epidermal
CGTAGTAGTTCTCCAC-1-0	early epidermal progenitors 3	Epidermal
CGTAGTATCGTTCCCA-1-0	secretory neoblast	Neoblast
CGTCAAAAGAACGCGT-1-0	phagocyte progenitors	Gut
CGTCAAAAGACCCTTA-1-0	pigment	Parenchymal
CGTCAAAAGCTACTGT-1-0	epidermal neoblast	Neoblast
CGTCAAACAAAGGCAC-1-0	psap+ parenchymal cells	Parenchymal
CGTCAAAGTACATACC-1-0	brn+ parenchymal cells	Parenchymal
CGTCAAATCATCACTT-1-0	phagocytes	Gut
CGTCCATAGTTACGTC-1-0	brn+ parenchymal cells	Parenchymal
CGTCCATCAAAGACGC-1-0	early epidermal progenitors 1	Epidermal
CGTCCATGTGTTCCAA-1-0	secretory 4	Secretory
CGTCCATTCTTACCAT-1-0	secretory 4	Secretory
CGTGAATCACTTGACA-1-0	otf+ cells progenitors	Neuronal
CGTGAATGTAGCTGTT-1-0	psd+ cells	Gut
CGTGAATGTTAATCGC-1-0	secretory 4	Secretory
CGTGAATGTTATGGTC-1-0	early epidermal progenitors 1	Epidermal
CGTGAATTCATGCCGG-1-0	brn+ parenchymal cells	Parenchymal
CGTGAATTCGAACACT-1-0	muscle/parenchymal neoblast	Neoblast
CGTGATAAGAGTTGCG-1-0	parapharyngeal neoblast	Neoblast
CGTGATAAGTATCCTG-1-0	late epidermal progenitors	Epidermal
CGTGATACATTGAGCT-1-0	muscle body 1	Muscle
CGTGATATCATGACAC-1-0	pharynx cell type	Epidermal
CGTGCTTCAATTGAAG-1-0	muscle DV progenitors	Muscle
CGTGCTTTCAACCCGG-1-0	muscle pharynx progenitors	Muscle
CGTGTCTGTTACCGTA-1-0	secretory 6	Secretory
CGTGTCTTCGTCTACC-1-0	psap+ parenchymal cells	Parenchymal
CGTTAGAAGGTCCCGT-1-0	late epidermal progenitors	Epidermal
CGTTAGAAGTTCGCAT-1-0	early epidermal progenitors 1	Epidermal
CGTTAGACACTGAGGA-1-0	neural progenitors	Neuronal
CGTTAGACAGAGTAAT-1-0	muscle body progenitors	Muscle
CGTTAGACAGCTCATA-1-0	muscle pharynx	Muscle
CGTTAGACATACCACA-1-0	psd+ cells	Gut
CGTTAGAGTGGATCAG-1-0	ChAT neurons 1	Neuronal
CGTTCTGAGAGGGTCT-1-0	early epidermal progenitors 1	Epidermal
CGTTCTGCACCCAATA-1-0	early epidermal progenitors 3	Epidermal
CGTTCTGGTGACAGGT-1-0	psap+ parenchymal cells	Parenchymal
CGTTCTGTCATTCGGA-1-0	secretory 4	Secretory
CGTTCTGTCGGTGTTA-1-0	muscle body 1	Muscle
CGTTGGGAGAAAGTCT-1-0	muscle/parenchymal neoblast	Neoblast
CGTTGGGCATGGTGGA-1-0	epidermal neoblast	Neoblast
CGTTGGGTCACCGGTG-1-0	psd+ cells	Gut
CTAACCCAGAAGCTGC-1-0	psap+ parenchymal cells	Parenchymal
CTAACCCCACTGAATC-1-0	otf+ cells 1	Neuronal
CTAACCCCAGGTTCCG-1-0	early epidermal progenitors 2	Epidermal
CTAACCCGTAGGTACG-1-0	otf+ cells 1	Neuronal
CTAACCCGTGGTTCTA-1-0	early epidermal progenitors 3	Epidermal
CTAACCCGTTGACTGT-1-0	secretory 8	Secretory
CTAACTTAGCGTTACT-1-0	parapharyngeal neoblast	Neoblast
CTAACTTCATATGCGT-1-0	secretory 6	Secretory
CTAACTTGTATTCTCT-1-0	secretory 1	Secretory
CTAACTTGTCCACACG-1-0	epidermal neoblast	Neoblast
CTAAGTGAGGCATCGA-1-0	muscle body progenitors	Muscle
CTAAGTGCACGACTAT-1-0	neural progenitors	Neuronal
CTAAGTGCAGTCTCTC-1-0	late epidermal progenitors	Epidermal
CTAAGTGGTACAGGTG-1-0	muscle DV	Muscle
CTAAGTGGTCATCACA-1-0	muscle DV	Muscle
CTAAGTGGTTGGATCT-1-0	ChAT neurons 1	Neuronal
CTAAGTGTCGATCCCT-1-0	psap+ parenchymal cells	Parenchymal
CTACAGAAGGATGTTA-1-0	early epidermal progenitors 1	Epidermal
CTACAGAAGTTAGAAC-1-0	neuron neoblast	Neoblast
CTACAGACACATATGC-1-0	muscle DV	Muscle
CTACAGACACGATAGG-1-0	early epidermal progenitors 2	Epidermal
CTACAGACATCGCTAA-1-0	parenchymal progenitors	Parenchymal
CTACAGAGTAAGGCCA-1-0	muscle DV progenitors	Muscle
CTACAGATCCGCTAGG-1-0	secretory 1	Secretory
CTACAGATCGTGTCAA-1-0	tspan-1+ neoblast	Neoblast
CTACATTAGAATTCAG-1-0	psap+ parenchymal cells	Parenchymal
CTACATTCAACTCCAA-1-0	muscle body progenitors	Muscle
CTACATTCATAAGCGG-1-0	Idlrr-1+ parenchymal cells	Parenchymal
CTACCCAAGACTCCGC-1-0	early epidermal progenitors 3	Epidermal
CTACCCAAGCAGTACG-1-0	secretory 4	Secretory
CTACCCAAGGTTACCT-1-0	muscle body 1	Muscle
CTACCCACATGACCCG-1-0	muscle body 1	Muscle
CTACCCAGTAAGGCCA-1-0	muscle DV	Muscle
CTACCTGCACTCCTTG-1-0	pigment	Parenchymal
CTACCTGCATCAACCA-1-0	neural progenitors	Neuronal
[truncated: 53,016 more rows]

## Sheet: plk1 RNAi
Barcode	Subtypes	Types
AAACCCAAGACGCATG-1-plk1	muscle body progenitors	Muscle
AAACCCAAGAGCCTGA-1-plk1	gnmt+ goblet cells	Gut
AAACCCAAGGAAGAAC-1-plk1	pgrn+ parenchymal cells	Parenchymal
AAACCCACAATGTTGC-1-plk1	muscle pharynx	Muscle
AAACCCATCTGCCTGT-1-plk1	muscle body 1	Muscle
AAACGAAAGATGCCGA-1-plk1	neural progenitors	Neuronal
AAACGAAAGCGATGAC-1-plk1	pharynx cell type	Epidermal
AAACGAAAGCTGTACT-1-plk1	secretory 3	Secretory
AAACGAAAGTCGCGAA-1-plk1	ChAT neurons 1	Neuronal
AAACGAAAGTCTAACC-1-plk1	muscle pharynx	Muscle
AAACGAAAGTGCAGGT-1-plk1	psap+ parenchymal cells	Parenchymal
AAACGAACAACTTGCA-1-plk1	muscle DV	Muscle
AAACGAACACGTTCGG-1-plk1	cav-1+ neurons	Neuronal
AAACGAACATGACAAA-1-plk1	GABA neurons	Neuronal
AAACGAACATTGACTG-1-plk1	aqp+ parenchymal cells	Parenchymal
AAACGAAGTAGCGCTC-1-plk1	muscle body 1	Muscle
AAACGAATCCGAGATT-1-plk1	muscle body 1	Muscle
AAACGAATCGAAGTGG-1-plk1	psap+ parenchymal cells	Parenchymal
AAACGAATCGACACCG-1-plk1	cav-1+ neurons	Neuronal
AAACGCTAGACTCTAC-1-plk1	secretory 8	Secretory
AAACGCTAGCGATCGA-1-plk1	otf+ cells 2	Neuronal
AAACGCTAGGTGGCTA-1-plk1	ChAT neurons 1	Neuronal
AAACGCTAGTCCGCGT-1-plk1	psap+ parenchymal cells	Parenchymal
AAACGCTAGTCTGGTT-1-plk1	pgrn+ parenchymal cells	Parenchymal
AAACGCTCAATAGGAT-1-plk1	ChAT neurons 1	Neuronal
AAACGCTCAGGTGACA-1-plk1	aqp+ parenchymal cells	Parenchymal
AAACGCTCATAGGCGA-1-plk1	ChAT neurons 1	Neuronal
AAACGCTCATTACGGT-1-plk1	neural progenitors	Neuronal
AAACGCTTCCTGCCAT-1-plk1	otf+ cells 2	Neuronal
AAACGCTTCTGATTCT-1-plk1	muscle DV	Muscle
AAAGAACAGAGTCGAC-1-plk1	ChAT neurons 1	Neuronal
AAAGAACAGCAACTTC-1-plk1	psd+ cells	Gut
AAAGAACAGTTTCAGC-1-plk1	cav-1+ neurons	Neuronal
AAAGAACCACTCACTC-1-plk1	secretory 3	Secretory
AAAGAACCACTGGATT-1-plk1	psap+ parenchymal cells	Parenchymal
AAAGAACCAGAAACCG-1-plk1	muscle DV progenitors	Muscle
AAAGAACTCCTGGCTT-1-plk1	tspan-1+ neoblast	Neoblast
AAAGAACTCTTGGAAC-1-plk1	ChAT neurons 1	Neuronal
AAAGGATAGAGATTCA-1-plk1	aqp+ parenchymal cells	Parenchymal
AAAGGATCAGAAATTG-1-plk1	GABA neurons	Neuronal
AAAGGATGTTTCGACA-1-plk1	ChAT neurons 1	Neuronal
AAAGGATTCCCTTGTG-1-plk1	muscle body progenitors	Muscle
AAAGGGCAGAATAACC-1-plk1	aqp+ parenchymal cells	Parenchymal
AAAGGGCGTTGACTAC-1-plk1	GABA neurons	Neuronal
AAAGGTAAGAGAATCT-1-plk1	ChAT neurons 1	Neuronal
AAAGGTAAGCAGTCTT-1-plk1	muscle body 1	Muscle
AAAGGTAAGTGGTGGT-1-plk1	muscle body 1	Muscle
AAAGGTACACAACATC-1-plk1	ChAT neurons 1	Neuronal
AAAGGTACAGAGTCAG-1-plk1	pgrn+ parenchymal cells	Parenchymal
AAAGGTAGTACAGTTC-1-plk1	brn+ parenchymal cells	Parenchymal
AAAGGTAGTCAACACT-1-plk1	otf+ cells 2	Neuronal
AAAGGTAGTCCCGGTA-1-plk1	psap+ parenchymal cells	Parenchymal
AAAGGTAGTCCGATCG-1-plk1	ChAT neurons 1	Neuronal
AAAGGTATCGCAATTG-1-plk1	phagocytes	Gut
AAAGGTATCGTGCGAC-1-plk1	psap+ parenchymal cells	Parenchymal
AAAGTCCAGCTCTATG-1-plk1	muscle body 1	Muscle
AAAGTCCAGTCTCTGA-1-plk1	ChAT neurons 1	Neuronal
AAAGTCCCAGCGCGTT-1-plk1	secretory 9	Secretory
AAAGTCCGTCTAGATC-1-plk1	aqp+ parenchymal cells	Parenchymal
AAAGTCCGTGTAGTGG-1-plk1	muscle body progenitors	Muscle
AAAGTCCTCAAACTGC-1-plk1	muscle pharynx progenitors	Muscle
AAAGTCCTCCAACACA-1-plk1	pgrn+ parenchymal cells	Parenchymal
AAAGTCCTCGTGGGTC-1-plk1	otf+ cells 1	Neuronal
AAAGTGAAGATTAGTG-1-plk1	muscle/parenchymal neoblast	Neoblast
AAAGTGAAGATTTGCC-1-plk1	secretory 1	Secretory
AAAGTGAAGCACTTTG-1-plk1	psap+ parenchymal cells	Parenchymal
AAAGTGAAGCCTCATA-1-plk1	phagocytes	Gut
AAAGTGACAACTACGT-1-plk1	secretory 9	Secretory
AAAGTGACAGGCGTTC-1-plk1	ChAT neurons 1	Neuronal
AAAGTGACAGTCTTCC-1-plk1	muscle DV progenitors	Muscle
AAAGTGACATGCCGGT-1-plk1	cav-1+ neurons	Neuronal
AAAGTGATCCACGGAC-1-plk1	cav-1+ neurons	Neuronal
AAATGGAAGAGGTTAT-1-plk1	phagocyte progenitors	Gut
AAATGGAAGTCGCTAT-1-plk1	cav-1+ neurons	Neuronal
AAATGGACAAGACTGG-1-plk1	muscle pharynx progenitors	Muscle
AAATGGAGTATGGTAA-1-plk1	otf+ cells 1	Neuronal
AAATGGATCCATCTGC-1-plk1	muscle body 1	Muscle
AAATGGATCTTTCCAA-1-plk1	secretory 4	Secretory
AACAAAGAGCCAACCC-1-plk1	pgrn+ parenchymal cells	Parenchymal
AACAAAGAGCCTTTCC-1-plk1	secretory 1	Secretory
AACAAAGAGTCGAAGC-1-plk1	muscle body 2	Muscle
AACAAAGCACAGCCTG-1-plk1	muscle body 1	Muscle
AACAAAGCACGATAGG-1-plk1	npp-4+ neurons	Neuronal
AACAAAGCACTATCGA-1-plk1	psap+ parenchymal cells	Parenchymal
AACAAAGGTAGCTTGT-1-plk1	muscle DV	Muscle
AACAAAGGTCTTGCGG-1-plk1	muscle body progenitors	Muscle
AACAACCAGACGACGT-1-plk1	secretory 1	Secretory
AACAACCGTGTCATTG-1-plk1	ChAT neurons 1	Neuronal
AACAACCTCACAGAGG-1-plk1	psap+ parenchymal cells	Parenchymal
AACAACCTCACCATCC-1-plk1	muscle pharynx	Muscle
AACAAGAAGAAGTCCG-1-plk1	muscle DV	Muscle
AACAAGAAGAATAGTC-1-plk1	pharynx cell type	Epidermal
AACAAGAAGTCGAAAT-1-plk1	npp-4+ neurons	Neuronal
AACAAGACAACACAAA-1-plk1	muscle pharynx progenitors	Muscle
AACAAGAGTTTACGTG-1-plk1	ChAT neurons 1	Neuronal
AACAAGATCAGACCGC-1-plk1	scna-1+ neurons	Neuronal
AACAAGATCAGCACCG-1-plk1	secretory neoblast	Neoblast
AACAAGATCATTTACC-1-plk1	cav-1+ neurons	Neuronal
AACACACAGCCTATTG-1-plk1	psd+ cells	Gut
AACACACAGCGCTGCT-1-plk1	muscle DV	Muscle
AACACACAGTAATCCC-1-plk1	ChAT neurons 1	Neuronal
AACACACAGTCTCTGA-1-plk1	brn+ parenchymal cells	Parenchymal
AACACACAGTGATTCC-1-plk1	aqp+ parenchymal cells	Parenchymal
AACACACCACCCTTGT-1-plk1	secretory 1	Secretory
AACACACGTCACTGAT-1-plk1	muscle DV progenitors	Muscle
AACACACGTGACAACG-1-plk1	muscle DV	Muscle
AACACACGTTACGCCG-1-plk1	ChAT neurons 1	Neuronal
AACACACTCCGTGGTG-1-plk1	early epidermal progenitors 1	Epidermal
AACAGGGAGCGACTTT-1-plk1	GABA neurons	Neuronal
AACAGGGAGCGTGAAC-1-plk1	phagocyte progenitors	Gut
AACAGGGAGCTCGTGC-1-plk1	neural progenitors	Neuronal
AACAGGGAGTATAACG-1-plk1	otf+ cells 2	Neuronal
AACAGGGAGTTAGTAG-1-plk1	muscle body 1	Muscle
AACAGGGGTAACCCTA-1-plk1	ChAT neurons 1	Neuronal
AACAGGGGTACACGTT-1-plk1	ChAT neurons 1	Neuronal
AACAGGGGTAGTCACT-1-plk1	muscle body 1	Muscle
AACAGGGGTATACAGA-1-plk1	otf+ cells 2	Neuronal
AACAGGGGTATGCAAA-1-plk1	muscle body progenitors	Muscle
AACAGGGGTCCGGATC-1-plk1	secretory 4	Secretory
AACAGGGGTTGGGATG-1-plk1	GABA neurons	Neuronal
AACAGGGTCCATGATG-1-plk1	scna-1+ neurons	Neuronal
AACAGGGTCTATCGGA-1-plk1	aqp+ parenchymal cells	Parenchymal
AACCAACAGTCGCGAA-1-plk1	ChAT neurons 1	Neuronal
AACCAACGTATCAAGA-1-plk1	neural progenitors	Neuronal
AACCAACTCCGACAGC-1-plk1	pgrn+ parenchymal cells	Parenchymal
AACCACAAGACCAGCA-1-plk1	muscle DV	Muscle
AACCACAAGCTGCGAA-1-plk1	neural progenitors	Neuronal
AACCACAGTCAAAGTA-1-plk1	ChAT neurons 1	Neuronal
AACCACAGTCGTTGCG-1-plk1	aqp+ parenchymal cells	Parenchymal
AACCACAGTCTACACA-1-plk1	muscle body 1	Muscle
AACCACATCCTCTCTT-1-plk1	muscle body 1	Muscle
AACCATGAGTCGAATA-1-plk1	muscle DV	Muscle
AACCATGCACACACTA-1-plk1	otf+ cells 1	Neuronal
AACCATGCACGGTGTC-1-plk1	phagocyte progenitors	Gut
AACCATGCAGCAGAAC-1-plk1	cav-1+ neurons	Neuronal
AACCATGGTACTCGAT-1-plk1	muscle body progenitors	Muscle
AACCATGGTGGCAGAT-1-plk1	secretory 2	Secretory
AACCATGGTGTTCGAT-1-plk1	pharynx cell type	Epidermal
AACCATGTCCATCGTC-1-plk1	ChAT neurons 1	Neuronal
AACCATGTCCGGACGT-1-plk1	cav-1+ neurons	Neuronal
AACCATGTCGATGGAG-1-plk1	gnmt+ goblet cells	Gut
AACCCAAAGACAACTA-1-plk1	ChAT neurons 1	Neuronal
AACCCAAAGCGACTTT-1-plk1	aqp+ parenchymal cells	Parenchymal
AACCCAAAGCGCTGCT-1-plk1	cav-1+ neurons	Neuronal
AACCCAACAAGAAATC-1-plk1	ChAT neurons 1	Neuronal
AACCCAACAATAGTAG-1-plk1	muscle body progenitors	Muscle
AACCCAAGTAAGACCG-1-plk1	muscle body 1	Muscle
AACCCAAGTGGTCAAG-1-plk1	muscle body 1	Muscle
AACCTGAAGAGCCCAA-1-plk1	ChAT neurons 1	Neuronal
AACCTGAAGAGGCGGA-1-plk1	cpa-2+ goblet cells	Gut
AACCTGAAGCGTTAGG-1-plk1	muscle body 1	Muscle
AACCTGAAGGTAGTCG-1-plk1	muscle body 1	Muscle
AACCTGAAGGTTCATC-1-plk1	brn+ parenchymal cells	Parenchymal
AACCTGACAAACTAAG-1-plk1	ChAT neurons 1	Neuronal
AACCTGACATTAGGCT-1-plk1	cav-1+ neurons	Neuronal
AACCTGAGTGCTGATT-1-plk1	secretory 4	Secretory
AACCTGATCATGCGGC-1-plk1	psd+ cells	Gut
AACCTGATCTGGGAGA-1-plk1	otf+ cells 2	Neuronal
AACCTTTAGACCGTTT-1-plk1	pgrn+ parenchymal cells	Parenchymal
AACCTTTAGCCTAGGA-1-plk1	secretory 3	Secretory
AACCTTTCACGTTCGG-1-plk1	muscle pharynx	Muscle
AACCTTTGTATCACCA-1-plk1	muscle pharynx progenitors	Muscle
AACGAAAAGCCGAATG-1-plk1	ChAT neurons 1	Neuronal
AACGAAAAGCGATTCT-1-plk1	ChAT neurons 1	Neuronal
AACGAAAAGCTTAAGA-1-plk1	GABA neurons	Neuronal
AACGAAAAGGCTCTCG-1-plk1	neuron neoblast	Neoblast
AACGAAACAACTGATC-1-plk1	slc6a-3+ neurons	Neuronal
AACGAAACAGATCCTA-1-plk1	ChAT neurons 1	Neuronal
AACGAAACAGCTAACT-1-plk1	ChAT neurons 1	Neuronal
AACGAAACAGTTAGGG-1-plk1	otf+ cells 1	Neuronal
AACGAAACATGCGGTC-1-plk1	npp-4+ neurons	Neuronal
AACGAAATCCTTCTTC-1-plk1	psap+ parenchymal cells	Parenchymal
AACGGGAAGACATCAA-1-plk1	muscle DV	Muscle
AACGGGAAGGGCTAAC-1-plk1	gnmt+ goblet cells	Gut
AACGGGAAGTAAGACT-1-plk1	GABA neurons	Neuronal
AACGGGAAGTTGTCGT-1-plk1	otf+ cells 1	Neuronal
AACGGGACACGACCTG-1-plk1	secretory 1	Secretory
AACGGGAGTAGGTGCA-1-plk1	muscle body 1	Muscle
AACGGGAGTATTTCGG-1-plk1	pigment	Parenchymal
AACGGGAGTGTATTCG-1-plk1	muscle body 1	Muscle
AACGGGAGTTACGCCG-1-plk1	muscle DV progenitors	Muscle
AACGGGATCCATGAGT-1-plk1	slc6a-3+ neurons	Neuronal
AACGGGATCGCGTGCA-1-plk1	muscle body 1	Muscle
AACGGGATCTCAATCT-1-plk1	ChAT neurons 1	Neuronal
AACGTCAAGGCATCAG-1-plk1	ChAT neurons 1	Neuronal
AACGTCAAGTATGACA-1-plk1	muscle DV	Muscle
AACGTCACAGAAATTG-1-plk1	muscle body 1	Muscle
AACGTCACATAGTCAC-1-plk1	muscle DV progenitors	Muscle
AACGTCAGTATTTCGG-1-plk1	psap+ parenchymal cells	Parenchymal
AACGTCAGTTAAGTCC-1-plk1	pharynx cell type	Epidermal
AACGTCATCCTGTAAG-1-plk1	psd+ cells	Gut
AACGTCATCTATCGTT-1-plk1	muscle pharynx progenitors	Muscle
AACTTCTAGACTCTTG-1-plk1	otf+ cells 2	Neuronal
AACTTCTAGCTGTTAC-1-plk1	muscle body progenitors	Muscle
AACTTCTAGTTGTCAC-1-plk1	ChAT neurons 1	Neuronal
AACTTCTCACCTGCTT-1-plk1	secretory 4	Secretory
AACTTCTCAGTTGAAA-1-plk1	cav-1+ neurons	Neuronal
AACTTCTCATATCTCT-1-plk1	npp-4+ neurons	Neuronal
AACTTCTCATCCTTCG-1-plk1	psap+ parenchymal cells	Parenchymal
AACTTCTGTGTATTCG-1-plk1	ChAT neurons 1	Neuronal
AACTTCTGTTCTCTAT-1-plk1	cpa-2+ goblet cells	Gut
AACTTCTTCATGCCGG-1-plk1	slc6a-3+ neurons	Neuronal
AAGAACAAGAGGTTTA-1-plk1	otf+ cells 2	Neuronal
AAGAACAAGCGCGTTC-1-plk1	aqp+ parenchymal cells	Parenchymal
AAGAACAAGTCTAACC-1-plk1	muscle body progenitors	Muscle
AAGAACACAGCGACAA-1-plk1	muscle pharynx	Muscle
AAGAACACATAACGGG-1-plk1	muscle body 1	Muscle
AAGAACAGTACTGACT-1-plk1	secretory neoblast	Neoblast
AAGAACAGTCAGGCAA-1-plk1	phagocytes	Gut
AAGAACAGTTCCACGG-1-plk1	ChAT neurons 1	Neuronal
AAGACAAAGGGTACGT-1-plk1	GABA neurons	Neuronal
AAGACAACATATCTGG-1-plk1	muscle pharynx progenitors	Muscle
AAGACAACATGGGCAA-1-plk1	pgrn+ parenchymal cells	Parenchymal
AAGACAAGTCCGGACT-1-plk1	tspan-1+ neoblast	Neoblast
AAGACAAGTCGTACAT-1-plk1	phagocytes	Gut
AAGACAATCCTTATAC-1-plk1	muscle DV	Muscle
AAGACAATCGTTGTAG-1-plk1	gut neoblast	Neoblast
AAGACTCAGGGTGAAA-1-plk1	pgrn+ parenchymal cells	Parenchymal
AAGACTCCAAACTGCT-1-plk1	pgrn+ parenchymal cells	Parenchymal
AAGACTCCAAATGATG-1-plk1	GABA neurons	Neuronal
AAGACTCTCACCTCGT-1-plk1	pharynx cell type	Epidermal
AAGACTCTCGCGTCGA-1-plk1	gnmt+ goblet cells	Gut
AAGACTCTCGCTCCTA-1-plk1	muscle body 1	Muscle
AAGATAGAGAGTCTTC-1-plk1	muscle DV	Muscle
AAGATAGAGCGCCATC-1-plk1	cav-1+ neurons	Neuronal
AAGATAGCAACTCGTA-1-plk1	tspan-1+ neoblast	Neoblast
AAGATAGCATAACTCG-1-plk1	otf+ cells 2	Neuronal
AAGATAGGTGGGTATG-1-plk1	ChAT neurons 1	Neuronal
AAGCATCAGTGATAAC-1-plk1	neural progenitors	Neuronal
AAGCATCCACAACGCC-1-plk1	epidermis	Epidermal
AAGCATCCACAGGATG-1-plk1	phagocytes	Gut
AAGCATCCACTGCTTC-1-plk1	ChAT neurons 1	Neuronal
AAGCATCCATGAGTAA-1-plk1	muscle DV	Muscle
AAGCATCGTAGCGATG-1-plk1	aqp+ parenchymal cells	Parenchymal
AAGCATCTCCCTATTA-1-plk1	pharynx cell type	Epidermal
AAGCATCTCTCCTGCA-1-plk1	npp-4+ neurons	Neuronal
AAGCCATTCAATCGGT-1-plk1	pigment	Parenchymal
AAGCCATTCGCAGTGC-1-plk1	epidermal neoblast	Neoblast
AAGCGAGAGCGATCGA-1-plk1	ChAT neurons 1	Neuronal
AAGCGAGAGGAGATAG-1-plk1	ChAT neurons 1	Neuronal
AAGCGAGCACGACGTC-1-plk1	muscle body 1	Muscle
AAGCGAGCACTTCCTG-1-plk1	muscle body 1	Muscle
AAGCGAGGTCAACATC-1-plk1	ChAT neurons 1	Neuronal
AAGCGAGTCCTAAGTG-1-plk1	early epidermal progenitors 1	Epidermal
AAGCGAGTCGACCACG-1-plk1	ChAT neurons 1	Neuronal
AAGCGTTTCGCTGCGA-1-plk1	muscle pharynx progenitors	Muscle
AAGCGTTTCTGCGAGC-1-plk1	muscle DV	Muscle
AAGGAATAGAAACTCA-1-plk1	ChAT neurons 1	Neuronal
AAGGAATAGTCTGGTT-1-plk1	psap+ parenchymal cells	Parenchymal
AAGGAATCAACCGACC-1-plk1	secretory 3	Secretory
AAGGAATGTACGCTTA-1-plk1	otf+ cells progenitors	Neuronal
AAGGAATGTCGATTTG-1-plk1	cav-1+ neurons	Neuronal
AAGGAATTCATTACTC-1-plk1	ChAT neurons 1	Neuronal
AAGGAATTCCTGTAAG-1-plk1	psap+ parenchymal cells	Parenchymal
AAGGTAAAGAAATTGC-1-plk1	npp-4+ neurons	Neuronal
AAGGTAAAGCTCTGTA-1-plk1	pigment	Parenchymal
AAGGTAACACCTATCC-1-plk1	psap+ parenchymal cells	Parenchymal
AAGGTAACAGAACATA-1-plk1	ChAT neurons 1	Neuronal
AAGGTAAGTAGGTAGC-1-plk1	ChAT neurons 1	Neuronal
AAGGTAAGTCCATCTC-1-plk1	ChAT neurons 1	Neuronal
AAGGTAAGTCCTTGTC-1-plk1	secretory 4	Secretory
AAGGTAATCGAGAAGC-1-plk1	ChAT neurons 1	Neuronal
AAGGTAATCGTAATGC-1-plk1	muscle body 1	Muscle
AAGGTAATCTGCGGGT-1-plk1	brn+ parenchymal cells	Parenchymal
AAGTACCAGCTGTTAC-1-plk1	ChAT neurons 1	Neuronal
AAGTACCAGGAAGTAG-1-plk1	pgrn+ parenchymal cells	Parenchymal
AAGTACCCAATTCGTG-1-plk1	ChAT neurons 1	Neuronal
AAGTACCCACTTCAAG-1-plk1	muscle pharynx	Muscle
AAGTACCCAGCATCTA-1-plk1	cav-1+ neurons	Neuronal
AAGTACCCAGTTGCGC-1-plk1	secretory 5	Secretory
AAGTACCGTGTAGCAG-1-plk1	cav-1+ neurons	Neuronal
AAGTACCGTGTCCTAA-1-plk1	ChAT neurons 1	Neuronal
AAGTACCGTTCACGAT-1-plk1	muscle body 1	Muscle
AAGTACCGTTCCGCTT-1-plk1	neural progenitors	Neuronal
AAGTACCGTTTGGGAG-1-plk1	neural progenitors	Neuronal
AAGTACCTCAGCGCAC-1-plk1	ChAT neurons 1	Neuronal
AAGTACCTCCAAGGGA-1-plk1	cav-1+ neurons	Neuronal
AAGTCGTCATTCCTAT-1-plk1	muscle pharynx	Muscle
AAGTCGTGTAAGTTAG-1-plk1	pgrn+ parenchymal cells	Parenchymal
AAGTCGTTCAAACTGC-1-plk1	cpa-2+ goblet cells	Gut
AAGTCGTTCGACCAAT-1-plk1	psap+ parenchymal cells	Parenchymal
AAGTCGTTCTGCTCTG-1-plk1	ChAT neurons 1	Neuronal
AAGTGAAAGACCCTTA-1-plk1	epidermis	Epidermal
AAGTGAAAGGAGAGGC-1-plk1	ChAT neurons 1	Neuronal
AAGTGAACAGATCATC-1-plk1	aqp+ parenchymal cells	Parenchymal
AAGTGAACAGCACAAG-1-plk1	ChAT neurons 1	Neuronal
AAGTGAACAGGGAATC-1-plk1	psap+ parenchymal cells	Parenchymal
AAGTGAAGTCACCTTC-1-plk1	muscle body 1	Muscle
AAGTGAAGTGCCTATA-1-plk1	ChAT neurons 1	Neuronal
AAGTGAATCTAAGCGT-1-plk1	muscle DV	Muscle
AAGTGAATCTCTGCTG-1-plk1	muscle body progenitors	Muscle
AAGTTCGAGCGATCGA-1-plk1	muscle DV	Muscle
AAGTTCGCAACAAAGT-1-plk1	muscle body 1	Muscle
AAGTTCGCAGCTTCGG-1-plk1	otf+ cells 2	Neuronal
AAGTTCGCATGACAAA-1-plk1	otf+ cells 2	Neuronal
AAGTTCGGTAGCTCGC-1-plk1	aqp+ parenchymal cells	Parenchymal
AAGTTCGTCGACTCCT-1-plk1	muscle DV	Muscle
AAGTTCGTCGTGGGAA-1-plk1	ChAT neurons 1	Neuronal
AATAGAGAGATGCCGA-1-plk1	slc6a-3+ neurons	Neuronal
AATAGAGAGCAAGTCG-1-plk1	muscle body 1	Muscle
AATAGAGAGTACCGGA-1-plk1	secretory 5	Secretory
AATAGAGCAATCGAAA-1-plk1	ChAT neurons 1	Neuronal
AATAGAGCAGTAGAAT-1-plk1	GABA neurons	Neuronal
AATAGAGCATGAGGGT-1-plk1	scna-1+ neurons	Neuronal
AATAGAGGTCACCGAC-1-plk1	muscle body 1	Muscle
AATAGAGGTGCTGCAC-1-plk1	psap+ parenchymal cells	Parenchymal
AATCACGAGAAGCCTG-1-plk1	pgrn+ parenchymal cells	Parenchymal
AATCACGAGATGTTGA-1-plk1	ChAT neurons 1	Neuronal
AATCACGAGCCATTGT-1-plk1	muscle body 1	Muscle
AATCACGAGTCCCGGT-1-plk1	cav-1+ neurons	Neuronal
AATCACGCATTGCTGA-1-plk1	muscle body 1	Muscle
AATCACGTCCATTGCC-1-plk1	goblet cell progenitors	Gut
AATCACGTCCCTGTTG-1-plk1	otf+ cells 2	Neuronal
AATCACGTCCCTTCCC-1-plk1	neural progenitors	Neuronal
AATCGACAGATGCTAA-1-plk1	ChAT neurons 1	Neuronal
AATCGACAGATGGTAT-1-plk1	muscle body 1	Muscle
AATCGACAGCGGGTAT-1-plk1	npp-4+ neurons	Neuronal
AATCGACAGTAACGTA-1-plk1	psap+ parenchymal cells	Parenchymal
AATCGACAGTTCCGGC-1-plk1	pgrn+ parenchymal cells	Parenchymal
AATCGACCACCTGATA-1-plk1	phagocytes	Gut
AATCGACGTACTGCGC-1-plk1	psap+ parenchymal cells	Parenchymal
AATCGACGTATGCTAC-1-plk1	ChAT neurons 1	Neuronal
AATCGACGTGGCTGCT-1-plk1	muscle body 2	Muscle
AATCGACTCCTTTGAT-1-plk1	muscle pharynx	Muscle
AATCGACTCGTGCACG-1-plk1	ChAT neurons 1	Neuronal
AATCGTGAGTCTTCGA-1-plk1	slc6a-3+ neurons	Neuronal
AATCGTGCAAACCATC-1-plk1	muscle body progenitors	Muscle
AATCGTGCAAATGCGG-1-plk1	muscle body 1	Muscle
AATCGTGCACCTGCTT-1-plk1	psap+ parenchymal cells	Parenchymal
AATCGTGCACTTCTCG-1-plk1	muscle body 1	Muscle
AATCGTGCATTCTCCG-1-plk1	aqp+ parenchymal cells	Parenchymal
AATCGTGTCACGTAGT-1-plk1	cav-1+ neurons	Neuronal
AATCGTGTCATCGCAA-1-plk1	ChAT neurons 1	Neuronal
AATCGTGTCATGGAGG-1-plk1	ChAT neurons 1	Neuronal
AATCGTGTCGTCAAAC-1-plk1	psap+ parenchymal cells	Parenchymal
AATCGTGTCGTCCTCA-1-plk1	psd+ cells	Gut
AATCGTGTCTCGCTCA-1-plk1	cav-1+ neurons	Neuronal
AATGAAGAGCAAATGT-1-plk1	muscle DV	Muscle
AATGAAGAGCAATTCC-1-plk1	cav-1+ neurons	Neuronal
AATGAAGAGGTCCCTG-1-plk1	pgrn+ parenchymal cells	Parenchymal
AATGAAGCACTTCTCG-1-plk1	gnmt+ goblet cells	Gut
AATGAAGGTGCGAGTA-1-plk1	protonephridia	Protonephridia
AATGACCAGCCAGTAG-1-plk1	otf+ cells progenitors	Neuronal
AATGACCCACTTGGGC-1-plk1	otf+ cells 2	Neuronal
AATGACCGTCCGGTCA-1-plk1	cav-1+ neurons	Neuronal
AATGACCGTCTGCAAT-1-plk1	neural progenitors	Neuronal
AATGACCGTGAGTAGC-1-plk1	muscle body progenitors	Muscle
AATGACCGTGTCTTAG-1-plk1	muscle body 1	Muscle
AATGACCTCACTGTTT-1-plk1	ChAT neurons 1	Neuronal
AATGACCTCATTGTTC-1-plk1	cav-1+ neurons	Neuronal
AATGCCAAGACCGCCT-1-plk1	aqp+ parenchymal cells	Parenchymal
AATGCCAAGGAGGCAG-1-plk1	otf+ cells 2	Neuronal
AATGCCAAGGTACCTT-1-plk1	early epidermal progenitors 1	Epidermal
AATGCCACAGCTACTA-1-plk1	gnmt+ goblet cells	Gut
AATGCCACAGCTCCTT-1-plk1	muscle DV	Muscle
AATGCCACATGTTTGG-1-plk1	cav-1+ neurons	Neuronal
AATGCCAGTACGATTC-1-plk1	gnmt+ goblet cells	Gut
AATGCCATCCTAGAGT-1-plk1	psap+ parenchymal cells	Parenchymal
AATGCCATCGTACCTC-1-plk1	ChAT neurons 1	Neuronal
AATGGAAAGGTTCTAC-1-plk1	ChAT neurons 1	Neuronal
AATGGAACAACTCGTA-1-plk1	ChAT neurons 2	Neuronal
AATGGAACAAGGCGTA-1-plk1	pigment	Parenchymal
AATGGAACACTGGAAG-1-plk1	muscle DV	Muscle
AATGGAACAGGGAATC-1-plk1	aqp+ parenchymal cells	Parenchymal
AATGGAAGTCAGTTTG-1-plk1	muscle body 1	Muscle
AATGGAAGTCCTGGGT-1-plk1	muscle DV	Muscle
AATGGAATCACCCTTG-1-plk1	muscle body 1	Muscle
AATGGAATCCGTGACG-1-plk1	phagocyte progenitors	Gut
AATGGAATCGCGCTGA-1-plk1	ChAT neurons 1	Neuronal
AATGGAATCGGACCAC-1-plk1	otf+ cells 1	Neuronal
AATGGAATCGTTACCC-1-plk1	GABA neurons	Neuronal
AATGGAATCTACCCAC-1-plk1	ChAT neurons 1	Neuronal
AATGGCTCAACAAGTA-1-plk1	neural progenitors	Neuronal
AATGGCTCAATCTCTT-1-plk1	muscle body 1	Muscle
AATGGCTCAGGTTCGC-1-plk1	muscle body 1	Muscle
AATGGCTGTGGCGTAA-1-plk1	neural progenitors	Neuronal
AATGGCTTCAAGTAAG-1-plk1	muscle body 2	Muscle
AATTCCTAGCACTGGA-1-plk1	muscle DV	Muscle
AATTCCTAGCCTGAAG-1-plk1	neural progenitors	Neuronal
AATTCCTAGCGCCGTT-1-plk1	ChAT neurons 1	Neuronal
AATTCCTAGTCATGAA-1-plk1	muscle DV progenitors	Muscle
AATTCCTAGTTGGGAC-1-plk1	otf+ cells 1	Neuronal
AATTCCTCAAATGGCG-1-plk1	ChAT neurons 2	Neuronal
AATTCCTCATCGCTCT-1-plk1	muscle body 1	Muscle
AATTCCTCATTACTCT-1-plk1	aqp+ parenchymal cells	Parenchymal
AATTCCTGTACGATCT-1-plk1	early epidermal progenitors 1	Epidermal
AATTCCTGTATCCTTT-1-plk1	muscle body 1	Muscle
AATTCCTTCAACCCGG-1-plk1	psap+ parenchymal cells	Parenchymal
AATTCCTTCAATCCGA-1-plk1	ChAT neurons 1	Neuronal
AATTCCTTCATTACCT-1-plk1	npp-4+ neurons	Neuronal
AATTCCTTCCTGTAAG-1-plk1	cpa-2+ goblet cells	Gut
AATTCCTTCTGGGAGA-1-plk1	cav-1+ neurons	Neuronal
AATTTCCAGAGTGTGC-1-plk1	scna-1+ neurons	Neuronal
AATTTCCAGATAGTCA-1-plk1	protonephridia	Protonephridia
AATTTCCAGCGTGCCT-1-plk1	aqp+ parenchymal cells	Parenchymal
AATTTCCAGTCAGCCC-1-plk1	muscle pharynx	Muscle
AATTTCCCAGATTAAG-1-plk1	muscle DV	Muscle
AATTTCCCATAGGAGC-1-plk1	ChAT neurons 1	Neuronal
AATTTCCGTCAAACGG-1-plk1	neural progenitors	Neuronal
AATTTCCTCCTCACGT-1-plk1	secretory 2	Secretory
AATTTCCTCGAGTCCG-1-plk1	secretory 1	Secretory
AATTTCCTCGCAGATT-1-plk1	pharynx cell type	Epidermal
ACAAAGAAGAGGATCC-1-plk1	muscle DV	Muscle
ACAAAGAAGATACGAT-1-plk1	muscle body 2	Muscle
ACAAAGAAGGCAGCTA-1-plk1	ChAT neurons 1	Neuronal
ACAAAGACAATACGAA-1-plk1	GABA neurons	Neuronal
ACAAAGACAGCGCGTT-1-plk1	muscle body 2	Muscle
ACAAAGATCAGGAAAT-1-plk1	aqp+ parenchymal cells	Parenchymal
ACAAAGATCCATAAGC-1-plk1	ChAT neurons 1	Neuronal
ACAAAGATCTCATTTG-1-plk1	pigment	Parenchymal
ACAACCAAGAAGTATC-1-plk1	cav-1+ neurons	Neuronal
ACAACCAAGGCTGGAT-1-plk1	ChAT neurons 1	Neuronal
ACAACCACAAGTTCCA-1-plk1	neural progenitors	Neuronal
ACAACCACACAAACGG-1-plk1	scna-1+ neurons	Neuronal
ACAACCACAGGTTTAC-1-plk1	cav-1+ neurons	Neuronal
ACAACCACAGTGGGTA-1-plk1	neural progenitors	Neuronal
ACAACCACATACAGGG-1-plk1	early epidermal progenitors 2	Epidermal
ACAACCAGTCCACTTC-1-plk1	ChAT neurons 1	Neuronal
ACAACCATCGCAGTGC-1-plk1	otf+ cells 2	Neuronal
ACAACCATCTCGCGTT-1-plk1	cav-1+ neurons	Neuronal
ACAAGCTAGCCACTCG-1-plk1	cav-1+ neurons	Neuronal
ACAAGCTAGCGTGAGT-1-plk1	muscle pharynx	Muscle
ACAAGCTAGGGACCAT-1-plk1	muscle body progenitors	Muscle
ACAAGCTCACGATTCA-1-plk1	slc6a-3+ neurons	Neuronal
ACAAGCTCATCATTGG-1-plk1	cav-1+ neurons	Neuronal
ACAAGCTCATCGCCTT-1-plk1	muscle body 1	Muscle
ACAAGCTGTAGCTGTT-1-plk1	pgrn+ parenchymal cells	Parenchymal
ACAAGCTGTGCTTATG-1-plk1	otf+ cells 2	Neuronal
ACAAGCTGTTGACTAC-1-plk1	muscle body 1	Muscle
ACAAGCTGTTGTGTTG-1-plk1	psap+ parenchymal cells	Parenchymal
ACAAGCTTCTCGCCTA-1-plk1	muscle body 1	Muscle
ACACAGTAGATAGGGA-1-plk1	early epidermal progenitors 1	Epidermal
ACACAGTGTAGCTGAG-1-plk1	secretory 1	Secretory
ACACAGTGTGATCGTT-1-plk1	ChAT neurons 1	Neuronal
ACACAGTGTTCTCCAC-1-plk1	secretory 3	Secretory
ACACAGTGTTGGGATG-1-plk1	ChAT neurons 1	Neuronal
ACACAGTTCAATGCAC-1-plk1	scna-1+ neurons	Neuronal
ACACAGTTCCTGATAG-1-plk1	pgrn+ parenchymal cells	Parenchymal
ACACAGTTCGGTCACG-1-plk1	muscle body progenitors	Muscle
ACACCAAAGGAAGTGA-1-plk1	pigment	Parenchymal
ACACCAAAGTAGAATC-1-plk1	muscle body 1	Muscle
ACACCAACAATGTCTG-1-plk1	npp-4+ neurons	Neuronal
ACACCAACATTGCAAC-1-plk1	otf+ cells 2	Neuronal
ACACCAAGTCGCACGT-1-plk1	ChAT neurons 1	Neuronal
ACACCAAGTGACCTGC-1-plk1	npp-4+ neurons	Neuronal
ACACCAATCAAAGAAC-1-plk1	secretory 5	Secretory
ACACCAATCAACTGAC-1-plk1	psap+ parenchymal cells	Parenchymal
ACACCAATCCCGTTGT-1-plk1	slc6a-3+ neurons	Neuronal
ACACCAATCGTGTGAT-1-plk1	ChAT neurons 1	Neuronal
ACACCAATCTTGTTAC-1-plk1	ChAT neurons 1	Neuronal
ACACGCGAGATCGGTG-1-plk1	muscle pharynx progenitors	Muscle
ACACGCGCAAGATGGC-1-plk1	muscle body 1	Muscle
ACACGCGCATTGGGAG-1-plk1	otf+ cells 2	Neuronal
ACACGCGGTTCAGCTA-1-plk1	muscle pharynx	Muscle
ACACGCGTCACGATAC-1-plk1	muscle body 1	Muscle
ACACGCGTCAGCGCGT-1-plk1	cav-1+ neurons	Neuronal
ACACGCGTCCGACGGT-1-plk1	npp-4+ neurons	Neuronal
ACACGCGTCGCTGCGA-1-plk1	otf+ cells 1	Neuronal
ACACTGAAGAGAATCT-1-plk1	secretory 8	Secretory
ACACTGAAGTAAACGT-1-plk1	muscle body progenitors	Muscle
ACACTGACACCTGCGA-1-plk1	muscle body 1	Muscle
ACACTGACAGGAATAT-1-plk1	ChAT neurons 2	Neuronal
ACACTGATCAGGACGA-1-plk1	protonephridia	Protonephridia
ACACTGATCCGAGGCT-1-plk1	muscle pharynx	Muscle
ACACTGATCCTAACAG-1-plk1	muscle DV	Muscle
ACAGAAAAGCCACTCG-1-plk1	muscle body progenitors	Muscle
ACAGAAAAGTGTACAA-1-plk1	GABA neurons	Neuronal
ACAGAAATCTTCCGTG-1-plk1	otf+ cells 2	Neuronal
ACAGCCGAGCACACCC-1-plk1	muscle body 1	Muscle
ACAGCCGAGTGCAAAT-1-plk1	psap+ parenchymal cells	Parenchymal
ACAGCCGCAATACAGA-1-plk1	pgrn+ parenchymal cells	Parenchymal
ACAGCCGCATACCATG-1-plk1	brn+ parenchymal cells	Parenchymal
ACAGCCGTCAAATGAG-1-plk1	brn+ parenchymal cells	Parenchymal
ACAGCCGTCATCTATC-1-plk1	secretory 2	Secretory
ACAGGGACACAACATC-1-plk1	cav-1+ neurons	Neuronal
ACAGGGAGTACCCAGC-1-plk1	epidermal neoblast	Neoblast
ACAGGGAGTAGCGCCT-1-plk1	ChAT neurons 1	Neuronal
ACAGGGAGTCTAGGCC-1-plk1	ChAT neurons 2	Neuronal
ACATCCCAGAGAGAAC-1-plk1	otf+ cells 1	Neuronal
ACATCCCAGCCGCACT-1-plk1	muscle body 1	Muscle
ACATCCCCAATTAGGA-1-plk1	psap+ parenchymal cells	Parenchymal
ACATCCCCAGAGTTGG-1-plk1	secretory 8	Secretory
ACATCCCCAGCTATTG-1-plk1	neural progenitors	Neuronal
ACATCCCCATTGTGCA-1-plk1	muscle body 1	Muscle
ACATCCCGTGTAGTGG-1-plk1	parenchymal progenitors	Parenchymal
ACATCCCGTTGTTGCA-1-plk1	secretory 4	Secretory
ACATCCCGTTTACTGG-1-plk1	muscle DV	Muscle
ACATCCCTCCACGGAC-1-plk1	pgrn+ parenchymal cells	Parenchymal
ACATCCCTCCATTCAT-1-plk1	muscle DV	Muscle
ACATCGAAGCACCCAC-1-plk1	psap+ parenchymal cells	Parenchymal
ACATCGAAGCAGCAGT-1-plk1	muscle body 1	Muscle
ACATCGAAGGCTCTCG-1-plk1	muscle body 1	Muscle
ACATCGAAGTCTGGTT-1-plk1	muscle body 2	Muscle
ACATCGACAAGACGGT-1-plk1	muscle body 1	Muscle
ACATCGACACGCTTAA-1-plk1	otf+ cells 2	Neuronal
ACATCGACACTCCACT-1-plk1	otf+ cells 1	Neuronal
ACATCGAGTAACAGGC-1-plk1	muscle body 1	Muscle
ACATCGAGTAACCAGG-1-plk1	muscle pharynx progenitors	Muscle
ACATCGAGTCCGGATC-1-plk1	muscle body 2	Muscle
ACATCGAGTTGTTGCA-1-plk1	ChAT neurons 1	Neuronal
ACATCGATCATGCCGG-1-plk1	secretory 2	Secretory
ACATCGATCTCTCGAC-1-plk1	aqp+ parenchymal cells	Parenchymal
ACATGCAAGAAGCGAA-1-plk1	muscle pharynx	Muscle
ACATGCAAGAATGTTG-1-plk1	muscle body 1	Muscle
ACATGCAAGACTCGAG-1-plk1	protonephridia	Protonephridia
ACATGCAAGTATGAAC-1-plk1	cav-1+ neurons	Neuronal
ACATGCAAGTCTACCA-1-plk1	secretory 2	Secretory
ACATGCAGTCCACGCA-1-plk1	ChAT neurons 1	Neuronal
ACATGCAGTTATGTGC-1-plk1	muscle DV	Muscle
ACATGCATCGGTTAGT-1-plk1	muscle DV	Muscle
ACATGCATCTCGAGTA-1-plk1	ChAT neurons 1	Neuronal
ACATTTCAGACTGAGC-1-plk1	secretory 3	Secretory
ACATTTCAGGCTGAAC-1-plk1	otf+ cells 2	Neuronal
ACATTTCGTCCGGTCA-1-plk1	ChAT neurons 1	Neuronal
ACATTTCGTTCAGCGC-1-plk1	ChAT neurons 1	Neuronal
ACATTTCGTTCCACGG-1-plk1	muscle pharynx	Muscle
ACATTTCGTTCGTAAC-1-plk1	secretory 9	Secretory
ACATTTCTCACTTATC-1-plk1	aqp+ parenchymal cells	Parenchymal
ACATTTCTCCTATTTG-1-plk1	muscle body 1	Muscle
ACCAAACCAAGTGTCT-1-plk1	muscle body 1	Muscle
ACCAAACCAATTTCGG-1-plk1	muscle body progenitors	Muscle
ACCAAACCAGCGACCT-1-plk1	muscle pharynx	Muscle
ACCAAACGTAACAGTA-1-plk1	npp-4+ neurons	Neuronal
ACCAAACGTTCCGCGA-1-plk1	muscle body 1	Muscle
ACCAAACGTTTAGACC-1-plk1	muscle pharynx progenitors	Muscle
ACCAAACTCAGTGTTG-1-plk1	protonephridia	Protonephridia
ACCAAACTCATTCGTT-1-plk1	phagocytes	Gut
ACCAAACTCGACCCAG-1-plk1	muscle DV	Muscle
ACCAAACTCTGTACAG-1-plk1	muscle body 2	Muscle
ACCAACAAGAATCGAT-1-plk1	GABA neurons	Neuronal
ACCAACAAGGATGTTA-1-plk1	early epidermal progenitors 1	Epidermal
ACCAACAAGGTCGAGT-1-plk1	muscle pharynx	Muscle
ACCAACAAGTGGCAGT-1-plk1	pgrn+ parenchymal cells	Parenchymal
ACCAACACAGATAAAC-1-plk1	ChAT neurons 1	Neuronal
ACCAACACATGAATCC-1-plk1	slc6a-3+ neurons	Neuronal
ACCAACAGTGCTATTG-1-plk1	muscle DV	Muscle
ACCAACAGTGGCTAGA-1-plk1	GABA neurons	Neuronal
ACCAACATCAAACCCA-1-plk1	GABA neurons	Neuronal
ACCAACATCAATCAGC-1-plk1	ChAT neurons 1	Neuronal
ACCACAAAGCTCACTA-1-plk1	muscle DV	Muscle
ACCACAAAGGATTACA-1-plk1	ChAT neurons 1	Neuronal
ACCACAAAGGTTAGTA-1-plk1	phagocytes	Gut
ACCACAACAAACCGGA-1-plk1	gnmt+ goblet cells	Gut
ACCACAACAAGTGGTG-1-plk1	muscle body 1	Muscle
ACCACAACATCAGTGT-1-plk1	muscle body 1	Muscle
ACCACAACATCTTCGC-1-plk1	aqp+ parenchymal cells	Parenchymal
ACCACAAGTGCCTACG-1-plk1	muscle DV	Muscle
ACCACAATCAAATAGG-1-plk1	psap+ parenchymal cells	Parenchymal
ACCACAATCAGTGTCA-1-plk1	cav-1+ neurons	Neuronal
ACCACAATCATTTCGT-1-plk1	pgrn+ parenchymal cells	Parenchymal
ACCACAATCCGTGGGT-1-plk1	psap+ parenchymal cells	Parenchymal
ACCACAATCCTAGAGT-1-plk1	psap+ parenchymal cells	Parenchymal
ACCACAATCCTCATAT-1-plk1	cav-1+ neurons	Neuronal
ACCATTTAGAGTCTTC-1-plk1	aqp+ parenchymal cells	Parenchymal
ACCATTTCACAACGAG-1-plk1	psap+ parenchymal cells	Parenchymal
ACCATTTCACGTATAC-1-plk1	muscle body 1	Muscle
ACCATTTGTACAGAAT-1-plk1	muscle body 1	Muscle
ACCATTTGTGTTTACG-1-plk1	ChAT neurons 1	Neuronal
ACCATTTGTTTAGTCG-1-plk1	muscle body progenitors	Muscle
ACCATTTTCATGCAGT-1-plk1	slc6a-3+ neurons	Neuronal
ACCATTTTCCATGAGT-1-plk1	cav-1+ neurons	Neuronal
ACCATTTTCGTTCATT-1-plk1	ChAT neurons 1	Neuronal
ACCATTTTCTTGGCTC-1-plk1	npp-4+ neurons	Neuronal
ACCCAAAAGCGTCAGA-1-plk1	aqp+ parenchymal cells	Parenchymal
ACCCAAAGTAGCACAG-1-plk1	muscle body 1	Muscle
ACCCAAAGTATCGCTA-1-plk1	muscle pharynx	Muscle
ACCCAAAGTCACTCTC-1-plk1	psap+ parenchymal cells	Parenchymal
ACCCAAAGTTGTGTAC-1-plk1	muscle body progenitors	Muscle
ACCCAAAGTTTATGCG-1-plk1	neural progenitors	Neuronal
ACCCAAATCGCATAGT-1-plk1	muscle body 1	Muscle
ACCCAAATCGGTCACG-1-plk1	ChAT neurons 2	Neuronal
ACCCTCAAGCAGCGAT-1-plk1	psap+ parenchymal cells	Parenchymal
ACCCTCAAGGAGTCTG-1-plk1	neuron neoblast	Neoblast
ACCCTCAAGTAGCATA-1-plk1	GABA neurons	Neuronal
ACCCTCAAGTAGTCCT-1-plk1	muscle body 1	Muscle
ACCCTCAGTCAAATCC-1-plk1	neural progenitors	Neuronal
ACCCTCAGTGCATTAC-1-plk1	GABA neurons	Neuronal
ACCCTCATCAACACCA-1-plk1	muscle pharynx	Muscle
ACCCTCATCTAGGCAT-1-plk1	cpa-2+ goblet cells	Gut
ACCCTTGAGACTGAGC-1-plk1	pgrn+ parenchymal cells	Parenchymal
ACCCTTGCAACACACT-1-plk1	aqp+ parenchymal cells	Parenchymal
ACCCTTGTCCAGCAAT-1-plk1	psap+ parenchymal cells	Parenchymal
ACCCTTGTCCAGCTCT-1-plk1	muscle DV	Muscle
ACCGTTCAGAAGGGAT-1-plk1	psap+ parenchymal cells	Parenchymal
ACCGTTCAGGAACTCG-1-plk1	ChAT neurons 1	Neuronal
ACCGTTCCATCCGTGG-1-plk1	psd+ cells	Gut
ACCGTTCGTATCCTTT-1-plk1	early epidermal progenitors 1	Epidermal
ACCGTTCGTGGTAATA-1-plk1	psap+ parenchymal cells	Parenchymal
ACCGTTCGTTGTGCCG-1-plk1	cav-1+ neurons	Neuronal
ACCGTTCTCGTAACCA-1-plk1	psap+ parenchymal cells	Parenchymal
ACCGTTCTCTCTGAGA-1-plk1	ChAT neurons 1	Neuronal
ACCTACCAGGCTGGAT-1-plk1	ChAT neurons 1	Neuronal
ACCTACCCAAGAGCTG-1-plk1	secretory 5	Secretory
ACCTACCCACTTTAGG-1-plk1	ChAT neurons 1	Neuronal
ACCTACCCAGCTCTGG-1-plk1	ChAT neurons 1	Neuronal
ACCTACCGTCGGTGTC-1-plk1	neuron neoblast	Neoblast
ACCTACCGTTGTCCCT-1-plk1	psap+ parenchymal cells	Parenchymal
ACCTACCTCTTTGCTA-1-plk1	otf+ cells 2	Neuronal
ACCTGAAAGCAAGCCA-1-plk1	muscle body progenitors	Muscle
ACCTGAAAGTATCCTG-1-plk1	aqp+ parenchymal cells	Parenchymal
ACCTGAACACTGGAAG-1-plk1	ChAT neurons 1	Neuronal
ACCTGAACATTGTGCA-1-plk1	muscle pharynx progenitors	Muscle
ACCTGAAGTATAGGAT-1-plk1	muscle DV	Muscle
ACCTGAAGTTGATCGT-1-plk1	muscle body 1	Muscle
ACCTGAAGTTGTACGT-1-plk1	muscle body progenitors	Muscle
ACCTGAATCAACCTTT-1-plk1	muscle DV progenitors	Muscle
ACCTGAATCACCGGTG-1-plk1	phagocyte progenitors	Gut
ACCTGAATCTTAGCAG-1-plk1	psap+ parenchymal cells	Parenchymal
ACCTGAATCTTCTAAC-1-plk1	otf+ cells 2	Neuronal
ACCTGTCCACGGGTAA-1-plk1	aqp+ parenchymal cells	Parenchymal
ACCTGTCCACGTCTCT-1-plk1	ChAT neurons 1	Neuronal
ACCTGTCGTAAGGAGA-1-plk1	otf+ cells 2	Neuronal
ACCTGTCGTGTTCATG-1-plk1	neuron neoblast	Neoblast
ACGATCAAGCCGATTT-1-plk1	otf+ cells 2	Neuronal
ACGATCAAGGTCACTT-1-plk1	neural progenitors	Neuronal
ACGATCAAGTATGAGT-1-plk1	secretory 1	Secretory
ACGATCAAGTGGATAT-1-plk1	muscle pharynx progenitors	Muscle
ACGATCACACACCGAC-1-plk1	early epidermal progenitors 3	Epidermal
ACGATCACACCAGCCA-1-plk1	muscle DV	Muscle
ACGATCACACGTAGAG-1-plk1	phagocytes	Gut
ACGATCATCATTGCCC-1-plk1	ChAT neurons 1	Neuronal
ACGATCATCCAAGCTA-1-plk1	otf+ cells progenitors	Neuronal
ACGATGTAGACCTCCG-1-plk1	npp-4+ neurons	Neuronal
ACGATGTCACGTGTGC-1-plk1	aqp+ parenchymal cells	Parenchymal
ACGATGTCAGCTTCCT-1-plk1	ChAT neurons 1	Neuronal
ACGATGTGTGTCCTAA-1-plk1	muscle body 1	Muscle
ACGCACGAGATGTTGA-1-plk1	muscle body 1	Muscle
ACGCACGAGTAGAATC-1-plk1	pgrn+ parenchymal cells	Parenchymal
ACGCACGGTTATGGTC-1-plk1	protonephridia	Protonephridia
ACGCACGTCACGGTCG-1-plk1	otf+ cells 2	Neuronal
ACGCACGTCCTCAGAA-1-plk1	aqp+ parenchymal cells	Parenchymal
ACGCACGTCGCCGAAC-1-plk1	ChAT neurons 1	Neuronal
ACGCACGTCGTCCATC-1-plk1	cav-1+ neurons	Neuronal
ACGCACGTCTGCATAG-1-plk1	muscle body 1	Muscle
ACGGAAGCAACTCGTA-1-plk1	muscle body 1	Muscle
ACGGAAGCATGCCGCA-1-plk1	ChAT neurons 1	Neuronal
ACGGAAGGTAACGTTC-1-plk1	ChAT neurons 1	Neuronal
ACGGAAGGTATAATGG-1-plk1	ChAT neurons 1	Neuronal
ACGGAAGTCGGACGTC-1-plk1	muscle body 1	Muscle
ACGGAAGTCTCGCTTG-1-plk1	muscle body progenitors	Muscle
ACGGGTCAGACTAGAT-1-plk1	muscle DV	Muscle
ACGGGTCAGGGAGGTG-1-plk1	neural progenitors	Neuronal
ACGGGTCCAACAAGAT-1-plk1	neural progenitors	Neuronal
ACGGGTCCATGGGCAA-1-plk1	ChAT neurons 1	Neuronal
ACGGGTCGTATCACGT-1-plk1	muscle body 1	Muscle
ACGGGTCGTATCATGC-1-plk1	aqp+ parenchymal cells	Parenchymal
ACGGGTCGTTATCTGG-1-plk1	muscle body 1	Muscle
ACGGGTCTCATTATCC-1-plk1	muscle DV	Muscle
ACGGGTCTCCGATGCG-1-plk1	muscle DV	Muscle
ACGGGTCTCGATACGT-1-plk1	psap+ parenchymal cells	Parenchymal
ACGGGTCTCGTACACA-1-plk1	ChAT neurons 1	Neuronal
ACGGTCGCAAACAGGC-1-plk1	ChAT neurons 1	Neuronal
ACGGTCGCATCGTTCC-1-plk1	muscle body progenitors	Muscle
ACGGTCGGTATGAAGT-1-plk1	npp-4+ neurons	Neuronal
ACGGTCGGTGGTGATG-1-plk1	psap+ parenchymal cells	Parenchymal
ACGGTCGGTTACCTGA-1-plk1	pharynx cell type	Epidermal
ACGGTCGTCCTCAGGG-1-plk1	neural progenitors	Neuronal
ACGGTCGTCTGAGAAA-1-plk1	pgrn+ parenchymal cells	Parenchymal
ACGGTTAAGAGAATCT-1-plk1	muscle body 1	Muscle
ACGGTTACAAAGGCAC-1-plk1	slc6a-3+ neurons	Neuronal
ACGGTTATCAACCCGG-1-plk1	muscle pharynx progenitors	Muscle
ACGGTTATCACTACTT-1-plk1	muscle pharynx progenitors	Muscle
ACGGTTATCCAACTGA-1-plk1	otf+ cells 2	Neuronal
ACGGTTATCCCTGGTT-1-plk1	ChAT neurons 1	Neuronal
ACGGTTATCCGTTTCG-1-plk1	pgrn+ parenchymal cells	Parenchymal
ACGGTTATCGTTGTGA-1-plk1	psap+ parenchymal cells	Parenchymal
ACGTAACAGCGGATCA-1-plk1	aqp+ parenchymal cells	Parenchymal
ACGTAACAGGGAACAA-1-plk1	ChAT neurons 1	Neuronal
ACGTAACAGGGTTTCT-1-plk1	cav-1+ neurons	Neuronal
ACGTAACAGGTATTGA-1-plk1	aqp+ parenchymal cells	Parenchymal
ACGTAACAGTCAGCGA-1-plk1	phagocytes	Gut
ACGTAACCAGGGCTTC-1-plk1	early epidermal progenitors 1	Epidermal
ACGTAACGTGTGCCTG-1-plk1	cav-1+ neurons	Neuronal
ACGTAACTCAGACCCG-1-plk1	muscle pharynx progenitors	Muscle
ACGTACAAGAAGTCCG-1-plk1	phagocytes	Gut
ACGTACAGTAAGATCA-1-plk1	neural progenitors	Neuronal
ACGTACAGTAGCTTAC-1-plk1	aqp+ parenchymal cells	Parenchymal
ACGTACAGTTCCGCTT-1-plk1	ChAT neurons 1	Neuronal
ACGTACATCCGTAATG-1-plk1	GABA neurons	Neuronal
ACGTACATCTGAGAGG-1-plk1	muscle DV	Muscle
ACGTAGTAGGACACTG-1-plk1	brn+ parenchymal cells	Parenchymal
ACGTAGTAGGATCATA-1-plk1	muscle pharynx progenitors	Muscle
ACGTAGTAGTTCTACG-1-plk1	scna-1+ neurons	Neuronal
ACGTAGTCACACCTAA-1-plk1	ChAT neurons 1	Neuronal
ACGTAGTGTATCTCGA-1-plk1	epidermis	Epidermal
ACGTAGTGTGAGCCAA-1-plk1	psap+ parenchymal cells	Parenchymal
ACGTAGTGTGTCACAT-1-plk1	pharynx cell type	Epidermal
ACGTAGTTCGCGGTAC-1-plk1	muscle DV	Muscle
ACGTAGTTCGTCGATA-1-plk1	ChAT neurons 1	Neuronal
ACGTCCTCATCGCCTT-1-plk1	ChAT neurons 1	Neuronal
ACGTCCTCATGACTTG-1-plk1	muscle body 1	Muscle
ACGTCCTGTACCGGCT-1-plk1	muscle body 1	Muscle
ACGTCCTGTATTTCGG-1-plk1	muscle DV	Muscle
ACGTCCTGTGGCGTAA-1-plk1	muscle body 1	Muscle
ACGTCCTGTGGGACAT-1-plk1	brn+ parenchymal cells	Parenchymal
ACGTCCTGTGTGTACT-1-plk1	ChAT neurons 1	Neuronal
ACGTCCTGTGTTCGAT-1-plk1	pharynx cell type	Epidermal
ACGTCCTTCACGGGCT-1-plk1	psap+ parenchymal cells	Parenchymal
ACGTTCCTCCCTCTCC-1-plk1	muscle DV	Muscle
ACGTTCCTCCTACCAC-1-plk1	psap+ parenchymal cells	Parenchymal
ACGTTCCTCTGCTGAA-1-plk1	ChAT neurons 1	Neuronal
ACGTTCCTCTGGGATT-1-plk1	cpa-2+ goblet cells	Gut
ACTACGAAGCGTTCCG-1-plk1	muscle body 1	Muscle
ACTACGAAGTCAGGGT-1-plk1	cav-1+ neurons	Neuronal
ACTACGACAAATACAG-1-plk1	otf+ cells 1	Neuronal
ACTACGAGTCACAGTT-1-plk1	scna-1+ neurons	Neuronal
ACTACGAGTCTTCGAA-1-plk1	secretory 8	Secretory
ACTACGAGTGTGTGGA-1-plk1	scna-1+ neurons	Neuronal
ACTACGATCACTGGGC-1-plk1	ChAT neurons 1	Neuronal
ACTACGATCCTAGCCT-1-plk1	secretory 2	Secretory
ACTATCTAGAAGAACG-1-plk1	muscle body 1	Muscle
ACTATCTAGTATGAGT-1-plk1	otf+ cells 2	Neuronal
ACTATCTAGTTTCGGT-1-plk1	cav-1+ neurons	Neuronal
ACTATCTCAATATCCG-1-plk1	ChAT neurons 1	Neuronal
ACTATCTCACGGTGTC-1-plk1	ChAT neurons 1	Neuronal
ACTATCTCATAAGATG-1-plk1	muscle body 1	Muscle
ACTATCTGTACTCGCG-1-plk1	scna-1+ neurons	Neuronal
ACTATCTGTCGTATGT-1-plk1	psap+ parenchymal cells	Parenchymal
ACTATCTTCAACACCA-1-plk1	muscle body 1	Muscle
ACTATCTTCGGTCATA-1-plk1	cav-1+ neurons	Neuronal
ACTATGGAGAAACCAT-1-plk1	secretory 1	Secretory
ACTATGGAGATTCGAA-1-plk1	muscle pharynx	Muscle
ACTATGGCATGTTCGA-1-plk1	ChAT neurons 1	Neuronal
ACTATGGGTGCCAAGA-1-plk1	cpa-2+ goblet cells	Gut
ACTATGGTCCTAGCGG-1-plk1	muscle body progenitors	Muscle
ACTATGGTCGCCAACG-1-plk1	cav-1+ neurons	Neuronal
ACTATGGTCTAGATCG-1-plk1	tspan-1+ neoblast	Neoblast
ACTATGGTCTATGTGG-1-plk1	cav-1+ neurons	Neuronal
ACTATGGTCTCGTCAC-1-plk1	muscle pharynx	Muscle
ACTATGGTCTGGAGAG-1-plk1	ChAT neurons 1	Neuronal
ACTATTCAGATGACCG-1-plk1	psap+ parenchymal cells	Parenchymal
ACTATTCAGATGCTAA-1-plk1	ChAT neurons 1	Neuronal
ACTATTCAGCAGTCTT-1-plk1	aqp+ parenchymal cells	Parenchymal
ACTATTCCACTAACGT-1-plk1	muscle pharynx	Muscle
ACTATTCCATCCGAAT-1-plk1	aqp+ parenchymal cells	Parenchymal
ACTATTCGTCAGTCCG-1-plk1	muscle body progenitors	Muscle
ACTATTCTCCTTGGAA-1-plk1	muscle body 1	Muscle
ACTATTCTCTATCCAT-1-plk1	npp-4+ neurons	Neuronal
ACTCCCAAGTATCTGC-1-plk1	muscle body 1	Muscle
ACTCCCAAGTTGCCCG-1-plk1	muscle DV progenitors	Muscle
ACTCCCACAAACGTGG-1-plk1	muscle body progenitors	Muscle
ACTCCCACACAGCCTG-1-plk1	ChAT neurons 1	Neuronal
ACTCCCACAGAGTCAG-1-plk1	pgrn+ parenchymal cells	Parenchymal
ACTCCCACAGCGGTTC-1-plk1	psap+ parenchymal cells	Parenchymal
ACTCCCACAGGTCCCA-1-plk1	brn+ parenchymal cells	Parenchymal
ACTCCCACATCCGAAT-1-plk1	muscle pharynx	Muscle
ACTCCCAGTACCGGAA-1-plk1	muscle pharynx	Muscle
ACTCCCAGTCCCTAAA-1-plk1	psap+ parenchymal cells	Parenchymal
ACTCCCAGTCCGATCG-1-plk1	cav-1+ neurons	Neuronal
ACTCCCAGTCCGTACG-1-plk1	secretory 9	Secretory
ACTCCCAGTTGCTCGG-1-plk1	muscle body 1	Muscle
ACTCTCGCACAAGCCC-1-plk1	psap+ parenchymal cells	Parenchymal
ACTCTCGCATTGGCAT-1-plk1	muscle DV	Muscle
ACTCTCGGTGAGGAAA-1-plk1	ChAT neurons 1	Neuronal
ACTCTCGGTTCTGAGT-1-plk1	muscle DV	Muscle
ACTCTCGTCACTACGA-1-plk1	secretory 4	Secretory
ACTCTCGTCATATGGC-1-plk1	ChAT neurons 1	Neuronal
ACTCTCGTCGCATTAG-1-plk1	ChAT neurons 1	Neuronal
ACTCTCGTCGGCATCG-1-plk1	muscle body 1	Muscle
ACTCTCGTCGGTAAGG-1-plk1	pgrn+ parenchymal cells	Parenchymal
ACTGATGAGTGTCATC-1-plk1	muscle body 1	Muscle
ACTGATGCACCTAAAC-1-plk1	cav-1+ neurons	Neuronal
ACTGATGGTCACGACC-1-plk1	ChAT neurons 1	Neuronal
ACTGATGTCACCCTTG-1-plk1	psap+ parenchymal cells	Parenchymal
ACTGATGTCACGTCCT-1-plk1	muscle DV	Muscle
ACTGCAAAGCCTTTGA-1-plk1	phagocytes	Gut
ACTGCAACACACACGC-1-plk1	ChAT neurons 2	Neuronal
ACTGCAACACACGGAA-1-plk1	zic-3+ neurons	Neuronal
ACTGCAACACCGAATT-1-plk1	neural progenitors	Neuronal
ACTGCAACAGAAACCG-1-plk1	muscle body 1	Muscle
ACTGCAACATAACAGA-1-plk1	otf+ cells 2	Neuronal
ACTGCAAGTCACAGAG-1-plk1	early epidermal progenitors 1	Epidermal
ACTGCAAGTCCGGATC-1-plk1	otf+ cells 2	Neuronal
ACTGCAAGTTGCATTG-1-plk1	ChAT neurons 1	Neuronal
ACTGCAATCCATTGGA-1-plk1	muscle body 1	Muscle
ACTGTCCAGGGCAGGA-1-plk1	slc6a-3+ neurons	Neuronal
ACTGTCCAGTCTAGAA-1-plk1	ChAT neurons 1	Neuronal
ACTGTCCAGTTGGGAC-1-plk1	pharynx cell type	Epidermal
ACTGTCCCAATTGGTC-1-plk1	psap+ parenchymal cells	Parenchymal
ACTGTCCCAGCTTCCT-1-plk1	ChAT neurons 1	Neuronal
ACTGTCCGTTTCGTGA-1-plk1	secretory 6	Secretory
ACTGTCCTCAGGAGAC-1-plk1	otf+ cells 1	Neuronal
ACTGTCCTCCACTGAA-1-plk1	ChAT neurons 1	Neuronal
ACTGTCCTCGCCAGTG-1-plk1	muscle body 1	Muscle
ACTGTGAAGCTCCATA-1-plk1	psap+ parenchymal cells	Parenchymal
ACTGTGACAACGACTT-1-plk1	cpa-2+ goblet cells	Gut
ACTGTGACATCTTTCA-1-plk1	muscle body 1	Muscle
ACTGTGACATTGCTTT-1-plk1	muscle body 1	Muscle
ACTGTGAGTCGCTTAA-1-plk1	ChAT neurons 1	Neuronal
ACTGTGAGTGATGGCA-1-plk1	aqp+ parenchymal cells	Parenchymal
ACTGTGAGTTTGTGGT-1-plk1	muscle DV progenitors	Muscle
ACTGTGATCCTTTGAT-1-plk1	psap+ parenchymal cells	Parenchymal
ACTTAGGAGCACTTTG-1-plk1	ChAT neurons 1	Neuronal
ACTTAGGAGGTTCAGG-1-plk1	parenchymal progenitors	Parenchymal
ACTTAGGAGTCATGCT-1-plk1	muscle DV	Muscle
ACTTAGGCACCGTCTT-1-plk1	ChAT neurons 1	Neuronal
ACTTAGGCAGTTGAAA-1-plk1	pgrn+ parenchymal cells	Parenchymal
ACTTAGGCATAGATCC-1-plk1	muscle pharynx	Muscle
ACTTAGGTCAAAGAAC-1-plk1	npp-4+ neurons	Neuronal
ACTTAGGTCACCTCAC-1-plk1	gnmt+ goblet cells	Gut
ACTTAGGTCTCGTGGG-1-plk1	muscle DV progenitors	Muscle
ACTTATCAGACGAAGA-1-plk1	pharynx cell type	Epidermal
ACTTATCAGATTACCC-1-plk1	muscle body 1	Muscle
ACTTATCAGGCGTCCT-1-plk1	slc6a-3+ neurons	Neuronal
ACTTATCAGGGTCAAC-1-plk1	epidermis	Epidermal
ACTTATCCAGACCATT-1-plk1	muscle body 1	Muscle
ACTTATCCAGAGAATT-1-plk1	scna-1+ neurons	Neuronal
ACTTATCCAGCCGTTG-1-plk1	pgrn+ parenchymal cells	Parenchymal
ACTTATCCATGTGCTA-1-plk1	cav-1+ neurons	Neuronal
ACTTATCGTAAGTAGT-1-plk1	gnmt+ goblet cells	Gut
ACTTATCGTCCTGTCT-1-plk1	neuron neoblast	Neoblast
ACTTATCGTTAAGGGC-1-plk1	GABA neurons	Neuronal
ACTTATCGTTGACTAC-1-plk1	muscle body 1	Muscle
ACTTATCTCAATGCAC-1-plk1	otf+ cells progenitors	Neuronal
ACTTATCTCCATTGTT-1-plk1	cav-1+ neurons	Neuronal
ACTTATCTCGCCGTGA-1-plk1	ChAT neurons 1	Neuronal
ACTTATCTCGTACCTC-1-plk1	secretory 4	Secretory
ACTTATCTCTATGTGG-1-plk1	muscle pharynx progenitors	Muscle
ACTTCCGAGTGCACAG-1-plk1	muscle body 1	Muscle
ACTTCCGCACGACGTC-1-plk1	otf+ cells 2	Neuronal
ACTTCCGCAGAACTTC-1-plk1	secretory 2	Secretory
ACTTCCGGTGAATGTA-1-plk1	neural progenitors	Neuronal
ACTTCCGGTGAGCGAT-1-plk1	cav-1+ neurons	Neuronal
ACTTCCGGTTGCCGCA-1-plk1	psd+ cells	Gut
ACTTCCGTCCCTCAAC-1-plk1	otf+ cells 1	Neuronal
ACTTCCGTCGGTGTTA-1-plk1	gnmt+ goblet cells	Gut
ACTTCCGTCTGAGGTT-1-plk1	GABA neurons	Neuronal
ACTTCCGTCTGTCGTC-1-plk1	aqp+ parenchymal cells	Parenchymal
ACTTCGCCATACATCG-1-plk1	muscle pharynx progenitors	Muscle
ACTTCGCCATATACCG-1-plk1	muscle pharynx	Muscle
ACTTCGCGTACAACGG-1-plk1	muscle DV progenitors	Muscle
ACTTTCATCAACTCTT-1-plk1	muscle body 1	Muscle
ACTTTCATCAGCGGAA-1-plk1	pgrn+ parenchymal cells	Parenchymal
ACTTTCATCCCGTAAA-1-plk1	aqp+ parenchymal cells	Parenchymal
ACTTTCATCTGATTCT-1-plk1	psap+ parenchymal cells	Parenchymal
ACTTTGTAGACTTGTC-1-plk1	protonephridia	Protonephridia
ACTTTGTAGTCCCAGC-1-plk1	muscle body 1	Muscle
ACTTTGTCAAGCCCAC-1-plk1	aqp+ parenchymal cells	Parenchymal
ACTTTGTCATCCTCAC-1-plk1	phagocyte progenitors	Gut
ACTTTGTGTAGGGTAC-1-plk1	cav-1+ neurons	Neuronal
ACTTTGTGTATTTCGG-1-plk1	psap+ parenchymal cells	Parenchymal
ACTTTGTGTGGTCAAG-1-plk1	neural progenitors	Neuronal
AGAAATGAGGCACAAC-1-plk1	pgrn+ parenchymal cells	Parenchymal
AGAAATGCAACAGCTT-1-plk1	muscle DV progenitors	Muscle
AGAAATGGTTTGGGAG-1-plk1	GABA neurons	Neuronal
AGAAATGTCGATTGGT-1-plk1	ChAT neurons 1	Neuronal
AGAAATGTCGTCCTTG-1-plk1	psap+ parenchymal cells	Parenchymal
AGAAATGTCTACTCAT-1-plk1	pigment	Parenchymal
AGAACAAAGAGTGTTA-1-plk1	ChAT neurons 1	Neuronal
AGAACAAAGATACGAT-1-plk1	npp-4+ neurons	Neuronal
AGAACAAAGATGCGAC-1-plk1	phagocytes	Gut
AGAACAAAGCTGAGTG-1-plk1	psap+ parenchymal cells	Parenchymal
AGAACAAAGTAGAATC-1-plk1	psap+ parenchymal cells	Parenchymal
AGAACAAAGTTTCGGT-1-plk1	secretory 2	Secretory
AGAACAACAGGAGGAG-1-plk1	ChAT neurons 1	Neuronal
AGAACAAGTAAGCGGT-1-plk1	muscle body 1	Muscle
AGAACAAGTCCAGGTC-1-plk1	muscle pharynx progenitors	Muscle
AGAACAAGTCTAATCG-1-plk1	muscle body 1	Muscle
AGAACAATCTACACAG-1-plk1	muscle pharynx	Muscle
AGAACCTAGAATCCCT-1-plk1	psap+ parenchymal cells	Parenchymal
AGAACCTAGGACGCAT-1-plk1	otf+ cells 2	Neuronal
AGAACCTCACACGCCA-1-plk1	psap+ parenchymal cells	Parenchymal
AGAACCTCACGTCATA-1-plk1	secretory 2	Secretory
AGAACCTCAGGTTACT-1-plk1	pgrn+ parenchymal cells	Parenchymal
AGAACCTGTGAGAGGG-1-plk1	pgrn+ parenchymal cells	Parenchymal
AGAACCTGTGGATTTC-1-plk1	secretory 6	Secretory
AGAACCTTCATGGTAC-1-plk1	muscle DV	Muscle
AGAACCTTCCGTTGAA-1-plk1	secretory 3	Secretory
AGAACCTTCCTACCAC-1-plk1	neural progenitors	Neuronal
AGAAGCGAGAGCTGCA-1-plk1	cav-1+ neurons	Neuronal
AGAAGCGAGATACAGT-1-plk1	GABA neurons	Neuronal
AGAAGCGAGGCTTAGG-1-plk1	muscle pharynx	Muscle
AGAAGCGAGGTTCTAC-1-plk1	aqp+ parenchymal cells	Parenchymal
AGAAGCGAGTGGAAAG-1-plk1	ChAT neurons 1	Neuronal
AGAAGCGCAAGTGGAC-1-plk1	muscle body 1	Muscle
AGAAGCGCACTGTTCC-1-plk1	muscle pharynx progenitors	Muscle
AGAAGCGGTATCCCTC-1-plk1	psap+ parenchymal cells	Parenchymal
AGAAGCGGTCCCTAAA-1-plk1	muscle pharynx progenitors	Muscle
AGAAGCGGTGATAGAT-1-plk1	muscle DV	Muscle
AGAAGCGGTGGCCACT-1-plk1	GABA neurons	Neuronal
AGAAGCGTCCGGCTTT-1-plk1	muscle DV progenitors	Muscle
AGAAGTAAGAGTCAAT-1-plk1	otf+ cells 1	Neuronal
AGAAGTAAGCGTCTGC-1-plk1	ChAT neurons 1	Neuronal
AGAAGTAAGTAGTCCT-1-plk1	secretory 4	Secretory
AGAAGTAAGTCAATCC-1-plk1	muscle pharynx	Muscle
AGAAGTAAGTTTCGGT-1-plk1	ChAT neurons 2	Neuronal
AGAAGTACAAGACGAC-1-plk1	phagocytes	Gut
AGAAGTACACACGTGC-1-plk1	muscle body 1	Muscle
AGAAGTACACTATCCC-1-plk1	phagocytes	Gut
AGAAGTACATAGTCGT-1-plk1	neural progenitors	Neuronal
AGAAGTAGTATGTGTC-1-plk1	psap+ parenchymal cells	Parenchymal
AGAAGTAGTCCCTGTT-1-plk1	muscle body 1	Muscle
AGAAGTAGTGCAATAA-1-plk1	muscle body 1	Muscle
AGAAGTATCCCTCGTA-1-plk1	GABA neurons	Neuronal
AGAAGTATCTCCCAAC-1-plk1	ChAT neurons 1	Neuronal
AGACAAAAGAAGTGTT-1-plk1	muscle body 1	Muscle
AGACAAAAGTGCACCC-1-plk1	muscle body 2	Muscle
AGACAAACACCAAAGG-1-plk1	pgrn+ parenchymal cells	Parenchymal
AGACAAACACTACGGC-1-plk1	ChAT neurons 1	Neuronal
AGACAAACACTCTCGT-1-plk1	muscle DV progenitors	Muscle
AGACAAATCGTTAGAC-1-plk1	muscle body 1	Muscle
AGACAAATCTCCAAGA-1-plk1	pgrn+ parenchymal cells	Parenchymal
AGACAAATCTGCGGCA-1-plk1	pgrn+ parenchymal cells	Parenchymal
AGACAAATCTTGGATG-1-plk1	muscle body 1	Muscle
AGACACTAGCTTGTGT-1-plk1	otf+ cells 1	Neuronal
AGACACTAGTACTCGT-1-plk1	GABA neurons	Neuronal
AGACACTCAAGCTGTT-1-plk1	ChAT neurons 1	Neuronal
AGACACTCACAGTCGC-1-plk1	gnmt+ goblet cells	Gut
AGACACTGTGGACAGT-1-plk1	otf+ cells 2	Neuronal
AGACACTGTTACCTGA-1-plk1	muscle DV progenitors	Muscle
AGACACTTCGGCTGTG-1-plk1	phagocytes	Gut
AGACACTTCTCCGTGT-1-plk1	zic-3+ neurons	Neuronal
AGACAGGAGCAGGTCA-1-plk1	pigment	Parenchymal
AGACAGGAGGACATCG-1-plk1	cav-1+ neurons	Neuronal
AGACAGGCAACAGATA-1-plk1	ChAT neurons 1	Neuronal
AGACAGGCAGTATTCG-1-plk1	muscle pharynx	Muscle
AGACAGGCAGTTGAAA-1-plk1	aqp+ parenchymal cells	Parenchymal
AGACAGGGTACGGCAA-1-plk1	pgrn+ parenchymal cells	Parenchymal
AGACAGGGTCCGGTGT-1-plk1	cav-1+ neurons	Neuronal
AGACAGGGTCTTCATT-1-plk1	muscle body 1	Muscle
AGACAGGTCCAGTACA-1-plk1	ChAT neurons 2	Neuronal
AGACCATAGAGAATCT-1-plk1	secretory 3	Secretory
AGACCATCAACCTATG-1-plk1	slc6a-3+ neurons	Neuronal
AGACCATCAGTCGCAC-1-plk1	ChAT neurons 1	Neuronal
AGACCATCATCGTCCT-1-plk1	npp-4+ neurons	Neuronal
AGACCATGTACATACC-1-plk1	neural progenitors	Neuronal
AGACCATTCGTTCCCA-1-plk1	secretory 2	Secretory
AGACCATTCTGTCGTC-1-plk1	ChAT neurons 1	Neuronal
AGACCCGAGATGTTAG-1-plk1	secretory 3	Secretory
AGACCCGAGTCCTACA-1-plk1	aqp+ parenchymal cells	Parenchymal
AGACCCGAGTCGTTAC-1-plk1	pgrn+ parenchymal cells	Parenchymal
AGACCCGCATGAAGCG-1-plk1	ChAT neurons 1	Neuronal
AGACCCGGTTACGTAC-1-plk1	otf+ cells 1	Neuronal
AGACCCGTCGTACCTC-1-plk1	ChAT neurons 1	Neuronal
AGACCCGTCTGTCCGT-1-plk1	muscle body 1	Muscle
AGACTCACAAGTTTGC-1-plk1	phagocytes	Gut
AGACTCACAGGGAGAG-1-plk1	psap+ parenchymal cells	Parenchymal
AGACTCACAGTTCACA-1-plk1	pgrn+ parenchymal cells	Parenchymal
AGACTCAGTAAGGCTG-1-plk1	muscle body 1	Muscle
AGACTCAGTAGATCGG-1-plk1	muscle DV progenitors	Muscle
AGACTCAGTCTACGTA-1-plk1	pgrn+ parenchymal cells	Parenchymal
AGAGAATAGAGCCATG-1-plk1	ChAT neurons 1	Neuronal
AGAGAATAGAGGTTAT-1-plk1	ChAT neurons 1	Neuronal
AGAGAATAGATTGGGC-1-plk1	psap+ parenchymal cells	Parenchymal
AGAGAATAGGTACATA-1-plk1	ChAT neurons 1	Neuronal
AGAGAATCAGAGGTTG-1-plk1	cav-1+ neurons	Neuronal
AGAGAATGTAGCACGA-1-plk1	epidermis	Epidermal
AGAGAGCAGAGATTCA-1-plk1	pgrn+ parenchymal cells	Parenchymal
AGAGAGCAGGGTGGGA-1-plk1	pgrn+ parenchymal cells	Parenchymal
AGAGAGCAGGGTTAAT-1-plk1	psap+ parenchymal cells	Parenchymal
AGAGAGCCACGCTGTG-1-plk1	ChAT neurons 1	Neuronal
AGAGAGCCACGTCATA-1-plk1	muscle body 1	Muscle
AGAGAGCCATCCGGCA-1-plk1	muscle pharynx	Muscle
AGAGAGCCATCCGGTG-1-plk1	ChAT neurons 1	Neuronal
AGAGAGCGTGCTCTCT-1-plk1	cav-1+ neurons	Neuronal
AGAGAGCGTGTACGCC-1-plk1	ChAT neurons 1	Neuronal
AGAGAGCTCGACGTCG-1-plk1	muscle body 2	Muscle
AGAGCAGAGAATTGCA-1-plk1	ChAT neurons 1	Neuronal
AGAGCAGAGAGGTTTA-1-plk1	muscle pharynx	Muscle
AGAGCAGAGCCTGCCA-1-plk1	muscle body 1	Muscle
AGAGCAGAGGGAGGGT-1-plk1	muscle body 1	Muscle
AGAGCAGCAGCCGGTT-1-plk1	cav-1+ neurons	Neuronal
AGAGCAGCAGTGTACT-1-plk1	muscle body 1	Muscle
AGAGCAGGTCGGATTT-1-plk1	zic-3+ neurons	Neuronal
AGAGCAGTCCACAGCG-1-plk1	ChAT neurons 1	Neuronal
AGAGCAGTCCGAGGCT-1-plk1	psap+ parenchymal cells	Parenchymal
AGAGCAGTCCTACTGC-1-plk1	protonephridia	Protonephridia
AGAGCCCAGCATTGTC-1-plk1	muscle body 1	Muscle
AGAGCCCAGCTACTGT-1-plk1	muscle body 1	Muscle
AGAGCCCCAAGGTCAG-1-plk1	phagocytes	Gut
AGAGCCCCATACCATG-1-plk1	muscle body 1	Muscle
AGAGCCCGTGTAAATG-1-plk1	muscle DV	Muscle
AGAGCCCTCCTGTTGC-1-plk1	muscle DV	Muscle
AGAGCCCTCGCGGTAC-1-plk1	psap+ parenchymal cells	Parenchymal
AGATAGACAAGCGCTC-1-plk1	muscle body progenitors	Muscle
AGATAGACACTTGGGC-1-plk1	muscle DV	Muscle
AGATAGACAGAATGTA-1-plk1	muscle pharynx progenitors	Muscle
AGATAGAGTTGTATGC-1-plk1	muscle body 1	Muscle
AGATAGATCGGAACTT-1-plk1	muscle body 1	Muscle
AGATCCAAGCGACTAG-1-plk1	otf+ cells 2	Neuronal
AGATCCACAAGACGGT-1-plk1	muscle pharynx progenitors	Muscle
AGATCCACAAGAGCTG-1-plk1	muscle DV	Muscle
AGATCCACACGCGTCA-1-plk1	psap+ parenchymal cells	Parenchymal
AGATCCAGTTTACCTT-1-plk1	ChAT neurons 1	Neuronal
AGATCCATCAGGACGA-1-plk1	secretory 4	Secretory
AGATCCATCTTAGCAG-1-plk1	psd+ cells	Gut
AGATCGTCAACGATCT-1-plk1	psap+ parenchymal cells	Parenchymal
AGATCGTTCATTCTTG-1-plk1	psap+ parenchymal cells	Parenchymal
AGATCGTTCCATCTCG-1-plk1	pgrn+ parenchymal cells	Parenchymal
AGATCGTTCGCCTCTA-1-plk1	secretory 1	Secretory
AGATCGTTCGTTTACT-1-plk1	aqp+ parenchymal cells	Parenchymal
AGATCGTTCTGCTTAT-1-plk1	cav-1+ neurons	Neuronal
AGATGAAAGAGTCAGC-1-plk1	otf+ cells progenitors	Neuronal
AGATGAAAGGCCCACT-1-plk1	psap+ parenchymal cells	Parenchymal
AGATGAAAGGTAAGTT-1-plk1	muscle pharynx progenitors	Muscle
AGATGAAAGGTCCCTG-1-plk1	muscle body 1	Muscle
AGATGAAAGTAATACG-1-plk1	muscle pharynx progenitors	Muscle
AGATGAAGTCAGTCCG-1-plk1	gut neoblast	Neoblast
AGATGAAGTCGGTGTC-1-plk1	otf+ cells 1	Neuronal
AGATGCTAGTCACTCA-1-plk1	cav-1+ neurons	Neuronal
AGATGCTAGTCGGGAT-1-plk1	pgrn+ parenchymal cells	Parenchymal
AGATGCTCAGACCATT-1-plk1	muscle body progenitors	Muscle
AGATGCTCAGACTCTA-1-plk1	ChAT neurons 1	Neuronal
AGATGCTCAGCTGTGC-1-plk1	aqp+ parenchymal cells	Parenchymal
AGATGCTGTAGTCTTG-1-plk1	npp-4+ neurons	Neuronal
AGATGCTTCTTGATTC-1-plk1	muscle DV	Muscle
AGCATCAAGACGGTCA-1-plk1	pgrn+ parenchymal cells	Parenchymal
AGCATCAGTAATGCGG-1-plk1	early epidermal progenitors 1	Epidermal
AGCATCAGTGTGTGTT-1-plk1	muscle body 1	Muscle
AGCATCAGTTGCTAGT-1-plk1	cav-1+ neurons	Neuronal
AGCATCATCAGAACCT-1-plk1	muscle DV progenitors	Muscle
AGCATCATCATTGTTC-1-plk1	aqp+ parenchymal cells	Parenchymal
AGCATCATCCCTTGTG-1-plk1	muscle DV	Muscle
AGCCAATAGATGTTGA-1-plk1	pgrn+ parenchymal cells	Parenchymal
AGCCAATAGGTATTGA-1-plk1	muscle body 1	Muscle
AGCCAATAGTGTGTTC-1-plk1	npp-4+ neurons	Neuronal
AGCCAATCAAATGAGT-1-plk1	aqp+ parenchymal cells	Parenchymal
AGCCAATCAGAATTCC-1-plk1	otf+ cells 2	Neuronal
AGCCAATCATGACGGA-1-plk1	Idlrr-1+ parenchymal cells	Parenchymal
AGCCAATGTATCGTTG-1-plk1	muscle body 1	Muscle
AGCCAATGTTCGTGCG-1-plk1	muscle DV	Muscle
AGCCAATTCCCAGCGA-1-plk1	muscle body 1	Muscle
AGCCACGAGAATTTGG-1-plk1	psd+ cells	Gut
AGCCACGAGCACCTGC-1-plk1	pharynx cell type	Epidermal
AGCCACGAGCGGGTTA-1-plk1	GABA neurons	Neuronal
AGCCACGAGTCGCCAC-1-plk1	pgrn+ parenchymal cells	Parenchymal
AGCCACGCAAATGATG-1-plk1	muscle body 2	Muscle
AGCCACGCACACCAGC-1-plk1	pgrn+ parenchymal cells	Parenchymal
AGCCACGCATAATCCG-1-plk1	pgrn+ parenchymal cells	Parenchymal
AGCCACGGTAGCTTGT-1-plk1	ChAT neurons 1	Neuronal
AGCCACGGTTCCGTTC-1-plk1	otf+ cells 2	Neuronal
AGCCAGCAGTAGTCAA-1-plk1	early epidermal progenitors 1	Epidermal
AGCCAGCAGTCGTCTA-1-plk1	secretory 4	Secretory
AGCCAGCCAGCTATAC-1-plk1	muscle body 2	Muscle
AGCCAGCCAGTGACCC-1-plk1	otf+ cells progenitors	Neuronal
AGCCAGCCATCCTGTC-1-plk1	psd+ cells	Gut
AGCCAGCGTTAATGAG-1-plk1	cav-1+ neurons	Neuronal
AGCCAGCTCCGGCAGT-1-plk1	GABA neurons	Neuronal
AGCGATTAGCACGTCC-1-plk1	ChAT neurons 1	Neuronal
AGCGATTAGCCGAACA-1-plk1	psap+ parenchymal cells	Parenchymal
AGCGATTAGGTCCCTG-1-plk1	ChAT neurons 1	Neuronal
AGCGATTAGTATCCTG-1-plk1	cav-1+ neurons	Neuronal
AGCGATTCAACAGAGC-1-plk1	secretory 4	Secretory
AGCGATTCACCTCGTT-1-plk1	protonephridia	Protonephridia
AGCGATTCAGGTACGA-1-plk1	tspan-1+ neoblast	Neoblast
AGCGATTCAGTAGAAT-1-plk1	muscle body progenitors	Muscle
AGCGATTGTCACTCTC-1-plk1	ChAT neurons 1	Neuronal
AGCGATTGTGGCGCTT-1-plk1	muscle body 1	Muscle
AGCGATTTCAGTCACA-1-plk1	scna-1+ neurons	Neuronal
AGCGCCAAGAGATCGC-1-plk1	npp-4+ neurons	Neuronal
AGCGCCAAGCATCTTG-1-plk1	secretory 6	Secretory
AGCGCCACAACACTAC-1-plk1	aqp+ parenchymal cells	Parenchymal
AGCGCCACAGGCGAAT-1-plk1	muscle pharynx	Muscle
AGCGCCAGTATCGAGG-1-plk1	ChAT neurons 1	Neuronal
AGCGCCAGTTATCCAG-1-plk1	cav-1+ neurons	Neuronal
AGCGCCATCATTCCTA-1-plk1	muscle body 1	Muscle
AGCGCCATCTCTAGGA-1-plk1	ChAT neurons 1	Neuronal
AGCGCCATCTGTTCAT-1-plk1	ChAT neurons 1	Neuronal
AGCGCTGAGAAACTCA-1-plk1	aqp+ parenchymal cells	Parenchymal
AGCGCTGAGCTGAAGC-1-plk1	aqp+ parenchymal cells	Parenchymal
AGCGCTGAGGGCGAGA-1-plk1	ChAT neurons 1	Neuronal
AGCGCTGAGGTTTACC-1-plk1	gnmt+ goblet cells	Gut
AGCGCTGCACACCAGC-1-plk1	secretory 4	Secretory
AGCGCTGGTCACGTGC-1-plk1	aqp+ parenchymal cells	Parenchymal
AGCGCTGGTCAGTCGC-1-plk1	muscle body 1	Muscle
AGCGCTGTCACCTTAT-1-plk1	muscle pharynx	Muscle
AGCGCTGTCATTCGGA-1-plk1	cav-1+ neurons	Neuronal
AGCGTATAGAATAACC-1-plk1	muscle DV	Muscle
AGCGTATAGCACACAG-1-plk1	psap+ parenchymal cells	Parenchymal
AGCGTATGTATTTCGG-1-plk1	pgrn+ parenchymal cells	Parenchymal
AGCGTATGTGCCGGTT-1-plk1	muscle body 1	Muscle
AGCGTATTCCAGTTCC-1-plk1	secretory 4	Secretory
AGCGTATTCTCGTCAC-1-plk1	cav-1+ neurons	Neuronal
AGCGTCGCAAGCCTGC-1-plk1	ChAT neurons 1	Neuronal
AGCGTCGCAATACGAA-1-plk1	secretory 3	Secretory
AGCGTCGCAGGCCTGT-1-plk1	muscle pharynx	Muscle
AGCGTCGGTGCCGGTT-1-plk1	early epidermal progenitors 1	Epidermal
AGCGTCGGTTTCGGCG-1-plk1	secretory 1	Secretory
AGCGTCGTCACGGGAA-1-plk1	ChAT neurons 1	Neuronal
AGCGTCGTCAGTGTTG-1-plk1	brn+ parenchymal cells	Parenchymal
AGCTACACAGTGTGGA-1-plk1	neural progenitors	Neuronal
AGCTACACATAGAGGC-1-plk1	muscle pharynx	Muscle
AGCTACAGTAGGATAT-1-plk1	ChAT neurons 1	Neuronal
AGCTACAGTTGCCATA-1-plk1	psap+ parenchymal cells	Parenchymal
AGCTACATCTCGGCTT-1-plk1	protonephridia	Protonephridia
AGCTCAACAACCAGAG-1-plk1	scna-1+ neurons	Neuronal
AGCTCAACACATATCG-1-plk1	muscle pharynx	Muscle
AGCTCAACAGTGCCTG-1-plk1	ChAT neurons 1	Neuronal
AGCTCAACATTGACTG-1-plk1	neuron neoblast	Neoblast
AGCTCAAGTGACGTCC-1-plk1	secretory 5	Secretory
AGCTCAAGTTGTTTGG-1-plk1	otf+ cells 2	Neuronal
AGCTTCCAGAGCAGAA-1-plk1	pharynx cell type	Epidermal
AGCTTCCAGCCAGTAG-1-plk1	secretory 9	Secretory
AGCTTCCAGCGCATCC-1-plk1	muscle pharynx	Muscle
AGCTTCCAGCTAGAGC-1-plk1	otf+ cells 2	Neuronal
AGCTTCCCAAAGAACT-1-plk1	cav-1+ neurons	Neuronal
AGCTTCCCATGTACGT-1-plk1	muscle DV	Muscle
AGCTTCCGTAGCTGAG-1-plk1	muscle body 1	Muscle
AGCTTCCGTCGTAATC-1-plk1	secretory 2	Secretory
AGCTTCCTCGCAGATT-1-plk1	neural progenitors	Neuronal
AGCTTCCTCTTAGCTT-1-plk1	psd+ cells	Gut
AGGAAATAGATAGTCA-1-plk1	parapharyngeal neoblast	Neoblast
AGGAAATAGGGACACT-1-plk1	muscle body 1	Muscle
AGGAAATCACAAGTGG-1-plk1	ChAT neurons 1	Neuronal
AGGAAATCACACCAGC-1-plk1	psap+ parenchymal cells	Parenchymal
AGGAAATGTCATCGGC-1-plk1	protonephridia	Protonephridia
AGGAAATGTCGCATTA-1-plk1	epidermis	Epidermal
AGGAAATGTGTGCTTA-1-plk1	ChAT neurons 1	Neuronal
AGGAAATTCGCGTCGA-1-plk1	muscle pharynx	Muscle
AGGAAATTCGTAGAGG-1-plk1	ChAT neurons 1	Neuronal
AGGAAATTCTATCGTT-1-plk1	muscle body progenitors	Muscle
AGGAAATTCTTCGTAT-1-plk1	psap+ parenchymal cells	Parenchymal
AGGAATAAGCACTGGA-1-plk1	ChAT neurons 1	Neuronal
AGGAATAAGGCGTTGA-1-plk1	aqp+ parenchymal cells	Parenchymal
AGGAATAAGGTGCTGA-1-plk1	ChAT neurons 1	Neuronal
AGGAATAAGTTAGAAC-1-plk1	psap+ parenchymal cells	Parenchymal
AGGAATACAGTCGGTC-1-plk1	secretory 4	Secretory
AGGAATAGTCTGATAC-1-plk1	muscle body 1	Muscle
AGGAATAGTTCGGCCA-1-plk1	muscle DV progenitors	Muscle
AGGAATATCCATTTAC-1-plk1	muscle body 1	Muscle
AGGACGAAGAGCAGAA-1-plk1	phagocytes	Gut
AGGACGAAGCTTTCTT-1-plk1	ChAT neurons 1	Neuronal
AGGACGACACCTGCTT-1-plk1	ChAT neurons 1	Neuronal
AGGACGACAGGACTAG-1-plk1	neural progenitors	Neuronal
AGGACGAGTAACAAGT-1-plk1	ChAT neurons 1	Neuronal
AGGACGAGTTCCGCTT-1-plk1	secretory 9	Secretory
AGGACGATCAGCCCAG-1-plk1	otf+ cells 1	Neuronal
AGGACGATCATCGCCT-1-plk1	secretory 4	Secretory
AGGACTTAGAAGTCCG-1-plk1	otf+ cells 1	Neuronal
AGGACTTAGTCTGGAG-1-plk1	psap+ parenchymal cells	Parenchymal
AGGACTTCACCGTCTT-1-plk1	cav-1+ neurons	Neuronal
AGGAGGTAGGTATCTC-1-plk1	neural progenitors	Neuronal
AGGAGGTAGTGCGTCC-1-plk1	muscle DV	Muscle
AGGAGGTCAATTGCTG-1-plk1	psap+ parenchymal cells	Parenchymal
AGGAGGTGTGGCCACT-1-plk1	muscle DV	Muscle
AGGAGGTGTGGCTGAA-1-plk1	ChAT neurons 1	Neuronal
AGGAGGTTCAGGCGAA-1-plk1	aqp+ parenchymal cells	Parenchymal
AGGAGGTTCCACTGAA-1-plk1	ChAT neurons 1	Neuronal
AGGAGGTTCCTTCAGC-1-plk1	protonephridia	Protonephridia
AGGAGGTTCGAGAGCA-1-plk1	slc6a-3+ neurons	Neuronal
AGGATAAAGGAACATT-1-plk1	muscle body 1	Muscle
AGGATAACACGACGCT-1-plk1	aqp+ parenchymal cells	Parenchymal
AGGATAACACTGATTG-1-plk1	psap+ parenchymal cells	Parenchymal
AGGATAACACTGTCCT-1-plk1	muscle pharynx progenitors	Muscle
AGGATAACATCCTATT-1-plk1	otf+ cells 1	Neuronal
AGGATAAGTATTCCGA-1-plk1	cpa-2+ goblet cells	Gut
AGGATAAGTCAAGGCA-1-plk1	gnmt+ goblet cells	Gut
AGGATAATCCGATGTA-1-plk1	pgrn+ parenchymal cells	Parenchymal
AGGATAATCCGGGACT-1-plk1	cav-1+ neurons	Neuronal
AGGATCTAGGTTCCGC-1-plk1	psap+ parenchymal cells	Parenchymal
AGGATCTCAAGACGGT-1-plk1	mecom+ neurons	Neuronal
AGGATCTCAAGTCATC-1-plk1	muscle body 1	Muscle
AGGATCTCACGGTGAA-1-plk1	pgrn+ parenchymal cells	Parenchymal
AGGATCTCATTACTCT-1-plk1	muscle pharynx	Muscle
AGGATCTGTACAGAAT-1-plk1	muscle body 1	Muscle
AGGATCTGTACTGAGG-1-plk1	secretory 4	Secretory
AGGATCTTCAAGGACG-1-plk1	ChAT neurons 1	Neuronal
AGGATCTTCGCCGTGA-1-plk1	ChAT neurons 1	Neuronal
AGGATCTTCGGCCAAC-1-plk1	muscle body 1	Muscle
AGGCATTCACAGACGA-1-plk1	npp-4+ neurons	Neuronal
AGGCATTCAGCACACC-1-plk1	psap+ parenchymal cells	Parenchymal
AGGCATTGTATGGGAC-1-plk1	muscle DV	Muscle
AGGCATTGTCACAGAG-1-plk1	muscle pharynx progenitors	Muscle
AGGCATTGTTAGGCCC-1-plk1	psap+ parenchymal cells	Parenchymal
AGGCATTGTTTCGTAG-1-plk1	psap+ parenchymal cells	Parenchymal
AGGCATTTCCGGTAGC-1-plk1	ChAT neurons 1	Neuronal
AGGCATTTCCTGGGAC-1-plk1	neural progenitors	Neuronal
AGGCCACAGTCATGAA-1-plk1	muscle body 1	Muscle
AGGCCACAGTCCGCGT-1-plk1	muscle body 1	Muscle
AGGCCACCACTAACGT-1-plk1	pgrn+ parenchymal cells	Parenchymal
AGGCCACCACTGGACC-1-plk1	npp-4+ neurons	Neuronal
AGGCCACCATGGGATG-1-plk1	psap+ parenchymal cells	Parenchymal
AGGCCACGTCAGACGA-1-plk1	cpa-2+ goblet cells	Gut
AGGCCACGTGTCCAAT-1-plk1	muscle DV	Muscle
AGGCCACTCATGGTAC-1-plk1	cav-1+ neurons	Neuronal
AGGCCACTCTGGAAGG-1-plk1	muscle DV progenitors	Muscle
AGGCTGCAGCCGCACT-1-plk1	muscle/parenchymal neoblast	Neoblast
AGGCTGCAGCGATCGA-1-plk1	aqp+ parenchymal cells	Parenchymal
AGGCTGCAGGCCTGAA-1-plk1	neuron neoblast	Neoblast
AGGCTGCCAAATGGAT-1-plk1	ChAT neurons 1	Neuronal
AGGCTGCCAAGAAACT-1-plk1	ChAT neurons 1	Neuronal
AGGCTGCCATCATTGG-1-plk1	ChAT neurons 1	Neuronal
AGGCTGCGTAGGAAAG-1-plk1	aqp+ parenchymal cells	Parenchymal
AGGCTGCGTGGCTAGA-1-plk1	ChAT neurons 1	Neuronal
AGGCTGCGTGTGTACT-1-plk1	muscle body 1	Muscle
AGGGAGTAGGACAGCT-1-plk1	aqp+ parenchymal cells	Parenchymal
AGGGAGTAGGTCCAGA-1-plk1	muscle DV	Muscle
AGGGAGTAGGTCCGAA-1-plk1	goblet cell progenitors	Gut
AGGGAGTAGGTTACAA-1-plk1	psd+ cells	Gut
AGGGAGTAGTATGACA-1-plk1	neural progenitors	Neuronal
AGGGAGTCAGACGGAT-1-plk1	pgrn+ parenchymal cells	Parenchymal
AGGGAGTCAGCTACCG-1-plk1	secretory 4	Secretory
AGGGAGTCATATACCG-1-plk1	muscle body 1	Muscle
AGGGAGTGTCAGGTAG-1-plk1	otf+ cells progenitors	Neuronal
AGGGAGTGTGCATTAC-1-plk1	psap+ parenchymal cells	Parenchymal
AGGGAGTGTGCCGTTG-1-plk1	pgrn+ parenchymal cells	Parenchymal
AGGGAGTGTTATAGAG-1-plk1	aqp+ parenchymal cells	Parenchymal
AGGGAGTTCATGAGAA-1-plk1	zic-3+ neurons	Neuronal
AGGGAGTTCGAACGGA-1-plk1	pgrn+ parenchymal cells	Parenchymal
AGGGCCTAGGCACCAA-1-plk1	neural progenitors	Neuronal
AGGGCCTAGTCTTCCC-1-plk1	aqp+ parenchymal cells	Parenchymal
AGGGCCTCATAATCCG-1-plk1	phagocytes	Gut
AGGGCCTTCGTACCTC-1-plk1	muscle body 1	Muscle
AGGGCTCAGATGTTGA-1-plk1	neuron neoblast	Neoblast
AGGGCTCAGCACTAGG-1-plk1	ChAT neurons 1	Neuronal
AGGGCTCGTTGTAGCT-1-plk1	muscle body 1	Muscle
AGGGCTCTCCTCGCAT-1-plk1	gnmt+ goblet cells	Gut
AGGGTCCAGCATCAAA-1-plk1	ChAT neurons 1	Neuronal
AGGGTCCCAAGACCTT-1-plk1	secretory 8	Secretory
AGGGTCCCAAGAGTAT-1-plk1	muscle body 1	Muscle
AGGGTCCCACTTGGCG-1-plk1	muscle body 1	Muscle
AGGGTCCCAGAGGTAC-1-plk1	secretory 1	Secretory
AGGGTCCCAGTGTGGA-1-plk1	secretory 4	Secretory
AGGGTCCGTAAGTAGT-1-plk1	pgrn+ parenchymal cells	Parenchymal
AGGGTCCGTACGATGG-1-plk1	muscle DV progenitors	Muscle
AGGGTCCGTATACCCA-1-plk1	aqp+ parenchymal cells	Parenchymal
AGGGTCCGTTTACGAC-1-plk1	goblet cell progenitors	Gut
AGGGTCCTCAAGAGGC-1-plk1	psap+ parenchymal cells	Parenchymal
AGGGTCCTCATCGTAG-1-plk1	secretory 1	Secretory
AGGGTCCTCATTCATC-1-plk1	ChAT neurons 1	Neuronal
AGGGTCCTCCGGGACT-1-plk1	muscle DV	Muscle
AGGGTCCTCGTCTCAC-1-plk1	otf+ cells 2	Neuronal
AGGGTGAAGTAGGCCA-1-plk1	secretory 1	Secretory
AGGGTGACAGTCAGTT-1-plk1	muscle body 1	Muscle
AGGGTGAGTGCATTAC-1-plk1	ChAT neurons 1	Neuronal
AGGGTGAGTGTGCTTA-1-plk1	aqp+ parenchymal cells	Parenchymal
AGGGTGATCGACTCCT-1-plk1	muscle DV	Muscle
AGGGTTTAGACATATG-1-plk1	muscle DV	Muscle
AGGGTTTAGGCTTAGG-1-plk1	ChAT neurons 1	Neuronal
AGGGTTTCACTTACAG-1-plk1	aqp+ parenchymal cells	Parenchymal
AGGGTTTCAGGACTAG-1-plk1	secretory 3	Secretory
AGGGTTTGTCAAGCGA-1-plk1	muscle body 1	Muscle
AGGGTTTGTTACGTAC-1-plk1	pharynx cell type	Epidermal
AGGGTTTGTTCAGGTT-1-plk1	muscle body progenitors	Muscle
AGGGTTTGTTGGACTT-1-plk1	neural progenitors	Neuronal
AGGGTTTTCCTTATAC-1-plk1	phagocyte progenitors	Gut
AGGGTTTTCTCTAAGG-1-plk1	cav-1+ neurons	Neuronal
AGGTAGGAGACTAAGT-1-plk1	aqp+ parenchymal cells	Parenchymal
AGGTAGGAGGGATCGT-1-plk1	aqp+ parenchymal cells	Parenchymal
AGGTAGGAGTCAAGCG-1-plk1	psd+ cells	Gut
AGGTAGGCAAATGGAT-1-plk1	ChAT neurons 1	Neuronal
AGGTAGGCAGAACCGA-1-plk1	aqp+ parenchymal cells	Parenchymal
AGGTAGGGTCCAAGAG-1-plk1	ChAT neurons 1	Neuronal
AGGTAGGGTTTGATCG-1-plk1	muscle body 1	Muscle
AGGTAGGTCAACTTTC-1-plk1	muscle DV	Muscle
AGGTAGGTCCAACCGG-1-plk1	cav-1+ neurons	Neuronal
AGGTCATAGAACAAGG-1-plk1	secretory 3	Secretory
AGGTCATAGACCCTTA-1-plk1	brn+ parenchymal cells	Parenchymal
AGGTCATAGGGCAGAG-1-plk1	muscle body 2	Muscle
AGGTCATCAACGGGTA-1-plk1	psap+ parenchymal cells	Parenchymal
AGGTCATCAAGGTCAG-1-plk1	neural progenitors	Neuronal
AGGTCATCACGACGTC-1-plk1	psap+ parenchymal cells	Parenchymal
AGGTCATCACGTAGTT-1-plk1	psap+ parenchymal cells	Parenchymal
AGGTCATCAGCGGTTC-1-plk1	muscle body 1	Muscle
AGGTCATCATATTCGG-1-plk1	gnmt+ goblet cells	Gut
AGGTCATTCGGAACTT-1-plk1	scna-1+ neurons	Neuronal
AGGTCTAAGCAACAAT-1-plk1	phagocytes	Gut
AGGTCTACATACACCA-1-plk1	cav-1+ neurons	Neuronal
AGGTCTACATCCTTGC-1-plk1	cav-1+ neurons	Neuronal
AGGTCTATCATCGCCT-1-plk1	muscle pharynx progenitors	Muscle
AGGTGTTAGAGCCATG-1-plk1	ChAT neurons 1	Neuronal
AGGTGTTCAAGTGGTG-1-plk1	muscle pharynx	Muscle
AGGTGTTCAATCCTTT-1-plk1	muscle body 1	Muscle
AGGTGTTGTAACTTCG-1-plk1	aqp+ parenchymal cells	Parenchymal
AGGTGTTTCACGGAGA-1-plk1	ChAT neurons 1	Neuronal
AGGTGTTTCATTCGTT-1-plk1	slc6a-3+ neurons	Neuronal
AGGTGTTTCGCACGAC-1-plk1	muscle pharynx	Muscle
AGGTTACAGTCAATCC-1-plk1	muscle body progenitors	Muscle
AGGTTACAGTCCCGGT-1-plk1	psap+ parenchymal cells	Parenchymal
AGGTTACCACTACACA-1-plk1	ChAT neurons 1	Neuronal
AGGTTACCAGGTGTGA-1-plk1	parenchymal progenitors	Parenchymal
AGGTTACGTGGCGTAA-1-plk1	ChAT neurons 1	Neuronal
AGGTTACGTTACACAC-1-plk1	muscle DV	Muscle
AGGTTACGTTTGGGAG-1-plk1	psap+ parenchymal cells	Parenchymal
AGGTTACTCAGGTGTT-1-plk1	muscle body 1	Muscle
AGGTTACTCCTTTAGT-1-plk1	GABA neurons	Neuronal
AGGTTGTCACTCACTC-1-plk1	aqp+ parenchymal cells	Parenchymal
AGGTTGTCAGCAGTCC-1-plk1	cav-1+ neurons	Neuronal
AGGTTGTGTAAGGTCG-1-plk1	ChAT neurons 1	Neuronal
AGGTTGTGTACTGAGG-1-plk1	ChAT neurons 1	Neuronal
AGGTTGTGTCTGTGAT-1-plk1	otf+ cells 2	Neuronal
AGGTTGTGTTCGAGCC-1-plk1	psap+ parenchymal cells	Parenchymal
AGGTTGTTCAGCACCG-1-plk1	psap+ parenchymal cells	Parenchymal
AGGTTGTTCTCAGGCG-1-plk1	muscle body 1	Muscle
AGGTTGTTCTTAAGGC-1-plk1	muscle pharynx progenitors	Muscle
AGTAACCAGGATTACA-1-plk1	muscle body 1	Muscle
AGTAACCAGTTAACGA-1-plk1	pigment	Parenchymal
AGTAACCCAAATGCGG-1-plk1	muscle pharynx progenitors	Muscle
AGTAACCCATACCACA-1-plk1	ChAT neurons 1	Neuronal
AGTAACCGTTTCGTAG-1-plk1	muscle body progenitors	Muscle
AGTAACCTCGTAGCCG-1-plk1	pgrn+ parenchymal cells	Parenchymal
AGTAACCTCTTGTGCC-1-plk1	aqp+ parenchymal cells	Parenchymal
AGTACCAAGCCATTTG-1-plk1	ChAT neurons 1	Neuronal
AGTACCACACCGAATT-1-plk1	muscle DV	Muscle
AGTACCACAGGGATAC-1-plk1	GABA neurons	Neuronal
AGTACCAGTAATGATG-1-plk1	ChAT neurons 1	Neuronal
AGTACCAGTAGTACGG-1-plk1	otf+ cells 1	Neuronal
AGTACCAGTTACCTTT-1-plk1	muscle body 1	Muscle
AGTACCAGTTAGAGTA-1-plk1	muscle body 1	Muscle
AGTACCATCTGCTAGA-1-plk1	muscle body 1	Muscle
AGTACTGAGTAGAGTT-1-plk1	psap+ parenchymal cells	Parenchymal
AGTACTGCAAAGGAGA-1-plk1	muscle body 1	Muscle
AGTACTGCAGCTATTG-1-plk1	GABA neurons	Neuronal
AGTACTGGTACACGCC-1-plk1	psap+ parenchymal cells	Parenchymal
AGTACTGTCGTGCTCT-1-plk1	ChAT neurons 1	Neuronal
AGTAGCTAGGAACATT-1-plk1	ChAT neurons 1	Neuronal
AGTAGCTCACTGCTTC-1-plk1	cav-1+ neurons	Neuronal
AGTAGCTCAGCAATTC-1-plk1	epidermis	Epidermal
AGTAGCTGTAAGCTCT-1-plk1	psap+ parenchymal cells	Parenchymal
AGTAGCTGTATCAGCT-1-plk1	gnmt+ goblet cells	Gut
AGTAGCTGTCGTGCCA-1-plk1	muscle body progenitors	Muscle
AGTAGCTTCAACGTGT-1-plk1	muscle body progenitors	Muscle
AGTAGCTTCCCAGCGA-1-plk1	brn+ parenchymal cells	Parenchymal
AGTAGCTTCCGATAAC-1-plk1	aqp+ parenchymal cells	Parenchymal
AGTAGCTTCCTCAGGG-1-plk1	phagocyte progenitors	Gut
AGTAGCTTCGGACTTA-1-plk1	pgrn+ parenchymal cells	Parenchymal
AGTAGCTTCTGGAAGG-1-plk1	muscle body 1	Muscle
AGTAGCTTCTTGAACG-1-plk1	pigment	Parenchymal
AGTAGTCAGAGCAACC-1-plk1	psap+ parenchymal cells	Parenchymal
AGTAGTCAGATTAGTG-1-plk1	psap+ parenchymal cells	Parenchymal
AGTAGTCCAAGAGAGA-1-plk1	muscle DV	Muscle
AGTAGTCGTGCGACAA-1-plk1	psap+ parenchymal cells	Parenchymal
AGTAGTCTCGTCAGAT-1-plk1	cav-1+ neurons	Neuronal
AGTAGTCTCGTTGCCT-1-plk1	aqp+ parenchymal cells	Parenchymal
AGTAGTCTCTGGCCGA-1-plk1	cav-1+ neurons	Neuronal
AGTCAACGTGAACTAA-1-plk1	GABA neurons	Neuronal
AGTCAACGTGAGCTCC-1-plk1	cav-1+ neurons	Neuronal
AGTCACAAGGTGCTGA-1-plk1	muscle pharynx progenitors	Muscle
AGTCACACAAGTTGGG-1-plk1	pgrn+ parenchymal cells	Parenchymal
AGTCACACACCTGCGA-1-plk1	psap+ parenchymal cells	Parenchymal
AGTCACATCTGCTGAA-1-plk1	neural progenitors	Neuronal
AGTCATGAGGCCACCT-1-plk1	aqp+ parenchymal cells	Parenchymal
AGTCATGAGTGAATAC-1-plk1	ChAT neurons 1	Neuronal
AGTCATGCAAGTGATA-1-plk1	pigment	Parenchymal
AGTCTCCAGAATCTAG-1-plk1	ChAT neurons 1	Neuronal
AGTCTCCAGCCTCATA-1-plk1	ChAT neurons 1	Neuronal
AGTCTCCCAGTAACAA-1-plk1	pgrn+ parenchymal cells	Parenchymal
AGTCTCCTCAGCGGAA-1-plk1	neural progenitors	Neuronal
AGTGACTAGTCCGTCG-1-plk1	secretory 4	Secretory
AGTGACTCAACAAGAT-1-plk1	neural progenitors	Neuronal
AGTGACTCAACCAGAG-1-plk1	muscle pharynx progenitors	Muscle
AGTGACTGTACCTAGT-1-plk1	psap+ parenchymal cells	Parenchymal
AGTGACTGTCATTGCA-1-plk1	muscle DV progenitors	Muscle
AGTGACTGTGACCGAA-1-plk1	ChAT neurons 1	Neuronal
AGTGACTGTTCTGAGT-1-plk1	otf+ cells 1	Neuronal
AGTGACTTCAAGCCTA-1-plk1	mecom+ neurons	Neuronal
AGTGATCAGGCCTGCT-1-plk1	muscle DV progenitors	Muscle
AGTGATCAGGTCCCGT-1-plk1	pgrn+ parenchymal cells	Parenchymal
AGTGATCCAGCCCAGT-1-plk1	muscle body 1	Muscle
AGTGATCCAGGTGGAT-1-plk1	psap+ parenchymal cells	Parenchymal
AGTGATCCAGGTTCCG-1-plk1	otf+ cells 2	Neuronal
AGTGATCGTACCAATC-1-plk1	neural progenitors	Neuronal
AGTGATCGTCCGGTGT-1-plk1	aqp+ parenchymal cells	Parenchymal
AGTGATCGTGATTCAC-1-plk1	pgrn+ parenchymal cells	Parenchymal
AGTGATCGTTGGACTT-1-plk1	secretory 3	Secretory
AGTGATCGTTTGCCGG-1-plk1	psap+ parenchymal cells	Parenchymal
AGTGATCTCCATATGG-1-plk1	slc6a-3+ neurons	Neuronal
AGTGATCTCGCTACGG-1-plk1	pharynx cell type	Epidermal
AGTGCCGAGCTTAAGA-1-plk1	phagocytes	Gut
AGTGCCGAGGCTCCCA-1-plk1	cpa-2+ goblet cells	Gut
AGTGCCGCAAAGCACG-1-plk1	secretory 4	Secretory
AGTGCCGCACGACAGA-1-plk1	cpa-2+ goblet cells	Gut
AGTGCCGCAGATCACT-1-plk1	muscle body progenitors	Muscle
AGTGCCGGTGATATAG-1-plk1	psap+ parenchymal cells	Parenchymal
AGTGCCGGTGGTTTAC-1-plk1	muscle body 1	Muscle
AGTGCCGTCCAAATGC-1-plk1	phagocytes	Gut
AGTGCCGTCGCAGTCG-1-plk1	cav-1+ neurons	Neuronal
AGTGTTGAGACCTTTG-1-plk1	otf+ cells 2	Neuronal
AGTGTTGAGTCTAGCT-1-plk1	muscle body 1	Muscle
AGTGTTGCAGTAGAGC-1-plk1	brn+ parenchymal cells	Parenchymal
AGTGTTGGTATCGTAC-1-plk1	otf+ cells 2	Neuronal
AGTGTTGGTCACTTCC-1-plk1	tspan-1+ neoblast	Neoblast
AGTGTTGGTTGCATCA-1-plk1	otf+ cells 2	Neuronal
AGTGTTGTCGGCATAT-1-plk1	ChAT neurons 1	Neuronal
AGTGTTGTCTTTCAGT-1-plk1	muscle body 1	Muscle
AGTTAGCAGCCTCAGC-1-plk1	muscle pharynx progenitors	Muscle
AGTTAGCAGTCATACC-1-plk1	muscle body 1	Muscle
AGTTAGCAGTGAGTTA-1-plk1	muscle body 1	Muscle
AGTTAGCAGTGGATAT-1-plk1	muscle body progenitors	Muscle
AGTTAGCCAATCGTCA-1-plk1	muscle DV	Muscle
AGTTAGCGTCTGATAC-1-plk1	gnmt+ goblet cells	Gut
AGTTAGCGTCTTACTT-1-plk1	muscle body 1	Muscle
AGTTAGCGTGTGTCGC-1-plk1	zic-3+ neurons	Neuronal
AGTTAGCTCCAGTACA-1-plk1	ChAT neurons 1	Neuronal
AGTTAGCTCCGGGACT-1-plk1	muscle pharynx progenitors	Muscle
AGTTAGCTCCGTAATG-1-plk1	ChAT neurons 1	Neuronal
AGTTCCCAGGTAGATT-1-plk1	otf+ cells 2	Neuronal
AGTTCCCAGTCCCGGT-1-plk1	psap+ parenchymal cells	Parenchymal
AGTTCCCCAGCTTTCC-1-plk1	psap+ parenchymal cells	Parenchymal
AGTTCCCGTAGGTTTC-1-plk1	muscle body 1	Muscle
AGTTCCCGTGGACAGT-1-plk1	aqp+ parenchymal cells	Parenchymal
AGTTCCCTCACCGGGT-1-plk1	psap+ parenchymal cells	Parenchymal
AGTTCCCTCATCCCGT-1-plk1	muscle DV	Muscle
AGTTCCCTCCGAAGGA-1-plk1	psap+ parenchymal cells	Parenchymal
AGTTCCCTCCGCTAGG-1-plk1	GABA neurons	Neuronal
AGTTCGAAGAGCAACC-1-plk1	psd+ cells	Gut
AGTTCGAAGAGTACCG-1-plk1	psd+ cells	Gut
AGTTCGAAGGTGCCTC-1-plk1	cav-1+ neurons	Neuronal
AGTTCGAAGGTTCTAC-1-plk1	zic-3+ neurons	Neuronal
AGTTCGACACAATGAA-1-plk1	otf+ cells 1	Neuronal
AGTTCGACAGTGGGTA-1-plk1	muscle body progenitors	Muscle
AGTTCGAGTGCTCTCT-1-plk1	ChAT neurons 1	Neuronal
AGTTCGAGTTCTTCAT-1-plk1	secretory 5	Secretory
AGTTCGATCCCGTTGT-1-plk1	GABA neurons	Neuronal
AGTTCGATCCGTGTAA-1-plk1	muscle body progenitors	Muscle
AGTTCGATCTACCTTA-1-plk1	muscle body 1	Muscle
ATACCGAAGCAACAAT-1-plk1	otf+ cells 1	Neuronal
ATACCGACATGACAAA-1-plk1	aqp+ parenchymal cells	Parenchymal
ATACCGAGTATCGAAA-1-plk1	npp-4+ neurons	Neuronal
ATACCGAGTCGAGTGA-1-plk1	psap+ parenchymal cells	Parenchymal
ATACCGAGTCGTGATT-1-plk1	ChAT neurons 1	Neuronal
ATACCGAGTGTGAGCA-1-plk1	aqp+ parenchymal cells	Parenchymal
ATACCGATCCCTCAAC-1-plk1	ChAT neurons 1	Neuronal
ATACCTTAGTCTTCCC-1-plk1	early epidermal progenitors 1	Epidermal
ATACCTTAGTGCTAGG-1-plk1	psap+ parenchymal cells	Parenchymal
ATACCTTCATGGAAGC-1-plk1	muscle body 1	Muscle
ATACCTTGTAGTCCTA-1-plk1	cav-1+ neurons	Neuronal
ATACCTTTCCGATGTA-1-plk1	ChAT neurons 1	Neuronal
ATACCTTTCTTACGTT-1-plk1	pgrn+ parenchymal cells	Parenchymal
ATACTTCAGATGGCAC-1-plk1	neural progenitors	Neuronal
ATACTTCCAATTAGGA-1-plk1	pgrn+ parenchymal cells	Parenchymal
ATACTTCGTAATGCTC-1-plk1	neuron neoblast	Neoblast
ATACTTCGTATCGCTA-1-plk1	psd+ cells	Gut
ATACTTCGTCGCTTGG-1-plk1	muscle body 1	Muscle
ATACTTCGTGTCCGTG-1-plk1	muscle body 1	Muscle
ATACTTCTCAAGCCGC-1-plk1	secretory 4	Secretory
ATACTTCTCGACACTA-1-plk1	muscle DV	Muscle
ATACTTCTCGACATCA-1-plk1	aqp+ parenchymal cells	Parenchymal
ATAGACCAGCATCGAG-1-plk1	cpa-2+ goblet cells	Gut
ATAGACCAGCGTTAGG-1-plk1	aqp+ parenchymal cells	Parenchymal
ATAGACCAGGTTTACC-1-plk1	otf+ cells 2	Neuronal
ATAGACCCAACTCCCT-1-plk1	tspan-1+ neoblast	Neoblast
ATAGACCCAGGCATTT-1-plk1	secretory 5	Secretory
ATAGACCCATGTAACC-1-plk1	pigment	Parenchymal
ATAGACCGTCAGACTT-1-plk1	muscle pharynx	Muscle
ATAGACCTCGAGGCAA-1-plk1	muscle body 1	Muscle
ATAGAGAAGCGAAACC-1-plk1	muscle body 1	Muscle
ATAGAGAAGTATGAAC-1-plk1	pgrn+ parenchymal cells	Parenchymal
ATAGAGACAAAGACTA-1-plk1	protonephridia	Protonephridia
ATAGAGACACTCCTTG-1-plk1	mecom+ neurons	Neuronal
ATAGAGACAGCTCGGT-1-plk1	muscle pharynx	Muscle
ATAGAGAGTGTCACAT-1-plk1	cav-1+ neurons	Neuronal
ATAGGCTCACCTGTCT-1-plk1	otf+ cells 2	Neuronal
ATAGGCTCACTTGAAC-1-plk1	cav-1+ neurons	Neuronal
ATAGGCTGTCTGCATA-1-plk1	phagocytes	Gut
ATAGGCTGTCTTGCGG-1-plk1	aqp+ parenchymal cells	Parenchymal
ATAGGCTGTTGGAGGT-1-plk1	cav-1+ neurons	Neuronal
ATAGGCTTCATTTGTC-1-plk1	aqp+ parenchymal cells	Parenchymal
ATAGGCTTCCATCCGT-1-plk1	secretory 1	Secretory
ATAGGCTTCGACGATT-1-plk1	cav-1+ neurons	Neuronal
ATATCCTAGAAACCAT-1-plk1	pgrn+ parenchymal cells	Parenchymal
ATATCCTAGACGACGT-1-plk1	cav-1+ neurons	Neuronal
ATATCCTAGATACATG-1-plk1	ChAT neurons 1	Neuronal
ATATCCTAGCGTGAGT-1-plk1	ChAT neurons 1	Neuronal
ATATCCTCACTGCACG-1-plk1	otf+ cells progenitors	Neuronal
ATATCCTTCCACCTCA-1-plk1	psd+ cells	Gut
ATCACAGAGCCTGTGC-1-plk1	GABA neurons	Neuronal
ATCACAGAGGCGCTTC-1-plk1	ChAT neurons 1	Neuronal
ATCACAGAGTAGTGCG-1-plk1	psap+ parenchymal cells	Parenchymal
ATCACAGAGTTACGTC-1-plk1	aqp+ parenchymal cells	Parenchymal
ATCACAGCAAAGCTAA-1-plk1	muscle DV	Muscle
ATCACAGCAGACATCT-1-plk1	psap+ parenchymal cells	Parenchymal
ATCACAGGTTAAAGTG-1-plk1	muscle DV	Muscle
ATCACAGTCAGCCTTC-1-plk1	secretory 2	Secretory
ATCACGAAGGAACATT-1-plk1	muscle DV	Muscle
ATCACGACACGCACCA-1-plk1	otf+ cells 2	Neuronal
ATCACGACAGCAAGAC-1-plk1	psap+ parenchymal cells	Parenchymal
ATCACGAGTGTTGATC-1-plk1	psap+ parenchymal cells	Parenchymal
ATCACGAGTTTGACAC-1-plk1	muscle body 1	Muscle
ATCACGATCAGCCTTC-1-plk1	muscle body progenitors	Muscle
ATCACGATCTCCAATT-1-plk1	secretory 5	Secretory
ATCACTTCAACTGTGT-1-plk1	aqp+ parenchymal cells	Parenchymal
ATCACTTCAATACAGA-1-plk1	psap+ parenchymal cells	Parenchymal
ATCACTTCAATACGAA-1-plk1	neuron neoblast	Neoblast
ATCACTTTCAGTGTCA-1-plk1	ChAT neurons 1	Neuronal
ATCACTTTCATTTGCT-1-plk1	muscle body progenitors	Muscle
ATCACTTTCCGCTGTT-1-plk1	psap+ parenchymal cells	Parenchymal
ATCAGGTAGATAGCTA-1-plk1	scna-1+ neurons	Neuronal
ATCAGGTAGTAGTGCG-1-plk1	phagocytes	Gut
ATCAGGTAGTGTACCT-1-plk1	muscle DV	Muscle
ATCAGGTCATGAATAG-1-plk1	cpa-2+ goblet cells	Gut
ATCAGGTCATGGCGCT-1-plk1	aqp+ parenchymal cells	Parenchymal
ATCAGGTTCACGACTA-1-plk1	pgrn+ parenchymal cells	Parenchymal
ATCAGGTTCGAATCCA-1-plk1	aqp+ parenchymal cells	Parenchymal
ATCAGGTTCGCCGTGA-1-plk1	otf+ cells 2	Neuronal
ATCAGGTTCTTCTGTA-1-plk1	psap+ parenchymal cells	Parenchymal
ATCATTCAGAGAAGGT-1-plk1	muscle body 1	Muscle
ATCATTCAGCATCGAG-1-plk1	cpa-2+ goblet cells	Gut
ATCATTCAGGAGAATG-1-plk1	muscle DV	Muscle
ATCATTCAGGTGCTAG-1-plk1	muscle body 1	Muscle
ATCATTCAGTTAGTAG-1-plk1	ChAT neurons 1	Neuronal
ATCATTCCACAATGAA-1-plk1	muscle DV	Muscle
ATCATTCCATGACTTG-1-plk1	cav-1+ neurons	Neuronal
ATCATTCGTCCAGCGT-1-plk1	psap+ parenchymal cells	Parenchymal
ATCATTCGTGATTAGA-1-plk1	goblet cell progenitors	Gut
ATCATTCGTGGACCAA-1-plk1	ChAT neurons 1	Neuronal
ATCATTCTCAAAGACA-1-plk1	gnmt+ goblet cells	Gut
ATCCACCAGAGAATCT-1-plk1	ChAT neurons 1	Neuronal
ATCCACCAGCAACTCT-1-plk1	psap+ parenchymal cells	Parenchymal
ATCCACCCACCCAACG-1-plk1	otf+ cells 1	Neuronal
ATCCACCCAGAGCTAG-1-plk1	parapharyngeal neoblast	Neoblast
ATCCACCGTGGTTTAC-1-plk1	late epidermal progenitors	Epidermal
ATCCACCGTTTGAAAG-1-plk1	cav-1+ neurons	Neuronal
ATCCACCGTTTGGGTT-1-plk1	muscle DV progenitors	Muscle
ATCCACCTCAATCAGC-1-plk1	GABA neurons	Neuronal
ATCCACCTCCAAATGC-1-plk1	pgrn+ parenchymal cells	Parenchymal
ATCCATTAGCATGGGT-1-plk1	muscle pharynx progenitors	Muscle
ATCCATTAGCATGTTC-1-plk1	neural progenitors	Neuronal
ATCCATTAGGCAGTCA-1-plk1	ChAT neurons 1	Neuronal
ATCCATTAGTCTTCGA-1-plk1	GABA neurons	Neuronal
ATCCATTAGTTCATCG-1-plk1	muscle pharynx	Muscle
ATCCATTCAGACATCT-1-plk1	ChAT neurons 1	Neuronal
ATCCATTGTACTGCGC-1-plk1	cav-1+ neurons	Neuronal
ATCCATTGTCACAGTT-1-plk1	epidermis	Epidermal
ATCCATTGTCCGACGT-1-plk1	brn+ parenchymal cells	Parenchymal
ATCCATTGTGAGTGAC-1-plk1	muscle body 1	Muscle
ATCCATTTCACTTGTT-1-plk1	psap+ parenchymal cells	Parenchymal
ATCCCTGAGGCACAAC-1-plk1	otf+ cells 2	Neuronal
ATCCCTGAGGTGCGAT-1-plk1	ChAT neurons 1	Neuronal
ATCCCTGCAAGCAATA-1-plk1	muscle DV	Muscle
ATCCCTGCAAGGCTTT-1-plk1	npp-4+ neurons	Neuronal
ATCCCTGGTAACTGCT-1-plk1	aqp+ parenchymal cells	Parenchymal
ATCCCTGTCCTAGAGT-1-plk1	aqp+ parenchymal cells	Parenchymal
ATCCCTGTCTTCCACG-1-plk1	psap+ parenchymal cells	Parenchymal
ATCCGTCAGCTGACCC-1-plk1	muscle body 1	Muscle
ATCCGTCAGGCACTAG-1-plk1	psap+ parenchymal cells	Parenchymal
ATCCGTCAGGTAACTA-1-plk1	muscle DV	Muscle
ATCCGTCCATACCATG-1-plk1	secretory 8	Secretory
ATCCGTCGTACTGCGC-1-plk1	cpa-2+ goblet cells	Gut
ATCCGTCGTCGAACAG-1-plk1	psap+ parenchymal cells	Parenchymal
ATCCGTCGTCTAGGTT-1-plk1	early epidermal progenitors 1	Epidermal
ATCCGTCTCACCGGTG-1-plk1	aqp+ parenchymal cells	Parenchymal
ATCCGTCTCGCACTCT-1-plk1	muscle/parenchymal neoblast	Neoblast
ATCCGTCTCTGTTCAT-1-plk1	muscle DV	Muscle
ATCCTATAGACGCTCC-1-plk1	psap+ parenchymal cells	Parenchymal
ATCCTATAGGACGCTA-1-plk1	psap+ parenchymal cells	Parenchymal
ATCCTATAGTGTGTTC-1-plk1	cav-1+ neurons	Neuronal
ATCCTATGTGATTGGG-1-plk1	cav-1+ neurons	Neuronal
ATCCTATGTGTAAACA-1-plk1	muscle DV	Muscle
ATCCTATGTGTTCCTC-1-plk1	ChAT neurons 1	Neuronal
ATCCTATTCCTTATCA-1-plk1	npp-4+ neurons	Neuronal
ATCCTATTCTGGCCGA-1-plk1	cpa-2+ goblet cells	Gut
ATCGATGAGGGAGATA-1-plk1	scna-1+ neurons	Neuronal
ATCGATGAGTCGGCAA-1-plk1	cav-1+ neurons	Neuronal
ATCGATGCAAGCTCTA-1-plk1	ChAT neurons 1	Neuronal
ATCGATGTCCGGCAGT-1-plk1	pgrn+ parenchymal cells	Parenchymal
ATCGATGTCGTAGGAG-1-plk1	ChAT neurons 1	Neuronal
ATCGCCTAGACCCTTA-1-plk1	aqp+ parenchymal cells	Parenchymal
ATCGCCTAGAGAGCGG-1-plk1	npp-4+ neurons	Neuronal
ATCGCCTAGCACCGAA-1-plk1	neural progenitors	Neuronal
ATCGCCTAGCCAAGCA-1-plk1	ChAT neurons 1	Neuronal
ATCGCCTAGGAATCGC-1-plk1	neuron neoblast	Neoblast
ATCGCCTAGTCTCCTC-1-plk1	phagocytes	Gut
ATCGCCTAGTTCCGGC-1-plk1	ChAT neurons 1	Neuronal
ATCGCCTCACCAGCCA-1-plk1	zic-3+ neurons	Neuronal
ATCGCCTCACCATATG-1-plk1	muscle body 1	Muscle
ATCGCCTCATATACCG-1-plk1	ChAT neurons 1	Neuronal
ATCGCCTGTATCGCTA-1-plk1	otf+ cells progenitors	Neuronal
ATCGCCTGTGCTCTTC-1-plk1	protonephridia	Protonephridia
ATCGCCTTCAAGCCGC-1-plk1	muscle body 2	Muscle
ATCGCCTTCCGTTGGG-1-plk1	late epidermal progenitors	Epidermal
ATCGCCTTCCTGTAAG-1-plk1	muscle DV	Muscle
ATCGGATAGGTTAAAC-1-plk1	npp-4+ neurons	Neuronal
ATCGGATGTGTCCGGT-1-plk1	neuron neoblast	Neoblast
ATCGGATGTTGTATGC-1-plk1	phagocytes	Gut
ATCGGATGTTTCGTTT-1-plk1	ChAT neurons 1	Neuronal
ATCGGATTCCAATGCA-1-plk1	brn+ parenchymal cells	Parenchymal
ATCGGATTCGATGGAG-1-plk1	ChAT neurons 1	Neuronal
ATCGGCGAGAAACACT-1-plk1	cav-1+ neurons	Neuronal
ATCGGCGAGGGACACT-1-plk1	secretory 2	Secretory
ATCGGCGAGGGTTGCA-1-plk1	zic-3+ neurons	Neuronal
ATCGGCGAGTACAACA-1-plk1	muscle body 1	Muscle
ATCGGCGCACACAGAG-1-plk1	ChAT neurons 1	Neuronal
ATCGGCGCAGATACTC-1-plk1	GABA neurons	Neuronal
ATCGGCGCAGTCGCAC-1-plk1	aqp+ parenchymal cells	Parenchymal
ATCGGCGGTTGCGTAT-1-plk1	ChAT neurons 1	Neuronal
ATCGGCGTCAAGCGTT-1-plk1	ChAT neurons 1	Neuronal
ATCGGCGTCTGCATGA-1-plk1	ChAT neurons 1	Neuronal
ATCGTAGCAAATACAG-1-plk1	muscle body 1	Muscle
ATCGTAGCAAGACAAT-1-plk1	GABA neurons	Neuronal
ATCGTAGCAAGATGTA-1-plk1	cav-1+ neurons	Neuronal
ATCGTAGCAATAGTAG-1-plk1	neural progenitors	Neuronal
ATCGTAGGTAGATTAG-1-plk1	secretory 9	Secretory
ATCGTAGTCTTAGCTT-1-plk1	muscle body 1	Muscle
ATCGTCCAGAGGTTAT-1-plk1	aqp+ parenchymal cells	Parenchymal
ATCGTCCAGATGAATC-1-plk1	pgrn+ parenchymal cells	Parenchymal
ATCGTCCAGCCAAGCA-1-plk1	psd+ cells	Gut
ATCGTCCAGTGAGCCA-1-plk1	muscle body 1	Muscle
ATCGTCCAGTGGTGAC-1-plk1	aqp+ parenchymal cells	Parenchymal
ATCGTCCCAAGTCGTT-1-plk1	cav-1+ neurons	Neuronal
ATCGTCCCAATAGTAG-1-plk1	muscle pharynx	Muscle
ATCGTCCCATCCGGCA-1-plk1	psap+ parenchymal cells	Parenchymal
ATCGTCCGTATCTCTT-1-plk1	aqp+ parenchymal cells	Parenchymal
ATCGTCCGTGATTCAC-1-plk1	aqp+ parenchymal cells	Parenchymal
ATCGTCCGTTCCCAAA-1-plk1	brn+ parenchymal cells	Parenchymal
ATCGTCCTCAAGCCCG-1-plk1	secretory 5	Secretory
ATCGTCCTCCACGTCT-1-plk1	muscle body 1	Muscle
ATCGTCCTCTGGCCAG-1-plk1	cav-1+ neurons	Neuronal
ATCGTGAAGTGTAGAT-1-plk1	muscle body 1	Muscle
ATCGTGACAAGAGATT-1-plk1	psap+ parenchymal cells	Parenchymal
ATCGTGACAAGCACAG-1-plk1	ChAT neurons 1	Neuronal
ATCGTGACATCGTTCC-1-plk1	muscle pharynx progenitors	Muscle
ATCGTGAGTATCTCGA-1-plk1	muscle body 1	Muscle
ATCGTGAGTTCGTACA-1-plk1	muscle body 1	Muscle
ATCGTGAGTTCTGACA-1-plk1	muscle body 1	Muscle
ATCGTGATCCTGTAGA-1-plk1	pigment	Parenchymal
ATCTCTAAGACATCAA-1-plk1	muscle body 1	Muscle
ATCTCTAAGGAGCTGT-1-plk1	protonephridia	Protonephridia
ATCTCTAAGGCAGGTT-1-plk1	muscle pharynx	Muscle
ATCTCTAAGTGGACTG-1-plk1	ChAT neurons 1	Neuronal
ATCTCTACATCTGGGC-1-plk1	secretory 7	Secretory
ATCTCTAGTCGTTGGC-1-plk1	muscle body 1	Muscle
ATCTCTATCCTTCACG-1-plk1	ChAT neurons 1	Neuronal
ATCTCTATCGCTCTAC-1-plk1	muscle pharynx progenitors	Muscle
ATCTTCAAGTCGCGAA-1-plk1	muscle body 1	Muscle
ATCTTCACATGGACAG-1-plk1	muscle body 1	Muscle
ATCTTCAGTACTGTTG-1-plk1	psap+ parenchymal cells	Parenchymal
ATCTTCAGTTTACCAG-1-plk1	npp-4+ neurons	Neuronal
ATCTTCATCCATACTT-1-plk1	muscle pharynx progenitors	Muscle
ATGAAAGAGATTTGCC-1-plk1	otf+ cells 2	Neuronal
ATGAAAGAGCAAGCCA-1-plk1	otf+ cells 1	Neuronal
ATGAAAGAGGCCACTC-1-plk1	psap+ parenchymal cells	Parenchymal
ATGAAAGAGTCGAAAT-1-plk1	secretory 1	Secretory
ATGAAAGCAATGTCAC-1-plk1	psap+ parenchymal cells	Parenchymal
ATGAAAGCAGAACATA-1-plk1	ChAT neurons 1	Neuronal
ATGAAAGCATCCTCAC-1-plk1	muscle DV	Muscle
ATGAAAGGTCAGACTT-1-plk1	muscle body 1	Muscle
ATGAAAGGTTAGGCCC-1-plk1	psap+ parenchymal cells	Parenchymal
ATGAAAGTCACCCTGT-1-plk1	brn+ parenchymal cells	Parenchymal
ATGAAAGTCATAAGGA-1-plk1	ChAT neurons 1	Neuronal
ATGAAAGTCTCTTAAC-1-plk1	GABA neurons	Neuronal
ATGACCAAGACGGTCA-1-plk1	psap+ parenchymal cells	Parenchymal
ATGACCAAGAGGTTAT-1-plk1	muscle body progenitors	Muscle
ATGACCAAGCAGTCTT-1-plk1	cpa-2+ goblet cells	Gut
ATGACCAGTACAGGTG-1-plk1	muscle body 1	Muscle
ATGACCAGTTATGTGC-1-plk1	ChAT neurons 1	Neuronal
ATGACCAGTTTGGGAG-1-plk1	aqp+ parenchymal cells	Parenchymal
ATGACCATCGGAAACG-1-plk1	psap+ parenchymal cells	Parenchymal
ATGAGGGAGCATTTCG-1-plk1	ChAT neurons 1	Neuronal
ATGAGGGCAAGTCATC-1-plk1	tspan-1+ neoblast	Neoblast
ATGAGGGCAGAAATCA-1-plk1	pgrn+ parenchymal cells	Parenchymal
ATGAGGGCAGGCGAAT-1-plk1	cav-1+ neurons	Neuronal
ATGAGGGCAGTGTGCC-1-plk1	npp-4+ neurons	Neuronal
ATGAGGGCATCCGAGC-1-plk1	psap+ parenchymal cells	Parenchymal
ATGAGGGCATGATAGA-1-plk1	muscle body 1	Muscle
ATGAGGGCATTGCAAC-1-plk1	aqp+ parenchymal cells	Parenchymal
ATGAGGGCATTGCCGG-1-plk1	muscle body 1	Muscle
ATGAGGGGTACGACAG-1-plk1	ChAT neurons 1	Neuronal
ATGAGGGGTCACATTG-1-plk1	muscle body 1	Muscle
ATGAGGGGTCTCACAA-1-plk1	muscle pharynx	Muscle
ATGAGGGTCAACACGT-1-plk1	cpa-2+ goblet cells	Gut
ATGAGGGTCCCAAGCG-1-plk1	early epidermal progenitors 1	Epidermal
ATGAGGGTCCCTGTTG-1-plk1	otf+ cells 2	Neuronal
ATGAGGGTCCCTTCCC-1-plk1	pgrn+ parenchymal cells	Parenchymal
ATGAGTCAGGCTTAGG-1-plk1	pgrn+ parenchymal cells	Parenchymal
ATGAGTCAGTAGGTTA-1-plk1	pharynx cell type	Epidermal
ATGAGTCTCGGCCCAA-1-plk1	muscle body 1	Muscle
ATGAGTCTCTCAATCT-1-plk1	aqp+ parenchymal cells	Parenchymal
ATGAGTCTCTCGGTCT-1-plk1	muscle DV	Muscle
ATGATCGAGCAGAAAG-1-plk1	muscle pharynx	Muscle
ATGATCGAGCCGATAG-1-plk1	psap+ parenchymal cells	Parenchymal
ATGATCGAGGGTCACA-1-plk1	ChAT neurons 1	Neuronal
ATGATCGAGGTTCAGG-1-plk1	muscle pharynx	Muscle
ATGATCGCACAAGCCC-1-plk1	muscle body 1	Muscle
ATGATCGGTGGCTAGA-1-plk1	muscle DV progenitors	Muscle
ATGATCGTCCTGCCAT-1-plk1	ChAT neurons 1	Neuronal
ATGCATGAGTCACGCC-1-plk1	otf+ cells 1	Neuronal
ATGCATGAGTGCGACA-1-plk1	ChAT neurons 1	Neuronal
ATGCATGCAACAGCTT-1-plk1	muscle body progenitors	Muscle
ATGCATGCACCGTCGA-1-plk1	muscle body 1	Muscle
ATGCATGTCGGCTATA-1-plk1	ChAT neurons 1	Neuronal
ATGCATGTCGTGCATA-1-plk1	pgrn+ parenchymal cells	Parenchymal
ATGCATGTCTTTGCAT-1-plk1	muscle body progenitors	Muscle
ATGCCTCAGCTACTGT-1-plk1	psap+ parenchymal cells	Parenchymal
ATGCCTCAGCTAGCCC-1-plk1	muscle pharynx progenitors	Muscle
ATGCCTCAGGTCACCC-1-plk1	npp-4+ neurons	Neuronal
ATGCCTCCACATGACT-1-plk1	ChAT neurons 1	Neuronal
ATGCCTCCAGGTCAAG-1-plk1	ChAT neurons 1	Neuronal
ATGCCTCGTTACCGTA-1-plk1	cav-1+ neurons	Neuronal
ATGCCTCTCATCTACT-1-plk1	ChAT neurons 1	Neuronal
ATGCCTCTCGACACCG-1-plk1	scna-1+ neurons	Neuronal
ATGCCTCTCGTTAGTG-1-plk1	muscle body 1	Muscle
ATGCGATAGAGGTGCT-1-plk1	secretory 4	Secretory
ATGCGATAGGAGAGTA-1-plk1	aqp+ parenchymal cells	Parenchymal
ATGCGATCACAGGATG-1-plk1	secretory 8	Secretory
ATGCGATCACCTGCGA-1-plk1	aqp+ parenchymal cells	Parenchymal
ATGCGATCAGACCAGA-1-plk1	goblet cell progenitors	Gut
ATGCGATCAGGCATGA-1-plk1	muscle body 1	Muscle
ATGCGATGTCACTTAG-1-plk1	muscle body 1	Muscle
ATGCGATGTCATACCA-1-plk1	cav-1+ neurons	Neuronal
ATGCGATTCTAGGAAA-1-plk1	cav-1+ neurons	Neuronal
ATGGAGGAGACGATAT-1-plk1	muscle DV	Muscle
ATGGAGGCAAACTAAG-1-plk1	psap+ parenchymal cells	Parenchymal
ATGGAGGCACACACTA-1-plk1	muscle body 1	Muscle
ATGGAGGCACCGTCGA-1-plk1	ChAT neurons 1	Neuronal
ATGGAGGCACCGTCTT-1-plk1	ChAT neurons 1	Neuronal
ATGGAGGCACGACGTC-1-plk1	muscle pharynx	Muscle
ATGGAGGGTCAGACTT-1-plk1	cav-1+ neurons	Neuronal
ATGGAGGTCCGTAGGC-1-plk1	ChAT neurons 1	Neuronal
ATGGAGGTCTGCATAG-1-plk1	aqp+ parenchymal cells	Parenchymal
ATGGATCAGGTCCTGC-1-plk1	epidermis	Epidermal
ATGGATCCAGAGGTAC-1-plk1	aqp+ parenchymal cells	Parenchymal
ATGGATCGTCTGTCCT-1-plk1	muscle body 1	Muscle
ATGGATCTCGCCAACG-1-plk1	pgrn+ parenchymal cells	Parenchymal
ATGGATCTCTGCGTCT-1-plk1	secretory 4	Secretory
ATGGGAGAGAATCGCG-1-plk1	muscle DV	Muscle
ATGGGAGAGTTGCTCA-1-plk1	otf+ cells 2	Neuronal
ATGGGAGCACGTCGTG-1-plk1	neuron neoblast	Neoblast
ATGGGAGCACTGCATA-1-plk1	muscle body 1	Muscle
ATGGGAGCAGAATTCC-1-plk1	muscle body 1	Muscle
ATGGGAGCAGTCGCTG-1-plk1	cav-1+ neurons	Neuronal
ATGGGAGGTCGAATTC-1-plk1	secretory 9	Secretory
ATGGGAGGTCTAACTG-1-plk1	ChAT neurons 1	Neuronal
ATGGGAGGTTGGAGGT-1-plk1	cav-1+ neurons	Neuronal
ATGGGAGGTTGTGTTG-1-plk1	psap+ parenchymal cells	Parenchymal
ATGGGAGTCACTGCTC-1-plk1	phagocytes	Gut
ATGGGAGTCGCCTTGT-1-plk1	early epidermal progenitors 1	Epidermal
ATGGGTTAGGTAGTAT-1-plk1	psap+ parenchymal cells	Parenchymal
ATGGGTTCAAGGTCTT-1-plk1	psap+ parenchymal cells	Parenchymal
ATGGGTTCACATACGT-1-plk1	pigment	Parenchymal
ATGGGTTTCTGCCTCA-1-plk1	gnmt+ goblet cells	Gut
ATGGTTGAGCCAAGTG-1-plk1	secretory 4	Secretory
ATGGTTGAGTGGTTAA-1-plk1	muscle body 1	Muscle
ATGGTTGCAATTCGTG-1-plk1	muscle pharynx progenitors	Muscle
ATGGTTGGTCCGGCAT-1-plk1	psap+ parenchymal cells	Parenchymal
ATGGTTGGTTTGTTCT-1-plk1	ChAT neurons 1	Neuronal
ATGGTTGTCACCATGA-1-plk1	ChAT neurons 1	Neuronal
ATGTCCCGTAGGCAAC-1-plk1	ChAT neurons 1	Neuronal
ATGTCCCGTCGCACAC-1-plk1	muscle body 1	Muscle
ATGTCCCGTTCGTAAC-1-plk1	pgrn+ parenchymal cells	Parenchymal
ATGTCCCTCCGTATGA-1-plk1	cav-1+ neurons	Neuronal
ATGTCCCTCGTTCTCG-1-plk1	muscle DV	Muscle
ATGTCTTAGAACAAGG-1-plk1	muscle body 1	Muscle
ATGTCTTGTAAGGTCG-1-plk1	psap+ parenchymal cells	Parenchymal
ATGTCTTGTGTATACC-1-plk1	psap+ parenchymal cells	Parenchymal
ATGTCTTGTTATAGAG-1-plk1	secretory 5	Secretory
ATGTCTTGTTCTGACA-1-plk1	psap+ parenchymal cells	Parenchymal
ATGTCTTTCATGCCAA-1-plk1	ChAT neurons 1	Neuronal
ATTACCTAGAGATTCA-1-plk1	psap+ parenchymal cells	Parenchymal
ATTACCTAGGTTCCGC-1-plk1	ChAT neurons 1	Neuronal
ATTACCTCAAAGACGC-1-plk1	muscle body 1	Muscle
ATTACCTCATCGGAGA-1-plk1	ChAT neurons 1	Neuronal
ATTACCTGTAACCCGC-1-plk1	ChAT neurons 1	Neuronal
ATTACCTTCATTGCGA-1-plk1	ChAT neurons 1	Neuronal
ATTACCTTCGGTTGTA-1-plk1	pharynx cell type	Epidermal
ATTACTCAGACCACGA-1-plk1	cav-1+ neurons	Neuronal
ATTACTCAGAGGGTGG-1-plk1	cav-1+ neurons	Neuronal
ATTACTCAGTGGCGAT-1-plk1	pgrn+ parenchymal cells	Parenchymal
ATTACTCCAATAGGGC-1-plk1	muscle body progenitors	Muscle
ATTACTCTCCTGTTGC-1-plk1	psap+ parenchymal cells	Parenchymal
ATTACTCTCGCAACAT-1-plk1	muscle body 1	Muscle
ATTATCCAGACTGTTC-1-plk1	muscle body 1	Muscle
ATTATCCAGGTATAGT-1-plk1	muscle pharynx	Muscle
ATTATCCAGGTGCCTC-1-plk1	phagocyte progenitors	Gut
ATTATCCAGTGGAATT-1-plk1	muscle body 1	Muscle
ATTATCCCATCCTGTC-1-plk1	aqp+ parenchymal cells	Parenchymal
ATTATCCTCCCAAGCG-1-plk1	protonephridia	Protonephridia
ATTATCCTCCTAACAG-1-plk1	secretory 4	Secretory
ATTCACTAGCACTCTA-1-plk1	muscle body 1	Muscle
ATTCACTAGCTTGTTG-1-plk1	pharynx cell type	Epidermal
ATTCACTAGTCAAGCG-1-plk1	secretory 4	Secretory
ATTCACTCATGCGTGC-1-plk1	cpa-2+ goblet cells	Gut
ATTCACTGTAGACGGT-1-plk1	ChAT neurons 1	Neuronal
ATTCACTTCCGTGGCA-1-plk1	muscle body 1	Muscle
ATTCACTTCTCCGAAA-1-plk1	muscle body 1	Muscle
ATTCAGGAGCTCCCTT-1-plk1	psd+ cells	Gut
ATTCAGGCAAACGTGG-1-plk1	cpa-2+ goblet cells	Gut
ATTCAGGCACCGCTAG-1-plk1	psap+ parenchymal cells	Parenchymal
ATTCAGGCATACCAGT-1-plk1	muscle body 1	Muscle
ATTCAGGCATATGGCT-1-plk1	scna-1+ neurons	Neuronal
ATTCAGGGTCCACGCA-1-plk1	muscle body 1	Muscle
ATTCAGGGTTTACGTG-1-plk1	pgrn+ parenchymal cells	Parenchymal
ATTCAGGTCCAGTGTA-1-plk1	secretory 1	Secretory
ATTCAGGTCCTAGCGG-1-plk1	scna-1+ neurons	Neuronal
ATTCATCAGTTACGAA-1-plk1	early epidermal progenitors 1	Epidermal
ATTCATCCACGCCACA-1-plk1	muscle pharynx	Muscle
ATTCATCCAGAGAAAG-1-plk1	brn+ parenchymal cells	Parenchymal
ATTCATCCAGCGTATT-1-plk1	cav-1+ neurons	Neuronal
ATTCATCCAGTGAGCA-1-plk1	npp-4+ neurons	Neuronal
ATTCATCGTCTAATCG-1-plk1	muscle body progenitors	Muscle
ATTCATCTCACAGTGT-1-plk1	ChAT neurons 1	Neuronal
ATTCATCTCAGTCAGT-1-plk1	neural progenitors	Neuronal
ATTCATCTCGTGGGTC-1-plk1	ChAT neurons 1	Neuronal
ATTCCATAGCATTGTC-1-plk1	otf+ cells 2	Neuronal
ATTCCATTCGCTCTCA-1-plk1	brn+ parenchymal cells	Parenchymal
ATTCCATTCGGCATAT-1-plk1	aqp+ parenchymal cells	Parenchymal
ATTCCCGGTACGTAGG-1-plk1	ChAT neurons 1	Neuronal
ATTCCCGGTCCTGTCT-1-plk1	otf+ cells 2	Neuronal
ATTCCCGGTCGTACAT-1-plk1	pgrn+ parenchymal cells	Parenchymal
ATTCCCGGTGATATAG-1-plk1	GABA neurons	Neuronal
ATTCCCGGTGCGACAA-1-plk1	muscle DV	Muscle
ATTCCCGTCAAGGCTT-1-plk1	pgrn+ parenchymal cells	Parenchymal
ATTCCCGTCTTAAGGC-1-plk1	ChAT neurons 1	Neuronal
ATTCCTAAGAATAACC-1-plk1	cav-1+ neurons	Neuronal
ATTCCTAAGGACAAGA-1-plk1	muscle DV	Muscle
ATTCCTACAGAAGTTA-1-plk1	aqp+ parenchymal cells	Parenchymal
ATTCCTACAGGCGATA-1-plk1	secretory 2	Secretory
ATTCCTAGTCGTTGCG-1-plk1	psap+ parenchymal cells	Parenchymal
ATTCCTAGTCTGTAAC-1-plk1	cav-1+ neurons	Neuronal
ATTCCTAGTGGCAGAT-1-plk1	aqp+ parenchymal cells	Parenchymal
ATTCCTATCCTCACGT-1-plk1	aqp+ parenchymal cells	Parenchymal
ATTCCTATCGAGAAAT-1-plk1	pgrn+ parenchymal cells	Parenchymal
ATTCCTATCGGAATTC-1-plk1	neural progenitors	Neuronal
ATTCCTATCGTTCAGA-1-plk1	early epidermal progenitors 1	Epidermal
ATTCCTATCTAGAGCT-1-plk1	otf+ cells 2	Neuronal
ATTCGTTCAGGAACCA-1-plk1	goblet cell progenitors	Gut
ATTCGTTTCGCAGAGA-1-plk1	muscle DV	Muscle
ATTCTACAGAGAAGGT-1-plk1	muscle body 1	Muscle
ATTCTACAGGGACCAT-1-plk1	psap+ parenchymal cells	Parenchymal
ATTCTACAGTCTGTAC-1-plk1	muscle body 1	Muscle
ATTCTACCAAATTGGA-1-plk1	gnmt+ goblet cells	Gut
ATTCTACGTATTGAGA-1-plk1	psap+ parenchymal cells	Parenchymal
ATTCTACTCGAGAGCA-1-plk1	ChAT neurons 1	Neuronal
ATTCTACTCGTGGACC-1-plk1	aqp+ parenchymal cells	Parenchymal
ATTCTACTCTATCCAT-1-plk1	psap+ parenchymal cells	Parenchymal
ATTCTACTCTGAGGTT-1-plk1	ChAT neurons 1	Neuronal
ATTCTTGAGGCGACAT-1-plk1	GABA neurons	Neuronal
ATTCTTGAGGGACTGT-1-plk1	muscle body 1	Muscle
ATTCTTGCACAATGTC-1-plk1	psap+ parenchymal cells	Parenchymal
ATTCTTGCAGGCTACC-1-plk1	muscle pharynx progenitors	Muscle
ATTCTTGCAGTTAGAA-1-plk1	epidermal neoblast	Neoblast
ATTCTTGTCACCTCGT-1-plk1	psap+ parenchymal cells	Parenchymal
ATTCTTGTCGCCAGAC-1-plk1	ChAT neurons 1	Neuronal
ATTCTTGTCTTCCGTG-1-plk1	secretory 3	Secretory
ATTGGGTAGCTGACAG-1-plk1	aqp+ parenchymal cells	Parenchymal
ATTGGGTAGGTTGGAC-1-plk1	muscle body 1	Muscle
ATTGGGTCAAGGTCTT-1-plk1	muscle DV	Muscle
ATTGGGTCACATCATG-1-plk1	secretory 4	Secretory
ATTGGGTCATAACCCA-1-plk1	tspan-1+ neoblast	Neoblast
ATTGGGTCATAGTCGT-1-plk1	pgrn+ parenchymal cells	Parenchymal
ATTGGGTGTCCTGGTG-1-plk1	psap+ parenchymal cells	Parenchymal
ATTGGGTTCTGGGCGT-1-plk1	ChAT neurons 1	Neuronal
ATTGTTCAGAATTGTG-1-plk1	muscle body progenitors	Muscle
ATTGTTCAGCCAACCC-1-plk1	psap+ parenchymal cells	Parenchymal
ATTGTTCGTGAGCAGT-1-plk1	muscle body 1	Muscle
ATTGTTCTCGATCCAA-1-plk1	ChAT neurons 1	Neuronal
ATTTACCGTGCACATT-1-plk1	secretory 3	Secretory
ATTTACCGTTGTGGCC-1-plk1	muscle pharynx	Muscle
ATTTACCTCCTTCTAA-1-plk1	muscle pharynx progenitors	Muscle
ATTTACCTCTTGCGCT-1-plk1	ChAT neurons 1	Neuronal
ATTTCACAGGTAATCA-1-plk1	npp-4+ neurons	Neuronal
ATTTCACAGGTTAGTA-1-plk1	GABA neurons	Neuronal
ATTTCACCACAAAGTA-1-plk1	neural progenitors	Neuronal
ATTTCACCAGAATTCC-1-plk1	protonephridia	Protonephridia
ATTTCACGTAGCGATG-1-plk1	muscle pharynx	Muscle
ATTTCACTCAAGGACG-1-plk1	muscle body 1	Muscle
ATTTCACTCCATAGAC-1-plk1	neural progenitors	Neuronal
ATTTCACTCGGTCTAA-1-plk1	pgrn+ parenchymal cells	Parenchymal
ATTTCACTCTAGGCCG-1-plk1	muscle body progenitors	Muscle
ATTTCTGAGGTTACAA-1-plk1	otf+ cells 1	Neuronal
ATTTCTGAGTTCAACC-1-plk1	psap+ parenchymal cells	Parenchymal
ATTTCTGCATTGACAC-1-plk1	muscle DV	Muscle
ATTTCTGTCCGAAATC-1-plk1	cav-1+ neurons	Neuronal
ATTTCTGTCGCGATCG-1-plk1	psap+ parenchymal cells	Parenchymal
CAAAGAACAACACGAG-1-plk1	muscle body progenitors	Muscle
CAAAGAACAGAAGCGT-1-plk1	muscle pharynx	Muscle
CAAAGAACATGACGTT-1-plk1	slc6a-3+ neurons	Neuronal
CAAAGAAGTAGCCAGA-1-plk1	muscle body 1	Muscle
CAAAGAATCCGTGGCA-1-plk1	scna-1+ neurons	Neuronal
CAACAACAGCTGAAGC-1-plk1	aqp+ parenchymal cells	Parenchymal
CAACAACCATGGATCT-1-plk1	aqp+ parenchymal cells	Parenchymal
CAACAACGTGAGACCA-1-plk1	phagocytes	Gut
CAACAACTCTGCATGA-1-plk1	muscle DV	Muscle
CAACAGTAGCCACTCG-1-plk1	muscle body 1	Muscle
CAACAGTAGGAAACGA-1-plk1	aqp+ parenchymal cells	Parenchymal
CAACAGTAGGTCCCTG-1-plk1	ChAT neurons 1	Neuronal
CAACAGTAGTAGTCTC-1-plk1	brn+ parenchymal cells	Parenchymal
CAACAGTTCCTGGCTT-1-plk1	muscle body 1	Muscle
CAACAGTTCTTACCGC-1-plk1	ChAT neurons 1	Neuronal
CAACCAAAGCGATCGA-1-plk1	muscle DV	Muscle
CAACCAACAATTTCGG-1-plk1	ChAT neurons 1	Neuronal
CAACCAACACCCAACG-1-plk1	neural progenitors	Neuronal
CAACCAAGTATCACCA-1-plk1	muscle pharynx progenitors	Muscle
CAACCAAGTATTCTCT-1-plk1	pigment	Parenchymal
CAACCAAGTGGACCAA-1-plk1	psap+ parenchymal cells	Parenchymal
CAACCAAGTGGCTTAT-1-plk1	otf+ cells 1	Neuronal
CAACCAAGTGTCTTGA-1-plk1	ChAT neurons 1	Neuronal
CAACCAAGTTATCCAG-1-plk1	muscle/parenchymal neoblast	Neoblast
CAACCAATCAAGTCGT-1-plk1	neuron neoblast	Neoblast
CAACCAATCTCGGTAA-1-plk1	psd+ cells	Gut
CAACCTCAGAAGCTCG-1-plk1	pgrn+ parenchymal cells	Parenchymal
CAACCTCAGCGAATGC-1-plk1	ChAT neurons 1	Neuronal
CAACCTCAGGCGTCCT-1-plk1	pgrn+ parenchymal cells	Parenchymal
CAACCTCAGTCTAGAA-1-plk1	otf+ cells 2	Neuronal
CAACCTCCACACAGAG-1-plk1	muscle body 1	Muscle
CAACCTCCATAACCCA-1-plk1	muscle DV	Muscle
CAACCTCGTCACAGAG-1-plk1	pgrn+ parenchymal cells	Parenchymal
CAACCTCTCCCGTAAA-1-plk1	muscle body 1	Muscle
CAACCTCTCTAACGCA-1-plk1	secretory 9	Secretory
CAACCTCTCTCTGAGA-1-plk1	cav-1+ neurons	Neuronal
CAACGATCACTCACTC-1-plk1	pharynx cell type	Epidermal
CAACGATCAGCCATTA-1-plk1	ChAT neurons 2	Neuronal
CAACGATCAGCTACTA-1-plk1	psap+ parenchymal cells	Parenchymal
CAACGATGTCATCTAG-1-plk1	psap+ parenchymal cells	Parenchymal
CAACGATTCAGTCCGG-1-plk1	scna-1+ neurons	Neuronal
CAACGATTCGCATAGT-1-plk1	pgrn+ parenchymal cells	Parenchymal
CAACGATTCGCTGCGA-1-plk1	muscle DV	Muscle
CAACGATTCTACTATC-1-plk1	secretory 1	Secretory
CAACGATTCTAGTGAC-1-plk1	cav-1+ neurons	Neuronal
CAACGGCAGCATTTGC-1-plk1	muscle pharynx progenitors	Muscle
CAACGGCAGGATATAC-1-plk1	neuron neoblast	Neoblast
CAACGGCCAGAGAAAG-1-plk1	psap+ parenchymal cells	Parenchymal
CAACGGCGTATCAAGA-1-plk1	protonephridia	Protonephridia
CAACGGCGTCTTTCTA-1-plk1	goblet cell progenitors	Gut
CAACGGCTCCCATGGG-1-plk1	cpa-2+ goblet cells	Gut
CAACGGCTCGGTCACG-1-plk1	otf+ cells 2	Neuronal
CAAGACTCAAATTGCC-1-plk1	pigment	Parenchymal
CAAGACTCATCAGTGT-1-plk1	muscle pharynx	Muscle
CAAGACTCATTGCTTT-1-plk1	ChAT neurons 1	Neuronal
CAAGACTGTCGCACAC-1-plk1	ChAT neurons 1	Neuronal
CAAGACTGTGCCGGTT-1-plk1	muscle pharynx progenitors	Muscle
CAAGACTGTTCTCACC-1-plk1	muscle DV progenitors	Muscle
CAAGAGGAGGAGCAAA-1-plk1	cav-1+ neurons	Neuronal
CAAGAGGCACGTAACT-1-plk1	muscle DV	Muscle
CAAGAGGCATAAGCGG-1-plk1	pgrn+ parenchymal cells	Parenchymal
CAAGAGGGTAGTCTTG-1-plk1	otf+ cells 2	Neuronal
CAAGAGGGTCCACTCT-1-plk1	gnmt+ goblet cells	Gut
CAAGAGGGTGGACTGA-1-plk1	ChAT neurons 1	Neuronal
CAAGAGGGTGGGTATG-1-plk1	muscle pharynx progenitors	Muscle
CAAGCTAAGTATGGCG-1-plk1	phagocyte progenitors	Gut
CAAGCTAGTACTCGAT-1-plk1	protonephridia	Protonephridia
CAAGCTATCCCGTTCA-1-plk1	aqp+ parenchymal cells	Parenchymal
CAAGCTATCCGATAGT-1-plk1	goblet cell progenitors	Gut
CAAGCTATCGCGTAGC-1-plk1	brn+ parenchymal cells	Parenchymal
CAAGGGAAGGCCGCTT-1-plk1	otf+ cells 2	Neuronal
CAAGGGAAGGCGATAC-1-plk1	psap+ parenchymal cells	Parenchymal
CAAGGGAAGGCTGAAC-1-plk1	pgrn+ parenchymal cells	Parenchymal
CAAGGGACAAGTTGGG-1-plk1	pgrn+ parenchymal cells	Parenchymal
CAAGGGACAATTGCAC-1-plk1	muscle DV	Muscle
CAAGGGACATGTCTAG-1-plk1	muscle body 1	Muscle
CAAGGGAGTCTACGTA-1-plk1	GABA neurons	Neuronal
CAAGGGATCGCGGTAC-1-plk1	neuron neoblast	Neoblast
CAATACGAGAAACCAT-1-plk1	psap+ parenchymal cells	Parenchymal
CAATACGAGAAGAGCA-1-plk1	otf+ cells 2	Neuronal
CAATACGAGCACTCAT-1-plk1	muscle body 1	Muscle
CAATACGAGCCATATC-1-plk1	epidermis	Epidermal
CAATACGGTCATCGCG-1-plk1	muscle body progenitors	Muscle
CAATACGGTGTCATTG-1-plk1	ChAT neurons 1	Neuronal
CAATACGGTTATGTCG-1-plk1	pigment	Parenchymal
CAATACGTCGACCCAG-1-plk1	muscle body 1	Muscle
CAATCGAAGACCGCCT-1-plk1	muscle body 1	Muscle
CAATCGAAGGTGAGCT-1-plk1	muscle body progenitors	Muscle
CAATCGAAGTTTCGAC-1-plk1	phagocytes	Gut
CAATCGAGTACTCAAC-1-plk1	aqp+ parenchymal cells	Parenchymal
CAATCGAGTTTCGTAG-1-plk1	cav-1+ neurons	Neuronal
CAATCGATCATGAGGG-1-plk1	muscle body progenitors	Muscle
CAATCGATCTGGGAGA-1-plk1	ChAT neurons 1	Neuronal
CAATGACAGAAGATCT-1-plk1	ChAT neurons 1	Neuronal
CAATGACAGAGGGCGA-1-plk1	neuron neoblast	Neoblast
CAATGACAGAGTCAGC-1-plk1	muscle body 1	Muscle
CAATGACCAGTGGGTA-1-plk1	ChAT neurons 1	Neuronal
CAATGACGTAGAGTTA-1-plk1	ChAT neurons 1	Neuronal
CAATGACGTAGCGCCT-1-plk1	early epidermal progenitors 1	Epidermal
CAATGACGTATTGACC-1-plk1	scna-1+ neurons	Neuronal
CAATGACGTGAGTCAG-1-plk1	npp-4+ neurons	Neuronal
CAATGACGTTGGGCCT-1-plk1	slc6a-3+ neurons	Neuronal
CAATTTCCAACGATCT-1-plk1	secretory 4	Secretory
CAATTTCCAATCTCTT-1-plk1	aqp+ parenchymal cells	Parenchymal
CAATTTCCAGAAATTG-1-plk1	muscle DV	Muscle
CAATTTCCAGAGATGC-1-plk1	otf+ cells progenitors	Neuronal
CAATTTCCAGTCAGTT-1-plk1	pgrn+ parenchymal cells	Parenchymal
CAATTTCGTAGAGGAA-1-plk1	ChAT neurons 2	Neuronal
CAATTTCGTCCGTACG-1-plk1	cav-1+ neurons	Neuronal
CAATTTCGTCGTGGTC-1-plk1	cav-1+ neurons	Neuronal
CAATTTCTCTTTCCGG-1-plk1	pigment	Parenchymal
CACAACAAGAAAGCGA-1-plk1	ChAT neurons 1	Neuronal
CACAACAAGACATATG-1-plk1	muscle body 1	Muscle
CACAACAAGAGCAAGA-1-plk1	muscle body 1	Muscle
CACAACACATACTGAC-1-plk1	muscle body 1	Muscle
CACAACAGTAGAGTTA-1-plk1	muscle body 1	Muscle
CACAACAGTCAACCAT-1-plk1	pgrn+ parenchymal cells	Parenchymal
CACAACAGTCCATAGT-1-plk1	ChAT neurons 1	Neuronal
CACAACAGTCCGATCG-1-plk1	pgrn+ parenchymal cells	Parenchymal
CACAACAGTTTGGAGG-1-plk1	ChAT neurons 1	Neuronal
CACAACATCCGGCAAC-1-plk1	psap+ parenchymal cells	Parenchymal
CACAACATCGAGTCCG-1-plk1	neural progenitors	Neuronal
CACACAAAGGTAAACT-1-plk1	pgrn+ parenchymal cells	Parenchymal
CACACAACACGAAGAC-1-plk1	ChAT neurons 1	Neuronal
CACACAACAGAAGCTG-1-plk1	psap+ parenchymal cells	Parenchymal
CACACAAGTTTACGAC-1-plk1	aqp+ parenchymal cells	Parenchymal
CACACAATCGATTCCC-1-plk1	psap+ parenchymal cells	Parenchymal
CACAGATAGAGTCCGA-1-plk1	psap+ parenchymal cells	Parenchymal
CACAGATAGGAGTACC-1-plk1	secretory 5	Secretory
CACAGATAGGGATCAC-1-plk1	ChAT neurons 1	Neuronal
CACAGATAGGGTGAAA-1-plk1	muscle body progenitors	Muscle
CACAGATCAAAGCTAA-1-plk1	pgrn+ parenchymal cells	Parenchymal
CACAGATCAAATTGGA-1-plk1	neural progenitors	Neuronal
CACAGATCAAGTGCAG-1-plk1	psap+ parenchymal cells	Parenchymal
CACAGATCACACAGAG-1-plk1	pharynx cell type	Epidermal
CACAGATGTACCTAAC-1-plk1	GABA neurons	Neuronal
CACAGATGTGCGTGCT-1-plk1	muscle DV	Muscle
CACAGATGTTAAGCAA-1-plk1	ChAT neurons 1	Neuronal
CACAGATTCAACTGGT-1-plk1	muscle DV progenitors	Muscle
CACAGATTCACAGAGG-1-plk1	cav-1+ neurons	Neuronal
CACAGATTCATTCGGA-1-plk1	aqp+ parenchymal cells	Parenchymal
CACAGATTCTCATGGA-1-plk1	gnmt+ goblet cells	Gut
CACAGGCAGGATACCG-1-plk1	ChAT neurons 1	Neuronal
CACAGGCCAAATGCTC-1-plk1	muscle body progenitors	Muscle
CACAGGCCAGGCCTGT-1-plk1	pgrn+ parenchymal cells	Parenchymal
[truncated: 5,942 more rows]
