# Supplementary material for: Spatiotemporal transcriptomic atlas reveals the dynamic characteristics and key regulators of planarian regeneration
Source: Nat Commun. 2023 Jun 2;14:3205. doi: 10.1038/s41467-023-39016-0 (PMC10238425; doi:10.1038/s41467-023-39016-0)
Supplement: Supplementary file 4 — Supplementary Data 2 [file 41467_2023_39016_MOESM4_ESM.xlsx]

## Sheet: Sheet1
Supplementary Data 2. The differentially expressed genes of osr2+ neoblast cell cluster
SMED	p_val	avg_log2FC	pct.1	pct.2	p_val_adj
SMED30003599	0	4.47755	0.819	0.129	0		P values were determined by two-sided Wilcoxon rank sum test.
SMED30027419	1.98677e-269	11.5188	0.914	0.182	5.49619e-265		P value adjustment was performed using bonferroni correction based on the total number of genes in the dataset.
SMED30022043	1.6029e-240	0.928954	0.296	0.02	4.43425e-236
SMED30012861	6.03871e-233	1.62436	0.161	0.006	1.67055e-228
SMED30025885	2.12662e-218	2.33879	0.803	0.161	5.88308e-214
SMED30012458	5.72792e-213	-6.8377	0.944	0.241	1.58457e-208
SMED30012735	7.67876e-211	5.09736	0.934	0.234	2.12425e-206
SMED30002436	1.8646e-210	-4.2357	0.947	0.253	5.15823e-206
SMED30032563	8.52582e-210	-1.14084	0.974	0.271	2.35858e-205
SMED30019011	4.11416e-209	9.18293	0.977	0.285	1.13814e-204
SMED30010297	8.86747e-207	-5.87872	0.99	0.287	2.4531e-202
SMED30021808	4.12884e-206	1.46629	0.99	0.287	1.1422e-201
SMED30018579	5.04573e-205	2.91001	0.865	0.194	1.39585e-200
SMED30031477	5.70268e-205	2.31295	0.806	0.165	1.57759e-200
SMED30004593	1.87031e-203	2.9509	0.938	0.25	5.17403e-199
SMED30006979	9.06529e-203	3.77724	0.931	0.235	2.50782e-198
SMED30028625	6.86273e-202	4.2678	0.806	0.173	1.89851e-197
SMED30013268	1.11268e-197	3.25043	0.826	0.182	3.07812e-193
SMED30034520	2.25321e-197	3.02994	0.961	0.274	6.23328e-193
SMED30033600	7.77465e-197	-4.26478	0.931	0.248	2.15078e-192
SMED30034829	2.85552e-190	2.08338	0.796	0.172	7.89951e-186
SMED30006440	1.83771e-188	1.9294	0.128	0.005	5.08384e-184
SMED30009888	6.22892e-188	2.75068	0.382	0.042	1.72317e-183
SMED30014394	1.19519e-186	1.19218	0.931	0.238	3.30636e-182
SMED30014136	1.2824e-184	2.81381	0.786	0.172	3.54763e-180
SMED30031539	1.47386e-184	1.62833	0.737	0.152	4.07727e-180
SMED30033565	3.71227e-184	-9.58601	0.987	0.312	1.02696e-179
SMED30030234	7.94945e-184	7.69616	1	0.469	2.19914e-179
SMED30030946	4.68938e-182	-6.92511	0.941	0.238	1.29727e-177
SMED30007406	7.06812e-181	-47.3308	1	0.566	1.95532e-176
SMED30006065	4.1072e-179	1.7208	0.845	0.206	1.13621e-174
SMED30029973	2.43506e-178	-9.38784	0.993	0.369	6.73635e-174
SMED30021402	8.96358e-177	4.3105	0.773	0.173	2.47969e-172
SMED30031235	2.19257e-176	0.753389	0.553	0.09	6.06553e-172
SMED30030295	9.30131e-173	-2.74858	0.951	0.271	2.57312e-168
SMED30023035	1.74352e-172	1.20782	0.849	0.22	4.82328e-168
SMED30016181	3.46591e-172	2.84109	0.822	0.209	9.58809e-168
SMED30016227	4.62173e-171	0.670852	0.836	0.213	1.27856e-166
SMED30008223	1.53876e-170	5.65479	0.638	0.125	4.25684e-166
SMED30009032	2.6062e-170	0.312451	0.944	0.3	7.20979e-166
SMED30009415	1.1159e-169	-0.839281	0.793	0.181	3.08702e-165
SMED30023821	1.66671e-169	2.5919	0.855	0.228	4.61078e-165
SMED30010906	2.10245e-169	2.6816	0.951	0.312	5.81622e-165
SMED30002942	8.96229e-169	2.16096	0.727	0.158	2.47933e-164
SMED30004304	1.23953e-168	-11.236	0.934	0.267	3.42903e-164
SMED30025780	1.08235e-167	0.966088	0.977	0.361	2.99421e-163
SMED30033663	1.40813e-167	2.17802	0.901	0.255	3.89546e-163
SMED30022444	4.35439e-167	1.74846	1	0.45	1.2046e-162
SMED30021509	5.59702e-165	-1.9058	0.938	0.281	1.54836e-160
SMED30004136	1.93423e-164	0.584135	0.895	0.244	5.35086e-160
SMED30024468	1.56616e-163	1.68993	0.766	0.175	4.33261e-159
SMED30024735	1.16813e-161	1.47926	0.727	0.162	3.23153e-157
SMED30015093	1.26728e-161	2.44198	0.747	0.181	3.5058e-157
SMED30016021	6.19725e-160	2.24947	0.865	0.247	1.71441e-155
SMED30027258	6.42439e-160	2.72899	0.984	0.432	1.77724e-155
SMED30028681	1.58374e-159	7.29875	0.539	0.095	4.38127e-155
SMED30001026	1.8792e-159	2.79981	0.977	0.437	5.19861e-155
SMED30009204	6.75578e-159	0.758733	0.832	0.248	1.86892e-154
SMED30027566	5.44691e-158	-0.343034	0.829	0.216	1.50683e-153
SMED30033143	6.79432e-158	1.24834	0.299	0.03	1.87958e-153
SMED30008074	1.27671e-157	4.55654	0.618	0.128	3.53189e-153
SMED30035282	4.16619e-157	2.58518	0.763	0.194	1.15253e-152
SMED30023062	4.82236e-157	-21.1694	0.997	0.508	1.33406e-152
SMED30009016	4.82658e-157	1.18126	0.954	0.331	1.33522e-152
SMED30024486	5.97001e-157	1.88858	0.562	0.101	1.65154e-152
SMED30015686	6.98672e-156	0.688	0.98	0.441	1.9328e-151
SMED30028154	7.81482e-156	2.08329	0.658	0.138	2.16189e-151
SMED30017903	1.17652e-155	1.98356	0.711	0.159	3.25473e-151
SMED30036024	1.51248e-155	2.19402	0.832	0.219	4.18412e-151
SMED30005246	9.70869e-155	2.57852	0.829	0.222	2.68581e-150
SMED30031447	9.73811e-155	3.03841	0.845	0.239	2.69395e-150
SMED30029634	1.02081e-154	2.13831	0.786	0.2	2.82396e-150
SMED30008984	5.32617e-154	4.46065	0.987	0.489	1.47343e-149
SMED30006060	4.46766e-153	2.40873	0.711	0.162	1.23593e-148
SMED30015999	8.46864e-152	1.63622	0.658	0.139	2.34276e-147
SMED30001485	2.11847e-151	-0.981839	0.984	0.448	5.86053e-147
SMED30032139	2.12667e-150	-2.05076	0.98	0.53	5.88323e-146
SMED30013237	2.87234e-150	1.34769	0.776	0.196	7.94603e-146
SMED30033348	6.76848e-150	-5.13155	0.526	0.092	1.87243e-145
SMED30014925	8.78613e-150	1.39698	0.5	0.083	2.4306e-145
SMED30034422	1.20847e-149	1.27782	0.822	0.22	3.34311e-145
SMED30028420	3.39894e-149	-14.2722	0.954	0.376	9.40282e-145
SMED30027562	5.63748e-149	2.17107	0.99	0.539	1.55955e-144
SMED30012293	3.44999e-148	5.82592	1	0.604	9.54406e-144
SMED30034279	5.08966e-148	#NAME?	0.961	0.383	1.408e-143
SMED30031463	9.59591e-148	-24.2446	1	0.565	2.65461e-143
SMED30018987	6.33671e-147	1.29772	0.78	0.197	1.75299e-142
SMED30033472	1.42409e-146	4.27599	0.977	0.549	3.9396e-142
SMED30018542	1.96991e-146	-15.4543	0.957	0.465	5.44955e-142
SMED30035063	2.24194e-146	3.09642	0.908	0.338	6.20211e-142
SMED30017680	4.19801e-146	-2.64137	0.809	0.217	1.16134e-141
SMED30014446	4.26916e-146	-51.6589	1	0.934	1.18102e-141
SMED30010115	7.41912e-146	0.406717	0.987	0.393	2.05243e-141
SMED30016975	8.10761e-146	1.58167	0.891	0.301	2.24289e-141
SMED30001271	9.54835e-146	19.9376	0.984	0.616	2.64146e-141
SMED30016196	1.13379e-145	-53.1011	1	0.949	3.13652e-141
SMED30027476	2.22055e-145	3.76045	0.839	0.252	6.14293e-141
SMED30035373	2.64353e-145	-5.37542	1	0.768	7.31306e-141
SMED30007343	1.42475e-144	-2.50069	0.98	0.431	3.94142e-140
SMED30010451	7.125e-144	2.85818	0.658	0.144	1.97106e-139
SMED30018630	2.35021e-143	13.6076	0.997	0.743	6.50162e-139
SMED30025981	3.20483e-143	1.62079	0.763	0.193	8.86584e-139
SMED30005823	1.11383e-142	3.40575	0.859	0.261	3.08129e-138
SMED30022238	1.27582e-142	2.57621	0.822	0.25	3.52942e-138
SMED30029741	1.63569e-142	-13.0314	1	0.573	4.52498e-138
SMED30015285	1.78594e-142	1.36491	0.625	0.13	4.94063e-138
SMED30017135	2.57422e-142	-18.0698	0.993	0.588	7.12131e-138
SMED30004407	6.12351e-142	1.78295	0.586	0.117	1.69401e-137
SMED30017114	2.81582e-141	-77.5569	1	0.92	7.78968e-137
SMED30009737	4.48691e-141	-5.21571	1	0.812	1.24126e-136
SMED30030869	4.70616e-141	-33.9973	0.477	0.081	1.30191e-136
SMED30019763	7.11753e-141	1.74468	0.905	0.359	1.96899e-136
SMED30028428	9.88922e-141	1.61367	0.826	0.244	2.73575e-136
SMED30003672	1.74801e-140	0.70718	0.987	0.62	4.83569e-136
SMED30024887	2.96424e-140	-19.6895	0.997	0.765	8.20029e-136
SMED30027770	1.95738e-139	-6.72293	0.931	0.344	5.41491e-135
SMED30009035	1.03668e-138	2.45174	0.997	0.693	2.86786e-134
SMED30009422	1.64104e-138	-7.63806	0.382	0.055	4.53976e-134
SMED30030038	1.90677e-138	-2.61003	1	0.803	5.27487e-134
SMED30028415	2.30244e-138	2.26486	0.783	0.224	6.36947e-134
SMED30031631	3.26941e-138	10.7178	0.911	0.362	9.0445e-134
SMED30012368	3.7884e-138	-4.32809	0.609	0.133	1.04802e-133
SMED30035749	9.25789e-138	1.99562	0.674	0.16	2.5611e-133
SMED30009590	1.21572e-137	1.28323	0.526	0.098	3.36318e-133
SMED30026844	1.70789e-137	4.60727	1	0.816	4.7247e-133
SMED30002106	1.86554e-137	1.08303	1	0.68	5.16083e-133
SMED30020614	8.67446e-137	2.81253	1	0.718	2.3997e-132
SMED30001362	1.0726e-136	-7.13197	1	0.849	2.96724e-132
SMED30034781	1.66408e-135	2.96198	0.987	0.692	4.60351e-131
SMED30003920	2.31862e-135	0.846477	0.957	0.422	6.41423e-131
SMED30019647	2.44701e-135	-1.54405	0.737	0.199	6.76942e-131
SMED30027909	3.17019e-135	2.07926	0.645	0.146	8.77001e-131
SMED30035855	3.94215e-135	2.31463	0.891	0.328	1.09056e-130
SMED30022575	7.77635e-135	-2.41833	0.99	0.509	2.15125e-130
SMED30031782	3.39152e-134	1.4075	0.921	0.322	9.3823e-130
SMED30032645	5.48282e-134	2.94956	0.993	0.628	1.51677e-129
SMED30030013	7.27752e-134	-42.6943	1	0.763	2.01325e-129
SMED30029652	5.63927e-133	8.64462	0.938	0.415	1.56005e-128
SMED30020925	8.95448e-133	1.35158	1	0.684	2.47717e-128
SMED30030543	1.83907e-132	-2.46852	0.75	0.2	5.0876e-128
SMED30019468	2.34525e-132	1.39953	0.957	0.419	6.4879e-128
SMED30019021	2.85426e-132	0.288604	0.977	0.518	7.89603e-128
SMED30028914	4.01149e-132	0.650656	0.914	0.351	1.10974e-127
SMED30030431	8.86437e-132	4.3052	0.997	0.769	2.45224e-127
SMED30018236	1.11993e-131	9.81011	0.914	0.377	3.09818e-127
SMED30027407	1.33352e-131	-18.49	1	0.804	3.68905e-127
SMED30029899	1.49731e-131	14.6349	1	0.984	4.14217e-127
SMED30029763	2.3052e-131	-187.272	1	0.948	6.37711e-127
SMED30034191	4.69535e-131	13.4971	0.954	0.511	1.29892e-126
SMED30012869	4.73719e-131	-26.8877	1	0.965	1.3105e-126
SMED30004118	8.42473e-131	-41.5601	1	0.925	2.33062e-126
SMED30008943	9.87367e-131	2.22349	0.964	0.525	2.73145e-126
SMED30020687	1.01354e-130	0.874079	0.77	0.212	2.80385e-126
SMED30032258	1.08781e-130	1.74078	0.717	0.184	3.00933e-126
SMED30025245	1.17722e-130	1.9701	0.694	0.172	3.25667e-126
SMED30004937	2.06911e-130	-93.5065	1	0.973	5.72398e-126
SMED30022978	2.62968e-130	-20.8902	0.993	0.516	7.27474e-126
SMED30003593	3.39137e-130	-1.05347	0.987	0.6	9.3819e-126
SMED30024140	1.54876e-129	0.567773	0.576	0.124	4.2845e-125
SMED30029180	1.85407e-129	6.86039	0.931	0.432	5.1291e-125
SMED30021711	2.14765e-129	-10.8164	1	0.712	5.94126e-125
SMED30013157	2.45218e-129	-2.02707	0.997	0.814	6.78372e-125
SMED30019272	2.55265e-129	6.36006	0.747	0.217	7.06164e-125
SMED30023487	3.06737e-129	0.356768	0.961	0.565	8.48558e-125
SMED30034338	3.27676e-129	1.28001	0.701	0.178	9.06482e-125
SMED30020054	1.11649e-128	2.70268	0.987	0.55	3.08867e-124
SMED30014496	1.29237e-128	6.61713	0.97	0.561	3.57522e-124
SMED30026225	1.30442e-128	-7.3895	1	0.939	3.60856e-124
SMED30018689	2.32663e-128	2.62151	0.895	0.349	6.4364e-124
SMED30005171	2.4646e-128	-45.8095	1	0.925	6.81806e-124
SMED30005932	2.74648e-128	-3.51433	0.97	0.463	7.59787e-124
SMED30026622	3.10264e-128	2.31598	0.589	0.13	8.58314e-124
SMED30031380	4.34005e-128	5.73416	0.993	0.539	1.20063e-123
SMED30025205	5.29638e-128	-2.56769	0.595	0.14	1.46519e-123
SMED30024894	9.00331e-128	3.79725	0.967	0.487	2.49068e-123
SMED30013735	9.91776e-128	#NAME?	1	0.991	2.74365e-123
SMED30009284	2.65205e-127	-8.39987	1	0.829	7.33663e-123
SMED30028865	6.01605e-127	1.86157	0.714	0.19	1.66428e-122
SMED30006361	6.32589e-127	4.00746	0.891	0.325	1.74999e-122
SMED30008111	1.23538e-126	3.50227	0.987	0.666	3.41755e-122
SMED30012240	2.11169e-126	-23.254	1	0.718	5.84179e-122
SMED30003020	2.5942e-126	2.62753	0.816	0.269	7.1766e-122
SMED30022535	5.96679e-126	-5.5023	1	0.834	1.65065e-121
SMED30003006	6.20958e-126	2.24632	0.859	0.291	1.71782e-121
SMED30035387	9.50662e-126	3.19746	0.684	0.183	2.62991e-121
SMED30009026	1.06291e-125	-8.29671	0.98	0.555	2.94045e-121
SMED30034728	4.23157e-125	1.41697	0.885	0.337	1.17062e-120
SMED30008295	6.43905e-125	-74.7376	0.997	0.811	1.7813e-120
SMED30024374	6.86239e-125	-0.28297	0.944	0.44	1.89841e-120
SMED30002797	7.21584e-125	11.849	0.974	0.572	1.99619e-120
SMED30025421	1.19959e-124	1.18895	0.526	0.106	3.31854e-120
SMED30021074	1.29754e-124	3.89012	0.681	0.178	3.58952e-120
SMED30029203	1.41358e-124	1.75629	0.905	0.343	3.91052e-120
SMED30026732	1.42275e-124	3.70659	0.984	0.705	3.9359e-120
SMED30021790	1.80215e-124	0.512205	0.997	0.813	4.98546e-120
SMED30019623	2.05084e-124	-10.3046	0.997	0.754	5.67343e-120
SMED30009283	2.56736e-124	-12.7066	1	0.847	7.10235e-120
SMED30031929	3.11841e-124	-6.3578	0.961	0.447	8.62678e-120
SMED30011516	5.01032e-124	-0.875953	0.717	0.188	1.38606e-119
SMED30013833	5.84094e-124	-5.92955	0.97	0.555	1.61584e-119
SMED30022404	5.91686e-124	1.41422	0.862	0.292	1.63684e-119
SMED30016351	6.31773e-124	3.53596	0.865	0.317	1.74774e-119
SMED30007916	8.41763e-124	2.2557	0.714	0.193	2.32865e-119
SMED30000691	9.54776e-124	-9.50795	0.984	0.688	2.64129e-119
SMED30015042	1.51732e-123	-3.62566	0.987	0.589	4.19751e-119
SMED30000378	2.24389e-123	-6.93658	0.97	0.499	6.2075e-119
SMED30033211	2.35736e-123	-2.60088	0.993	0.619	6.5214e-119
SMED30002703	3.26577e-123	-28.5763	0.993	0.831	9.03442e-119
SMED30010227	3.56334e-123	-6.38943	0.997	0.683	9.85761e-119
SMED30019803	4.78007e-123	-124.218	1	0.806	1.32236e-118
SMED30028670	7.64704e-123	0.477465	0.99	0.708	2.11548e-118
SMED30030377	1.01657e-122	-18.2074	0.694	0.178	2.81224e-118
SMED30013664	1.06691e-122	4.79499	0.944	0.473	2.95149e-118
SMED30020976	1.08839e-122	1.70446	0.418	0.071	3.01092e-118
SMED30001172	1.78328e-122	-19.9181	0.997	0.785	4.93326e-118
SMED30022209	1.98169e-122	1.56984	0.977	0.537	5.48214e-118
SMED30013233	2.7106e-122	-44.457	1	0.91	7.49861e-118
SMED30022104	3.50777e-122	3.11701	0.924	0.413	9.70389e-118
SMED30007264	5.03592e-122	2.13421	0.52	0.106	1.39314e-117
SMED30022027	5.12909e-122	2.0484	0.918	0.414	1.41891e-117
SMED30004532	1.2416e-121	-12.1917	0.99	0.741	3.43475e-117
SMED30014493	1.8541e-121	-41.3738	1	0.88	5.12919e-117
SMED30019555	1.99676e-121	1.36956	0.497	0.098	5.52385e-117
SMED30032703	2.42782e-121	-2.98254	0.99	0.663	6.71633e-117
SMED30017670	3.46547e-121	-0.574046	0.878	0.35	9.58687e-117
SMED30003905	3.8157e-121	-4.04094	0.997	0.815	1.05557e-116
SMED30016315	4.39275e-121	-0.42781	0.572	0.13	1.21521e-116
SMED30004988	4.48398e-121	-2.50992	0.688	0.18	1.24045e-116
SMED30028145	6.65364e-121	6.14854	0.997	0.675	1.84066e-116
SMED30028128	1.13567e-120	1.04778	0.924	0.408	3.14173e-116
SMED30017941	1.17503e-120	3.10613	0.993	0.693	3.25059e-116
SMED30022348	2.95196e-120	-1.76031	1	0.728	8.16631e-116
SMED30026369	3.25083e-120	2.26399	0.984	0.723	8.9931e-116
SMED30018716	3.42607e-120	-2.97573	0.977	0.495	9.47789e-116
SMED30034697	4.2091e-120	-20.0964	1	0.743	1.16441e-115
SMED30035122	4.57444e-120	-2.68364	0.993	0.755	1.26547e-115
SMED30015533	4.78913e-120	2.99986	0.931	0.423	1.32486e-115
SMED30014413	8.91172e-120	-6.97019	0.997	0.798	2.46534e-115
SMED30022530	1.16661e-119	1.0249	0.914	0.422	3.22731e-115
SMED30020124	1.79829e-119	-2.26244	0.957	0.495	4.97479e-115
SMED30013497	1.95599e-119	-11.2729	0.862	0.327	5.41104e-115
SMED30025220	2.00624e-119	-27.1235	1	0.881	5.55007e-115
SMED30020370	2.78592e-119	6.49044	0.977	0.643	7.70698e-115
SMED30015584	4.44382e-119	-100.711	1	0.671	1.22934e-114
SMED30006533	5.84883e-119	-151.711	0.586	0.137	1.61802e-114
SMED30023182	7.32039e-119	-15.6561	1	0.803	2.02511e-114
SMED30027819	1.46109e-118	7.74062	0.911	0.401	4.04195e-114
SMED30013303	1.58338e-118	2.35029	0.967	0.558	4.38026e-114
SMED30024098	1.66182e-118	0.215746	0.951	0.476	4.59727e-114
SMED30007674	2.21321e-118	3.76266	0.921	0.433	6.12264e-114
SMED30003234	2.55339e-118	2.57689	0.826	0.286	7.06371e-114
SMED30014447	2.83296e-118	2.58605	0.836	0.287	7.83711e-114
SMED30017448	2.84889e-118	-0.187504	0.786	0.26	7.88117e-114
SMED30013699	4.30061e-118	-34.3702	0.997	0.833	1.18972e-113
SMED30003246	5.57797e-118	1.87006	0.868	0.33	1.54309e-113
SMED30028880	6.1403e-118	-4.25637	0.99	0.653	1.69865e-113
SMED30030829	1.04507e-117	-30.0881	1	0.89	2.89108e-113
SMED30020652	1.04917e-117	1.73171	0.901	0.343	2.90242e-113
SMED30022491	1.69165e-117	2.09854	0.701	0.194	4.67977e-113
SMED30020142	1.69912e-117	1.99523	0.635	0.161	4.70045e-113
SMED30016090	2.22417e-117	2.77806	0.997	0.665	6.15294e-113
SMED30028299	2.2663e-117	2.83402	0.901	0.379	6.26949e-113
SMED30029304	3.52419e-117	1.81362	0.615	0.151	9.74932e-113
SMED30022314	4.25461e-117	-5.11887	0.947	0.427	1.17699e-112
SMED30018953	5.71571e-117	-0.690802	0.984	0.567	1.58119e-112
SMED30029911	7.00514e-117	-21.1416	1	0.716	1.9379e-112
SMED30001328	7.57551e-117	3.49314	0.849	0.336	2.09569e-112
SMED30023430	9.47155e-117	-66.0446	0.993	0.771	2.62021e-112
SMED30004484	2.04273e-116	-63.6427	1	0.924	5.651e-112
SMED30021536	3.04454e-116	-6.84719	0.98	0.702	8.42242e-112
SMED30005048	3.88182e-116	3.26232	0.891	0.385	1.07387e-111
SMED30024072	6.62045e-116	6.70895	0.727	0.221	1.83148e-111
SMED30026367	7.29043e-116	-20.7112	0.993	0.593	2.01683e-111
SMED30022937	9.10555e-116	-3.85458	1	0.773	2.51896e-111
SMED30019834	1.29689e-115	-53.0965	1	0.875	3.5877e-111
SMED30018210	1.33057e-115	2.21558	0.638	0.166	3.68089e-111
SMED30030504	1.66596e-115	11.5746	0.184	0.016	4.6087e-111
SMED30014813	2.26321e-115	-20.8246	0.993	0.639	6.26095e-111
SMED30005231	2.66986e-115	-113.695	1	0.937	7.38591e-111
SMED30033785	4.1169e-115	-18.2783	0.993	0.742	1.1389e-110
SMED30023910	7.6431e-115	2.28418	0.908	0.366	2.11439e-110
SMED30010857	7.84099e-115	1.28672	0.776	0.247	2.16913e-110
SMED30006347	1.64786e-114	2.45045	0.993	0.798	4.55863e-110
SMED30017965	2.05507e-114	1.70152	0.882	0.339	5.68516e-110
SMED30024973	2.43322e-114	1.18745	0.52	0.113	6.73125e-110
SMED30011609	2.70421e-114	-49.8132	1	0.882	7.48092e-110
SMED30034512	3.13518e-114	-11.4636	0.997	0.75	8.67315e-110
SMED30025757	5.70793e-114	-8.03011	0.974	0.589	1.57904e-109
SMED30007287	6.22824e-114	3.56241	0.977	0.631	1.72298e-109
SMED30030320	6.495e-114	3.02044	0.957	0.534	1.79678e-109
SMED30015698	7.95308e-114	-0.73982	0.914	0.384	2.20014e-109
SMED30008368	8.31269e-114	1.34818	0.503	0.106	2.29962e-109
SMED30033191	1.01809e-113	-3.83978	0.954	0.473	2.81645e-109
SMED30034751	1.20713e-113	2.3758	0.941	0.458	3.33941e-109
SMED30027701	1.30378e-113	-8.38152	0.997	0.641	3.60677e-109
SMED30028341	1.35496e-113	0.298934	0.98	0.601	3.74835e-109
SMED30013212	1.6783e-113	-54.5303	1	0.853	4.64284e-109
SMED30023258	1.75319e-113	-3.09396	0.99	0.687	4.85002e-109
SMED30020640	1.80143e-113	1.53125	0.572	0.134	4.98348e-109
SMED30000353	1.91038e-113	2.8924	0.714	0.225	5.28489e-109
SMED30020299	2.41319e-113	2.57781	0.72	0.223	6.67584e-109
SMED30034617	2.48505e-113	-4.87853	0.954	0.473	6.87463e-109
SMED30013385	2.79439e-113	1.85554	0.572	0.135	7.73041e-109
SMED30018637	2.8937e-113	-243.085	1	0.995	8.00513e-109
SMED30013475	3.20182e-113	-1.14357	0.964	0.549	8.8575e-109
SMED30031017	4.0628e-113	-1.46145	0.836	0.314	1.12393e-108
SMED30013516	4.26982e-113	1.65279	0.957	0.515	1.1812e-108
SMED30022145	9.27386e-113	1.09445	0.411	0.074	2.56552e-108
SMED30020365	9.79943e-113	0.163395	0.947	0.463	2.71091e-108
SMED30012017	1.52422e-112	-55.8836	0.789	0.264	4.2166e-108
SMED30002307	1.798e-112	1.5371	0.536	0.118	4.97398e-108
SMED30027378	1.82699e-112	-102.148	1	0.919	5.05418e-108
SMED30017845	2.34785e-112	-82.2102	0.898	0.327	6.4951e-108
SMED30004873	2.90933e-112	2.99953	0.52	0.115	8.04837e-108
SMED30024665	3.02562e-112	-22.3618	0.99	0.655	8.37007e-108
SMED30000794	4.35594e-112	3.0797	0.987	0.754	1.20503e-107
SMED30028800	5.01703e-112	1.20478	0.924	0.433	1.38791e-107
SMED30010457	5.28141e-112	-9.38798	0.997	0.819	1.46105e-107
SMED30019019	7.03429e-112	1.29395	0.477	0.095	1.94597e-107
SMED30020070	7.8404e-112	-27.1344	1	0.909	2.16897e-107
SMED30004117	1.18431e-111	-12.6719	0.997	0.946	3.27628e-107
SMED30018937	1.27678e-111	2.30469	0.836	0.294	3.53209e-107
SMED30020057	1.4331e-111	4.44064	0.934	0.428	3.96453e-107
SMED30003764	1.46307e-111	-1.26455	0.954	0.477	4.04744e-107
SMED30015549	1.97845e-111	1.13596	0.931	0.46	5.47317e-107
SMED30022627	2.26274e-111	-3.74441	0.888	0.368	6.25965e-107
SMED30013159	3.3154e-111	-5.05972	0.461	0.093	9.17173e-107
SMED30016886	4.85542e-111	1.60702	0.806	0.283	1.3432e-106
SMED30006591	6.52532e-111	-0.566196	0.914	0.394	1.80516e-106
SMED30022018	7.52109e-111	0.580431	0.194	0.018	2.08063e-106
SMED30010637	7.58232e-111	-6.76859	0.997	0.745	2.09757e-106
SMED30024600	1.14661e-110	8.37955	0.984	0.618	3.17199e-106
SMED30025467	1.23894e-110	-14.185	0.997	0.784	3.4274e-106
SMED30010950	1.67923e-110	3.22412	0.753	0.259	4.64542e-106
SMED30012540	1.89938e-110	2.41763	0.803	0.279	5.25444e-106
SMED30001545	3.30097e-110	3.20759	0.98	0.597	9.13182e-106
SMED30029555	6.8047e-110	-24.0998	0.993	0.867	1.88245e-105
SMED30010627	1.06641e-109	-2.8862	0.674	0.2	2.95012e-105
SMED30021142	1.34316e-109	-6.75906	0.993	0.696	3.71571e-105
SMED30016121	1.48836e-109	2.18773	0.717	0.226	4.11741e-105
SMED30017131	1.61858e-109	1.1405	0.51	0.11	4.47763e-105
SMED30023189	1.77162e-109	-0.367627	0.878	0.357	4.90102e-105
SMED30014204	2.47784e-109	1.67195	0.977	0.63	6.85469e-105
SMED30000310	3.06442e-109	1.74423	0.773	0.255	8.4774e-105
SMED30012643	3.19507e-109	-7.43848	0.997	0.842	8.83884e-105
SMED30025522	5.79726e-109	-135.335	1	0.878	1.60375e-104
SMED30005428	7.33158e-109	-1.15069	0.987	0.564	2.02821e-104
SMED30003176	1.03736e-108	-45.4362	1	0.887	2.86974e-104
SMED30002962	1.08369e-108	1.54351	0.806	0.282	2.99793e-104
SMED30013909	1.13377e-108	-58.867	1	0.646	3.13647e-104
SMED30014218	1.17505e-108	2.69973	0.763	0.257	3.25065e-104
SMED30034335	1.3742e-108	2.85084	0.934	0.443	3.80159e-104
SMED30023172	1.68531e-108	-2.54391	0.997	0.802	4.66224e-104
SMED30027169	2.2552e-108	3.10258	0.967	0.597	6.23877e-104
SMED30025121	2.50183e-108	-8.38001	0.99	0.844	6.92106e-104
SMED30034055	3.13168e-108	-1.58632	0.97	0.64	8.66347e-104
SMED30027408	3.47783e-108	2.04395	0.582	0.145	9.62106e-104
SMED30000134	4.82657e-108	-34.2344	1	0.947	1.33522e-103
SMED30034219	6.94414e-108	-6.4963	0.997	0.872	1.92103e-103
SMED30014560	7.3019e-108	-21.9527	0.997	0.751	2.02e-103
SMED30010978	7.67817e-108	0.689837	0.816	0.284	2.12409e-103
SMED30011777	1.03672e-107	2.47047	0.803	0.284	2.86799e-103
SMED30004348	1.0429e-107	-84.7294	0.951	0.45	2.88509e-103
SMED30014738	1.29108e-107	2.13747	0.743	0.23	3.57165e-103
SMED30001701	1.29597e-107	-83.3849	1	0.89	3.58518e-103
SMED30030518	1.41104e-107	3.30391	0.951	0.535	3.90351e-103
SMED30013606	1.47438e-107	-11.2826	1	0.897	4.07874e-103
SMED30012859	2.47246e-107	2.13736	0.977	0.629	6.83981e-103
SMED30024653	2.50145e-107	-3.94993	0.977	0.634	6.92001e-103
SMED30004470	7.29976e-107	-19.0545	0.836	0.288	2.01941e-102
SMED30029523	7.37357e-107	1.66947	0.921	0.441	2.03982e-102
SMED30032589	9.4429e-107	1.16472	0.918	0.431	2.61228e-102
SMED30028902	9.64341e-107	-0.980825	0.924	0.421	2.66775e-102
SMED30012534	1.14979e-106	8.64186	0.98	0.598	3.18078e-102
SMED30035132	2.28101e-106	1.58597	0.928	0.492	6.3102e-102
SMED30022050	3.25952e-106	1.50163	0.615	0.162	9.01715e-102
SMED30019215	3.31196e-106	1.35181	0.332	0.052	9.16222e-102
SMED30013979	3.50986e-106	0.238998	0.98	0.613	9.70967e-102
SMED30013596	3.69206e-106	2.06631	0.579	0.143	1.02137e-101
SMED30031773	4.72231e-106	1.50412	0.579	0.145	1.30638e-101
SMED30007929	5.56496e-106	2.01435	0.757	0.245	1.53949e-101
SMED30019508	5.82719e-106	-5.24777	0.961	0.51	1.61203e-101
SMED30005988	7.10526e-106	-2.64193	1	0.851	1.9656e-101
SMED30029770	1.03367e-105	-15.5827	0.997	0.747	2.85955e-101
SMED30011982	1.19045e-105	-74.2855	1	0.921	3.29327e-101
SMED30027325	1.44146e-105	-0.076884	0.974	0.573	3.98765e-101
SMED30026781	2.43307e-105	0.567595	0.832	0.34	6.73085e-101
SMED30007465	2.7559e-105	1.73237	0.855	0.355	7.62392e-101
SMED30010124	3.06066e-105	-16.862	0.99	0.689	8.46702e-101
SMED30018834	3.07191e-105	2.63265	0.957	0.515	8.49812e-101
SMED30009792	4.26041e-105	2.12114	0.48	0.104	1.1786e-100
SMED30011190	4.64846e-105	1.01229	0.974	0.62	1.28595e-100
SMED30014188	5.26266e-105	6.45613	0.816	0.329	1.45586e-100
SMED30020635	5.27117e-105	1.26935	0.638	0.176	1.45822e-100
SMED30006216	6.51207e-105	-96.1908	1	0.901	1.8015e-100
SMED30027904	6.635e-105	2.95399	0.954	0.468	1.83551e-100
SMED30000137	8.90808e-105	2.50602	0.905	0.397	2.46433e-100
SMED30008064	1.40533e-104	-0.480586	0.977	0.628	3.88769e-100
SMED30002477	1.43446e-104	2.81055	0.957	0.542	3.9683e-100
SMED30015938	1.8915e-104	1.70588	0.901	0.413	5.23263e-100
SMED30007662	1.94423e-104	-2.92717	0.918	0.469	5.37852e-100
SMED30010424	2.02801e-104	2.81102	0.556	0.133	5.6103e-100
SMED30013290	3.35517e-104	2.86741	0.908	0.443	9.28175e-100
SMED30021386	3.54132e-104	-52.9154	0.997	0.797	9.79671e-100
SMED30008910	4.55796e-104	-44.2757	1	0.88	1.26091e-99
SMED30035929	4.76175e-104	1.74026	0.954	0.588	1.31729e-99
SMED30012234	4.96727e-104	0.182345	0.799	0.277	1.37415e-99
SMED30010510	5.73024e-104	1.75546	0.934	0.459	1.58521e-99
SMED30031186	1.24399e-103	1.27481	0.727	0.232	3.44139e-99
SMED30018498	1.78064e-103	2.56954	0.724	0.238	4.92596e-99
SMED30034043	1.94363e-103	1.06956	0.592	0.15	5.37686e-99
SMED30035816	2.638e-103	-8.39461	0.987	0.757	7.29775e-99
SMED30018954	2.69277e-103	-2.06313	0.984	0.677	7.44929e-99
SMED30032600	3.10491e-103	3.10023	0.783	0.274	8.58943e-99
SMED30024309	3.15739e-103	-5.11807	0.99	0.662	8.73459e-99
SMED30032797	3.73465e-103	6.03444	1	0.854	1.03315e-98
SMED30009524	4.29035e-103	2.08083	0.599	0.16	1.18688e-98
SMED30004622	4.70595e-103	2.0971	0.914	0.437	1.30186e-98
SMED30019298	4.7207e-103	-1.25125	0.987	0.676	1.30593e-98
SMED30013564	5.8583e-103	2.47988	0.786	0.295	1.62064e-98
SMED30020647	6.44076e-103	1.46537	0.576	0.143	1.78177e-98
SMED30004346	6.62317e-103	1.8967	0.852	0.338	1.83223e-98
SMED30004679	7.02049e-103	1.04161	0.622	0.165	1.94215e-98
SMED30030198	7.41864e-103	-3.8811	0.97	0.516	2.05229e-98
SMED30013889	7.4402e-103	6.7064	0.967	0.555	2.05826e-98
SMED30014466	7.48869e-103	-1.83509	0.799	0.303	2.07167e-98
SMED30003249	7.85766e-103	-3.22836	0.987	0.635	2.17374e-98
SMED30021910	9.43282e-103	-1.39531	0.977	0.646	2.6095e-98
SMED30004754	9.93606e-103	3.35123	0.911	0.434	2.74871e-98
SMED30015987	1.13844e-102	2.97968	0.891	0.396	3.14937e-98
SMED30001661	1.33165e-102	2.5342	0.918	0.431	3.68388e-98
SMED30006518	2.0499e-102	1.77167	0.773	0.272	5.67085e-98
SMED30024908	2.18546e-102	1.54817	0.595	0.154	6.04587e-98
SMED30029457	3.65716e-102	-4.84562	0.98	0.736	1.01172e-97
SMED30003501	3.88939e-102	-10.246	0.941	0.503	1.07596e-97
SMED30022935	4.54079e-102	1.58428	0.895	0.447	1.25616e-97
SMED30006762	6.48347e-102	-1.38453	0.957	0.584	1.79359e-97
SMED30034558	7.78651e-102	2.41932	0.618	0.167	2.15406e-97
SMED30011869	1.18613e-101	-36.3859	0.809	0.29	3.2813e-97
SMED30029716	1.19215e-101	2.30905	0.977	0.682	3.29797e-97
SMED30031120	1.41914e-101	3.33715	0.809	0.314	3.92591e-97
SMED30034290	1.55444e-101	-4.67208	1	0.732	4.30021e-97
SMED30026011	1.77138e-101	-3.24999	0.914	0.459	4.90034e-97
SMED30022447	2.04313e-101	-16.9874	0.865	0.36	5.65211e-97
SMED30018491	2.52077e-101	1.34291	0.484	0.106	6.97346e-97
SMED30017954	2.63007e-101	0.663439	0.987	0.628	7.27583e-97
SMED30032696	2.76055e-101	-6.63463	0.993	0.751	7.63679e-97
SMED30011661	3.28442e-101	-4.80047	0.967	0.528	9.08603e-97
SMED30006002	3.30523e-101	-9.82133	1	0.861	9.14359e-97
SMED30023538	4.36381e-101	-20.919	0.954	0.48	1.2072e-96
SMED30030917	5.04815e-101	1.77571	0.862	0.353	1.39652e-96
SMED30031858	5.41888e-101	2.18911	0.829	0.325	1.49908e-96
SMED30001880	5.83424e-101	-1.4533	0.914	0.469	1.61398e-96
SMED30006163	5.95309e-101	1.08277	0.566	0.139	1.64686e-96
SMED30008437	1.46809e-100	-3.55884	0.911	0.414	4.06133e-96
SMED30022560	1.61794e-100	-1.02662	1	0.89	4.47587e-96
SMED30015151	2.08594e-100	2.8603	0.908	0.48	5.77056e-96
SMED30021147	2.10964e-100	2.64147	0.947	0.535	5.83611e-96
SMED30027482	2.32664e-100	-2.79031	0.914	0.431	6.43642e-96
SMED30005804	2.3874e-100	-9.18271	0.974	0.603	6.6045e-96
SMED30023331	2.39782e-100	3.6418	0.987	0.744	6.63332e-96
SMED30013392	2.45194e-100	6.22407	0.944	0.511	6.78304e-96
SMED30019275	3.104e-100	1.29062	0.51	0.118	8.58692e-96
SMED30005019	3.93498e-100	-12.5175	0.964	0.571	1.08857e-95
SMED30011704	4.17302e-100	1.57679	0.553	0.138	1.15442e-95
SMED30030562	4.17622e-100	3.51626	0.901	0.415	1.15531e-95
SMED30028384	5.47446e-100	-3.62955	0.908	0.459	1.51445e-95
SMED30011817	9.22752e-100	1.8225	0.546	0.133	2.5527e-95
SMED30003165	1.03342e-99	2.3794	0.947	0.514	2.85886e-95
SMED30022325	1.14035e-99	-20.4808	0.993	0.874	3.15465e-95
SMED30026093	1.25293e-99	-43.3471	0.993	0.847	3.4661e-95
SMED30030466	1.41233e-99	-0.248883	0.849	0.344	3.90706e-95
SMED30011818	1.58237e-99	1.0611	0.885	0.446	4.37748e-95
SMED30000072	1.63867e-99	2.42749	0.589	0.158	4.53323e-95
SMED30028580	1.90494e-99	2.14352	0.747	0.262	5.26982e-95
SMED30009928	3.32403e-99	-2.57792	0.961	0.561	9.19559e-95
SMED30026656	3.72773e-99	-3.21823	0.997	0.821	1.03124e-94
SMED30026092	4.26356e-99	-1.54661	0.941	0.513	1.17947e-94
SMED30012427	8.73204e-99	-1.97244	0.957	0.556	2.41563e-94
SMED30007445	1.87139e-98	-4.83116	0.97	0.591	5.17701e-94
SMED30023551	1.93962e-98	-4.47515	0.974	0.682	5.36577e-94
SMED30009142	2.14425e-98	-6.91043	0.977	0.706	5.93184e-94
SMED30018395	2.90637e-98	1.14026	0.451	0.095	8.04019e-94
SMED30025331	3.02528e-98	3.83765	0.97	0.573	8.36914e-94
SMED30007894	3.56837e-98	2.63972	0.908	0.429	9.87154e-94
SMED30024115	5.2755e-98	-11.4157	0.99	0.838	1.45941e-93
SMED30008015	7.01355e-98	2.09897	0.615	0.175	1.94023e-93
SMED30000644	8.69937e-98	-7.00558	0.766	0.278	2.40659e-93
SMED30019273	9.48805e-98	-44.2347	1	0.833	2.62477e-93
SMED30018968	1.12592e-97	0.281798	0.878	0.37	3.11475e-93
SMED30024101	1.1321e-97	1.20623	0.77	0.268	3.13185e-93
SMED30009356	1.25648e-97	2.7505	0.783	0.303	3.47592e-93
SMED30032577	1.60509e-97	-2.86547	0.931	0.488	4.44032e-93
SMED30024332	1.7982e-97	1.24622	0.411	0.082	4.97453e-93
SMED30014315	2.16038e-97	2.04506	0.48	0.11	5.97648e-93
SMED30028549	2.29679e-97	1.25932	0.493	0.111	6.35383e-93
SMED30033752	3.9043e-97	1.76806	0.75	0.257	1.08009e-92
SMED30033602	4.07703e-97	1.50603	0.737	0.255	1.12787e-92
SMED30027550	4.82156e-97	1.97532	0.75	0.265	1.33384e-92
SMED30005626	6.10821e-97	0.0691893	0.921	0.456	1.68978e-92
SMED30033919	1.17537e-96	-21.3399	1	0.801	3.25156e-92
SMED30026693	1.34511e-96	-0.657546	0.934	0.509	3.72112e-92
SMED30020565	1.4895e-96	0.174242	0.951	0.536	4.12056e-92
SMED30013018	1.53908e-96	-32.3526	1	0.839	4.25771e-92
SMED30010208	1.61474e-96	-7.09548	0.793	0.295	4.46701e-92
SMED30006639	2.17893e-96	1.77766	0.803	0.299	6.02779e-92
SMED30009163	3.48976e-96	-6.33717	0.99	0.862	9.65407e-92
SMED30000559	3.70141e-96	-37.0094	0.901	0.495	1.02396e-91
SMED30000194	4.93039e-96	1.01312	0.773	0.287	1.36394e-91
SMED30027672	5.04355e-96	-15.4515	0.974	0.55	1.39525e-91
SMED30035077	5.06003e-96	1.40512	0.882	0.421	1.39981e-91
SMED30004748	5.65784e-96	4.72552	0.434	0.092	1.56518e-91
SMED30023151	7.30556e-96	2.23524	0.885	0.405	2.02101e-91
SMED30015482	8.08954e-96	-1.15986	0.974	0.664	2.23789e-91
SMED30027641	8.17314e-96	2.09532	0.816	0.321	2.26102e-91
SMED30028337	9.03873e-96	-23.6428	0.97	0.666	2.50047e-91
SMED30018595	9.8963e-96	1.72719	0.895	0.469	2.73771e-91
SMED30002217	1.05763e-95	-0.276178	0.964	0.592	2.92582e-91
SMED30027064	1.10524e-95	14.0991	0.845	0.375	3.05754e-91
SMED30001214	1.24424e-95	2.23191	0.924	0.479	3.44208e-91
SMED30011685	1.62709e-95	1.70391	0.918	0.494	4.50117e-91
SMED30017222	1.97514e-95	-12.6327	0.803	0.289	5.46402e-91
SMED30007788	2.06643e-95	0.0658168	0.99	0.787	5.71656e-91
SMED30025098	3.89408e-95	3.28626	0.944	0.596	1.07726e-90
SMED30032193	5.5166e-95	2.49772	0.714	0.251	1.52611e-90
SMED30035650	7.51206e-95	1.81455	0.908	0.453	2.07814e-90
SMED30000686	9.3122e-95	0.515154	0.977	0.647	2.57613e-90
SMED30033651	1.09718e-94	2.17729	0.826	0.335	3.03523e-90
SMED30015597	1.09915e-94	1.90474	0.464	0.103	3.04068e-90
SMED30018504	1.43742e-94	-2.09745	0.97	0.701	3.97647e-90
SMED30023264	1.47668e-94	-3.04371	0.98	0.77	4.08509e-90
SMED30023829	1.50712e-94	2.03555	0.727	0.255	4.1693e-90
SMED30026760	1.78773e-94	1.24206	0.967	0.581	4.94557e-90
SMED30031407	1.96327e-94	2.80585	0.967	0.656	5.43119e-90
SMED30027280	2.47773e-94	-84.388	1	0.877	6.85438e-90
SMED30021579	3.82924e-94	1.56957	0.526	0.129	1.05932e-89
SMED30027070	5.84716e-94	-1.55405	0.977	0.563	1.61756e-89
SMED30032110	6.41972e-94	-1.74277	0.984	0.822	1.77595e-89
SMED30011316	8.08843e-94	2.25452	0.612	0.174	2.23758e-89
SMED30031080	8.40938e-94	-2.52579	0.954	0.504	2.32637e-89
SMED30008895	9.99328e-94	1.4303	0.826	0.335	2.76454e-89
SMED30004043	1.08154e-93	1.59436	0.556	0.142	2.99198e-89
SMED30016758	1.21455e-93	2.1642	0.845	0.387	3.35992e-89
SMED30018363	1.39001e-93	-1.55686	0.812	0.343	3.84534e-89
SMED30013318	1.45549e-93	0.931022	0.493	0.115	4.02646e-89
SMED30025807	1.48012e-93	3.60954	0.842	0.376	4.0946e-89
SMED30023749	1.75961e-93	0.642755	0.763	0.288	4.8678e-89
SMED30012014	1.78251e-93	-2.08678	0.993	0.773	4.93113e-89
SMED30006655	2.47871e-93	-95.222	1	0.842	6.8571e-89
SMED30030650	2.58574e-93	0.404008	0.908	0.449	7.1532e-89
SMED30013591	2.649e-93	-58.6326	0.859	0.359	7.32818e-89
SMED30001945	2.82083e-93	0.567242	0.947	0.537	7.80353e-89
SMED30001446	2.83574e-93	-1.01067	0.987	0.751	7.84479e-89
SMED30027178	3.3975e-93	1.25785	0.546	0.143	9.39885e-89
SMED30012216	3.6551e-93	-10.6468	0.993	0.756	1.01115e-88
SMED30019531	3.94884e-93	5.51155	0.533	0.135	1.09241e-88
SMED30010074	5.44406e-93	-2.64241	0.918	0.421	1.50604e-88
SMED30033769	5.96325e-93	-43.5198	0.342	0.06	1.64967e-88
SMED30011372	9.34563e-93	1.09958	0.467	0.107	2.58538e-88
SMED30025330	9.41261e-93	-1.2752	0.905	0.445	2.6039e-88
SMED30035617	1.56646e-92	-6.8024	0.967	0.629	4.33347e-88
SMED30007299	1.70739e-92	-2.09886	0.98	0.726	4.72332e-88
SMED30020236	2.05975e-92	3.04526	0.645	0.203	5.6981e-88
SMED30017418	2.86335e-92	-1.21742	0.944	0.576	7.92118e-88
SMED30001441	2.87181e-92	2.05089	0.885	0.45	7.94457e-88
SMED30004303	4.62008e-92	2.81082	0.803	0.311	1.2781e-87
SMED30021698	5.26998e-92	-77.6271	0.993	0.936	1.45789e-87
SMED30011415	5.60991e-92	1.32369	0.75	0.265	1.55193e-87
SMED30008987	6.42641e-92	-67.4549	0.997	0.856	1.7778e-87
SMED30033366	7.8091e-92	-15.4174	0.671	0.219	2.16031e-87
SMED30011690	8.64401e-92	-1.69078	0.987	0.683	2.39128e-87
SMED30022643	8.91741e-92	1.33954	0.901	0.476	2.46691e-87
SMED30019430	9.2775e-92	3.09511	0.895	0.42	2.56653e-87
SMED30009052	1.04025e-91	-38.478	0.997	0.854	2.87775e-87
SMED30029302	1.34208e-91	2.46639	0.997	0.875	3.71272e-87
SMED30025422	1.82591e-91	1.14566	0.803	0.337	5.05119e-87
SMED30003989	2.94722e-91	-2.20872	0.957	0.545	8.15319e-87
SMED30030927	3.55948e-91	-1.37151	0.921	0.478	9.84694e-87
SMED30019903	3.86621e-91	-55.5311	0.99	0.857	1.06955e-86
SMED30021461	3.97578e-91	-31.4279	0.97	0.475	1.09986e-86
SMED30002455	4.7175e-91	-27.575	1	0.864	1.30505e-86
SMED30029980	5.36335e-91	-3.40871	0.635	0.181	1.48372e-86
SMED30022253	5.78534e-91	2.28621	0.809	0.332	1.60046e-86
SMED30034078	6.28661e-91	2.9434	0.799	0.318	1.73913e-86
SMED30010355	6.42517e-91	-1.8193	0.836	0.344	1.77746e-86
SMED30015456	8.13684e-91	-7.396	0.993	0.813	2.25097e-86
SMED30018877	8.29455e-91	-2.19153	0.954	0.601	2.29461e-86
SMED30027687	8.67359e-91	-1.58884	0.951	0.627	2.39946e-86
SMED30011043	8.80021e-91	0.824395	0.414	0.086	2.43449e-86
SMED30003084	9.6105e-91	-7.63272	0.372	0.071	2.65865e-86
SMED30027152	9.83439e-91	0.401713	0.957	0.626	2.72059e-86
SMED30035909	1.27231e-90	2.72744	0.934	0.547	3.51972e-86
SMED30024872	1.35553e-90	-2.28877	0.928	0.539	3.74994e-86
SMED30030988	1.44008e-90	-5.69933	0.987	0.757	3.98384e-86
SMED30002392	1.72291e-90	-47.3281	0.997	0.746	4.76625e-86
SMED30000834	1.77103e-90	0.866003	0.908	0.465	4.89939e-86
SMED30009651	1.78277e-90	0.840858	0.589	0.162	4.93186e-86
SMED30015179	2.64454e-90	1.72613	0.658	0.218	7.31584e-86
SMED30006524	2.84654e-90	-7.23995	0.763	0.291	7.87468e-86
SMED30021032	2.97536e-90	1.80403	0.829	0.36	8.23103e-86
SMED30000981	3.45716e-90	-2.1491	0.944	0.537	9.5639e-86
SMED30007211	4.10748e-90	1.40668	0.645	0.202	1.13629e-85
SMED30022470	4.93972e-90	1.49761	0.789	0.311	1.36653e-85
SMED30000270	5.76518e-90	-30.0172	0.987	0.739	1.59488e-85
SMED30017402	1.13128e-89	1.20321	0.438	0.098	3.12958e-85
SMED30026090	1.17056e-89	0.499642	0.868	0.402	3.23824e-85
SMED30029898	1.2063e-89	-3.74306	0.934	0.575	3.3371e-85
SMED30001783	1.38953e-89	1.7483	0.924	0.533	3.84399e-85
SMED30000843	1.8031e-89	2.46279	0.878	0.429	4.98809e-85
SMED30002780	1.94967e-89	0.827851	0.727	0.255	5.39357e-85
SMED30031888	2.28842e-89	-3.33756	0.891	0.448	6.3307e-85
SMED30031244	2.30139e-89	2.12561	0.674	0.22	6.36655e-85
SMED30010219	2.55999e-89	-0.249555	0.908	0.464	7.08195e-85
SMED30032893	2.985e-89	1.54186	0.78	0.3	8.25771e-85
SMED30029676	3.13508e-89	2.99711	0.891	0.447	8.6729e-85
SMED30020591	4.56229e-89	1.64239	0.793	0.321	1.26211e-84
SMED30010878	5.43137e-89	3.37921	0.181	0.019	1.50253e-84
SMED30007734	5.71846e-89	1.53325	0.888	0.493	1.58195e-84
SMED30021516	6.02526e-89	1.07154	0.885	0.433	1.66683e-84
SMED30010286	6.36323e-89	1.77893	0.674	0.223	1.76032e-84
SMED30000396	6.46192e-89	2.01029	0.641	0.198	1.78762e-84
SMED30017456	7.37543e-89	2.24454	0.638	0.205	2.04034e-84
SMED30004469	9.32427e-89	1.57466	0.928	0.518	2.57947e-84
SMED30030865	1.04145e-88	3.51787	0.845	0.387	2.88107e-84
SMED30012501	1.13888e-88	2.06266	0.73	0.263	3.15059e-84
SMED30028292	1.20449e-88	0.389686	0.826	0.347	3.3321e-84
SMED30028735	1.22765e-88	2.09495	0.635	0.192	3.39617e-84
SMED30035897	1.27815e-88	2.25009	0.605	0.181	3.53587e-84
SMED30016880	1.35163e-88	3.92918	0.766	0.295	3.73916e-84
SMED30032280	1.42467e-88	0.481096	0.947	0.674	3.94121e-84
SMED30005962	1.55831e-88	0.773905	0.812	0.338	4.31091e-84
SMED30023181	1.64508e-88	-9.42805	0.188	0.021	4.55094e-84
SMED30023063	1.80301e-88	1.49279	0.474	0.113	4.98784e-84
SMED30003162	1.89483e-88	1.91689	0.717	0.253	5.24185e-84
SMED30034263	1.91073e-88	-4.62436	0.97	0.608	5.28583e-84
SMED30019186	2.04732e-88	5.72537	0.908	0.461	5.66371e-84
SMED30021513	2.17244e-88	-84.494	1	0.848	6.00983e-84
SMED30013060	2.26134e-88	1.10136	0.803	0.344	6.25577e-84
SMED30016842	2.27199e-88	4.61048	0.885	0.437	6.28524e-84
SMED30016977	2.71595e-88	4.50909	0.928	0.521	7.51341e-84
SMED30027563	2.99243e-88	-5.47847	0.773	0.289	8.27825e-84
SMED30012814	3.05536e-88	2.32105	0.914	0.51	8.45235e-84
SMED30016571	3.34945e-88	-1.73048	0.862	0.378	9.26592e-84
SMED30029501	3.84777e-88	-19.8974	0.993	0.793	1.06445e-83
SMED30025950	6.50711e-88	1.66604	0.711	0.254	1.80013e-83
SMED30016647	6.80549e-88	2.01832	0.572	0.165	1.88267e-83
SMED30028169	7.14788e-88	1.73435	0.845	0.362	1.97739e-83
SMED30029507	7.65408e-88	-29.8114	0.987	0.777	2.11743e-83
SMED30034477	8.81458e-88	-12.2164	0.822	0.329	2.43847e-83
SMED30035360	9.21713e-88	-159.025	1	0.91	2.54983e-83
SMED30031916	1.04877e-87	-10.8671	0.997	0.863	2.90131e-83
SMED30020994	1.06555e-87	-1.78158	0.865	0.407	2.94773e-83
SMED30025411	1.13344e-87	3.29686	0.888	0.433	3.13556e-83
SMED30031106	1.3387e-87	-3.56109	0.934	0.547	3.70337e-83
SMED30021037	1.46464e-87	0.898825	0.859	0.388	4.05179e-83
SMED30002709	1.57492e-87	1.5926	0.707	0.246	4.35686e-83
SMED30008103	1.60037e-87	-0.541362	0.882	0.431	4.42726e-83
SMED30007369	1.79297e-87	-1.28051	0.97	0.66	4.96007e-83
SMED30013338	2.00414e-87	1.20159	0.724	0.252	5.54424e-83
SMED30002036	2.22753e-87	-3.62335	0.974	0.693	6.16225e-83
SMED30011633	2.41862e-87	1.63411	0.964	0.596	6.69087e-83
SMED30028018	5.40178e-87	3.34486	0.928	0.537	1.49435e-82
SMED30015216	6.11025e-87	-1.9252	0.938	0.561	1.69034e-82
SMED30011636	6.33438e-87	1.62121	0.664	0.216	1.75234e-82
SMED30023900	9.4976e-87	1.6979	0.645	0.207	2.62742e-82
SMED30008468	1.23837e-86	1.59527	0.664	0.219	3.42582e-82
SMED30014746	1.31719e-86	1.36954	0.474	0.115	3.64386e-82
SMED30004920	1.7075e-86	-2.61131	0.905	0.457	4.72362e-82
SMED30006144	1.83274e-86	1.71914	0.826	0.373	5.07011e-82
SMED30006638	1.83519e-86	-8.45451	0.974	0.618	5.07686e-82
SMED30030435	2.14159e-86	0.529599	0.908	0.473	5.9245e-82
SMED30014822	2.45531e-86	-5.48352	0.97	0.685	6.79237e-82
SMED30006114	2.69048e-86	2.31968	0.53	0.141	7.44295e-82
SMED30028606	3.34997e-86	-0.594565	0.938	0.487	9.26735e-82
SMED30032624	4.06799e-86	-3.63729	0.451	0.104	1.12537e-81
SMED30035415	4.09662e-86	0.634748	0.243	0.034	1.13329e-81
SMED30027120	4.57949e-86	1.58727	0.875	0.416	1.26687e-81
SMED30029938	4.80368e-86	2.95137	0.812	0.342	1.32889e-81
SMED30013177	5.19819e-86	-2.58271	0.987	0.803	1.43803e-81
SMED30003890	5.24835e-86	1.35167	0.648	0.209	1.4519e-81
SMED30033365	5.43995e-86	1.28431	0.878	0.419	1.50491e-81
SMED30035745	6.96195e-86	1.52376	0.826	0.373	1.92595e-81
SMED30002592	7.43825e-86	-9.38328	0.957	0.72	2.05772e-81
SMED30015311	9.57766e-86	1.36953	0.678	0.224	2.64956e-81
SMED30015534	9.66474e-86	-12.3818	0.993	0.752	2.67365e-81
SMED30022786	1.11355e-85	1.0974	0.776	0.308	3.08052e-81
SMED30000130	1.17242e-85	-3.02067	0.984	0.714	3.24337e-81
SMED30012531	1.70212e-85	1.38525	0.487	0.122	4.70873e-81
SMED30028689	1.73385e-85	-2.59582	0.865	0.409	4.79651e-81
SMED30015373	1.85056e-85	-5.91038	0.984	0.677	5.11938e-81
SMED30026859	1.94328e-85	1.94399	0.73	0.271	5.3759e-81
SMED30023830	2.7064e-85	0.995577	0.845	0.371	7.48697e-81
SMED30012383	3.03942e-85	-43.4321	1	0.891	8.40826e-81
SMED30007627	3.65188e-85	2.85416	0.865	0.439	1.01026e-80
SMED30009010	3.74818e-85	0.619579	0.164	0.017	1.0369e-80
SMED30014815	4.56447e-85	-7.25864	0.928	0.495	1.26271e-80
SMED30025015	5.24411e-85	-2.98757	0.984	0.704	1.45073e-80
SMED30004517	6.94849e-85	1.46449	0.891	0.432	1.92223e-80
SMED30020431	6.96709e-85	1.25514	0.836	0.384	1.92738e-80
SMED30016682	7.2105e-85	-1.10711	0.901	0.484	1.99471e-80
SMED30011050	7.54928e-85	2.55377	0.842	0.404	2.08843e-80
SMED30022078	7.88244e-85	-35.748	0.99	0.823	2.1806e-80
SMED30011985	8.16854e-85	1.59677	0.562	0.16	2.25974e-80
SMED30032354	8.81389e-85	2.8348	0.944	0.605	2.43827e-80
SMED30030485	9.74445e-85	-0.162133	0.901	0.513	2.69571e-80
SMED30020035	1.02918e-84	-5.46911	0.655	0.216	2.84712e-80
SMED30010488	1.14359e-84	-107.468	1	0.993	3.16363e-80
SMED30017232	1.32663e-84	0.792301	0.375	0.076	3.66998e-80
SMED30002076	1.49636e-84	-9.52786	0.984	0.781	4.13953e-80
SMED30033929	1.57891e-84	0.116806	0.852	0.386	4.36789e-80
SMED30024764	1.63236e-84	-0.346251	0.944	0.55	4.51575e-80
SMED30002450	1.99114e-84	2.04865	0.53	0.152	5.50828e-80
SMED30026659	2.09549e-84	-6.87511	0.688	0.217	5.79696e-80
SMED30015064	2.7532e-84	4.42809	0.875	0.44	7.61644e-80
SMED30004255	3.37923e-84	2.42919	0.905	0.488	9.3483e-80
SMED30025479	3.44998e-84	3.15033	0.786	0.339	9.54402e-80
SMED30025222	3.95807e-84	1.06231	0.799	0.315	1.09496e-79
SMED30022100	4.19626e-84	1.0772	0.303	0.053	1.16085e-79
SMED30023841	4.56138e-84	3.2057	0.747	0.307	1.26186e-79
SMED30021151	4.57562e-84	2.05018	0.928	0.538	1.2658e-79
SMED30020447	4.83585e-84	1.94083	0.908	0.488	1.33779e-79
SMED30026239	5.07436e-84	-2.09737	0.961	0.546	1.40377e-79
SMED30030248	5.59191e-84	0.915171	0.352	0.069	1.54695e-79
SMED30020717	5.81239e-84	0.169998	0.812	0.33	1.60794e-79
SMED30010466	6.54906e-84	-0.633139	0.931	0.515	1.81173e-79
SMED30001933	6.67772e-84	-3.27645	0.931	0.551	1.84733e-79
SMED30015955	7.4527e-84	-0.682108	0.513	0.137	2.06172e-79
SMED30033675	7.657e-84	1.23539	0.872	0.431	2.11823e-79
SMED30009376	9.39181e-84	0.388827	0.908	0.545	2.59815e-79
SMED30025354	1.02426e-83	1.68623	0.776	0.331	2.83352e-79
SMED30005600	1.1087e-83	2.9913	0.888	0.437	3.06712e-79
SMED30031315	1.20614e-83	1.51414	0.576	0.169	3.33665e-79
SMED30031622	1.2065e-83	-62.7345	0.977	0.743	3.33765e-79
SMED30017662	1.26393e-83	0.77619	0.345	0.066	3.49654e-79
SMED30023850	1.2895e-83	2.04015	0.694	0.244	3.56728e-79
SMED30008905	1.35845e-83	3.40795	0.855	0.445	3.75801e-79
SMED30016009	1.45395e-83	2.94468	0.668	0.224	4.02221e-79
SMED30008903	1.90174e-83	-1.82136	0.944	0.574	5.26099e-79
SMED30035323	1.94642e-83	0.94309	0.414	0.092	5.38457e-79
SMED30033227	2.21845e-83	1.23869	0.816	0.364	6.13711e-79
SMED30025853	2.38996e-83	2.89689	0.944	0.616	6.6116e-79
SMED30008052	2.60974e-83	1.74321	0.826	0.385	7.21958e-79
SMED30023617	4.05462e-83	1.70051	0.73	0.263	1.12167e-78
SMED30032471	4.12142e-83	1.75357	0.217	0.029	1.14015e-78
SMED30006858	4.49811e-83	2.21868	0.714	0.268	1.24436e-78
SMED30032688	4.6453e-83	0.77746	0.391	0.082	1.28508e-78
SMED30024555	7.90653e-83	1.04007	0.431	0.1	2.18726e-78
SMED30034271	8.57162e-83	-0.986338	0.99	0.716	2.37125e-78
SMED30004666	8.75646e-83	0.0785948	0.938	0.539	2.42239e-78
SMED30011540	9.02055e-83	0.919028	0.408	0.09	2.49545e-78
SMED30014223	9.57503e-83	1.42158	0.431	0.102	2.64884e-78
SMED30013396	9.82639e-83	-140.586	0.941	0.564	2.71837e-78
SMED30019875	1.11993e-82	1.46911	0.576	0.172	3.09818e-78
SMED30006517	1.1743e-82	2.58703	0.73	0.292	3.2486e-78
SMED30010822	1.55824e-82	1.0518	0.234	0.033	4.31073e-78
SMED30028856	1.63071e-82	-6.03054	0.964	0.694	4.5112e-78
SMED30006629	1.6942e-82	-0.592057	0.941	0.628	4.68683e-78
SMED30020919	1.75191e-82	0.717266	0.352	0.069	4.84648e-78
SMED30034116	1.95406e-82	1.00734	0.829	0.364	5.40572e-78
SMED30033402	2.12531e-82	-9.23948	0.99	0.841	5.87944e-78
SMED30004178	2.16052e-82	-1.95545	0.967	0.636	5.97685e-78
SMED30013398	2.17436e-82	4.7736	0.921	0.512	6.01514e-78
SMED30001428	2.23444e-82	2.65832	0.947	0.619	6.18136e-78
SMED30010611	2.4806e-82	-1.05504	0.954	0.567	6.86233e-78
SMED30012301	2.73624e-82	1.56916	0.711	0.25	7.56954e-78
SMED30008579	2.99874e-82	-53.2833	1	0.711	8.2957e-78
SMED30035463	3.11833e-82	1.42916	0.438	0.105	8.62655e-78
SMED30018186	3.85374e-82	-67.532	1	0.939	1.0661e-77
SMED30012280	4.12629e-82	1.5381	0.701	0.253	1.1415e-77
SMED30008086	4.63889e-82	6.19061	0.711	0.257	1.2833e-77
SMED30017194	5.43609e-82	1.24736	0.579	0.174	1.50384e-77
SMED30021639	5.43777e-82	0.982365	0.411	0.092	1.5043e-77
SMED30031265	5.44073e-82	0.0765083	0.878	0.439	1.50512e-77
SMED30025202	6.40164e-82	0.751516	0.938	0.551	1.77095e-77
SMED30034578	8.32246e-82	1.58574	0.572	0.169	2.30233e-77
SMED30013701	8.73081e-82	1.06714	0.401	0.087	2.41529e-77
SMED30019874	9.97015e-82	-23.4734	0.941	0.633	2.75814e-77
SMED30030544	1.00595e-81	0.675081	0.905	0.474	2.78287e-77
SMED30026247	1.07026e-81	1.09229	0.582	0.17	2.96077e-77
SMED30031155	1.31504e-81	1.95996	0.602	0.187	3.63792e-77
SMED30026654	1.44608e-81	2.51849	0.641	0.214	4.00044e-77
SMED30017770	1.99811e-81	1.27969	0.556	0.164	5.52758e-77
SMED30023713	2.64484e-81	-0.729695	0.783	0.336	7.31668e-77
SMED30033346	2.89997e-81	1.33056	0.947	0.596	8.02249e-77
SMED30005014	2.90011e-81	3.72874	0.99	0.839	8.02287e-77
SMED30009265	3.08215e-81	1.56702	0.763	0.313	8.52646e-77
SMED30033482	3.24933e-81	0.0647229	0.901	0.507	8.98894e-77
SMED30033360	4.18359e-81	1.31821	0.539	0.15	1.15735e-76
SMED30035671	5.1293e-81	-13.7007	0.993	0.825	1.41897e-76
SMED30026965	5.39106e-81	0.668767	0.322	0.06	1.49138e-76
SMED30019057	6.4457e-81	-3.5049	0.914	0.487	1.78314e-76
SMED30014291	7.54797e-81	2.29882	0.681	0.249	2.08807e-76
SMED30035869	8.16963e-81	1.77443	0.914	0.535	2.26005e-76
SMED30015850	8.98924e-81	2.84432	0.816	0.362	2.48678e-76
SMED30015300	1.16398e-80	0.881734	0.931	0.595	3.22003e-76
SMED30002000	1.2244e-80	0.879875	0.717	0.271	3.38717e-76
SMED30019390	1.39365e-80	-10.8879	0.609	0.201	3.85538e-76
SMED30021678	1.43541e-80	4.36528	0.78	0.351	3.97092e-76
SMED30025057	1.63857e-80	2.3379	0.812	0.362	4.53293e-76
SMED30005445	1.67343e-80	0.63188	0.299	0.053	4.62937e-76
SMED30023281	1.72781e-80	4.49349	0.717	0.282	4.7798e-76
SMED30001991	1.74377e-80	2.05364	0.661	0.225	4.82398e-76
SMED30001476	1.74801e-80	0.0951342	0.895	0.47	4.83571e-76
SMED30033020	1.82319e-80	2.03302	0.711	0.281	5.04368e-76
SMED30013451	2.13196e-80	0.975263	0.941	0.615	5.89785e-76
SMED30012483	2.2358e-80	-9.12196	0.97	0.787	6.18513e-76
SMED30020771	2.26264e-80	1.72934	0.72	0.278	6.25938e-76
SMED30003965	2.29354e-80	1.51288	0.931	0.564	6.34485e-76
SMED30017547	2.42365e-80	4.03399	0.836	0.405	6.70479e-76
SMED30026014	2.46793e-80	1.19707	0.572	0.172	6.82727e-76
SMED30032249	2.60675e-80	1.81551	0.605	0.2	7.21132e-76
SMED30012300	2.86052e-80	-0.221967	0.957	0.651	7.91333e-76
SMED30015074	3.01061e-80	1.84866	0.704	0.271	8.32856e-76
SMED30017381	3.89795e-80	-0.982134	0.967	0.7	1.07833e-75
SMED30019709	3.97025e-80	3.24244	0.924	0.57	1.09833e-75
SMED30010969	4.70664e-80	-9.27483	0.974	0.739	1.30204e-75
SMED30009581	4.74279e-80	2.52908	0.75	0.324	1.31204e-75
SMED30016163	4.9299e-80	-90.6117	0.997	0.824	1.36381e-75
SMED30011868	4.96316e-80	1.42274	0.556	0.161	1.37301e-75
SMED30023411	5.17731e-80	2.02149	0.724	0.29	1.43225e-75
SMED30010356	1.02743e-79	0.92455	0.467	0.116	2.84227e-75
SMED30034427	1.1875e-79	1.64604	0.773	0.319	3.28511e-75
SMED30019073	1.85067e-79	1.00202	0.405	0.091	5.11969e-75
SMED30031165	1.87902e-79	1.95801	0.678	0.258	5.19812e-75
SMED30006818	1.98483e-79	-4.10671	0.987	0.809	5.49084e-75
SMED30028665	2.44552e-79	-1.17243	0.539	0.148	6.76528e-75
SMED30007498	2.88241e-79	-56.3699	0.997	0.866	7.9739e-75
SMED30020974	3.16585e-79	1.0074	0.401	0.09	8.758e-75
SMED30026556	4.37635e-79	-2.68344	0.816	0.365	1.21067e-74
SMED30035416	4.44611e-79	1.66516	0.576	0.18	1.22997e-74
SMED30029624	5.46959e-79	2.43055	0.882	0.473	1.51311e-74
SMED30022128	5.91141e-79	-1.21772	0.993	0.79	1.63533e-74
SMED30001039	6.1404e-79	-81.9555	0.99	0.767	1.69868e-74
SMED30024202	7.20954e-79	-40.1126	0.993	0.92	1.99445e-74
SMED30013165	7.65765e-79	2.27574	0.694	0.256	2.11841e-74
SMED30006905	7.90791e-79	0.867856	0.368	0.077	2.18764e-74
SMED30000654	7.91021e-79	1.10364	0.905	0.522	2.18828e-74
SMED30025895	8.26642e-79	1.17053	0.47	0.121	2.28682e-74
SMED30033139	8.75571e-79	-79.5958	1	0.921	2.42218e-74
SMED30030174	8.79578e-79	1.54682	0.618	0.2	2.43327e-74
SMED30016537	9.42344e-79	1.65718	0.737	0.283	2.6069e-74
SMED30032803	1.05842e-78	1.54927	0.615	0.203	2.92801e-74
SMED30022049	1.08707e-78	5.01777	0.678	0.25	3.00726e-74
SMED30010905	1.16161e-78	-4.84676	0.947	0.591	3.21349e-74
SMED30000573	1.27685e-78	2.29292	0.888	0.491	3.53227e-74
SMED30022026	1.71797e-78	1.65932	0.576	0.178	4.7526e-74
SMED30022614	2.1819e-78	-12.7474	0.99	0.743	6.036e-74
SMED30013106	2.2848e-78	4.1527	0.77	0.35	6.32067e-74
SMED30033573	2.62122e-78	1.02831	0.322	0.062	7.25135e-74
SMED30005802	2.74194e-78	-2.45241	0.836	0.374	7.58531e-74
SMED30012468	3.67516e-78	1.84538	0.859	0.452	1.0167e-73
SMED30022791	4.40593e-78	2.64827	0.908	0.514	1.21886e-73
SMED30032044	5.13752e-78	2.0903	0.648	0.225	1.42124e-73
SMED30026626	5.94801e-78	1.97136	0.97	0.673	1.64546e-73
SMED30029784	6.65338e-78	3.18158	0.911	0.511	1.84059e-73
SMED30035977	7.07393e-78	-2.33513	0.855	0.439	1.95693e-73
SMED30025079	7.07831e-78	0.626007	0.247	0.038	1.95814e-73
SMED30010414	7.23226e-78	2.50257	0.819	0.37	2.00073e-73
SMED30006388	1.04581e-77	-1.15992	0.78	0.339	2.89314e-73
SMED30005492	1.07505e-77	-2.16909	0.905	0.487	2.97401e-73
SMED30001495	1.16726e-77	-24.4912	0.997	0.835	3.22912e-73
SMED30032593	1.26734e-77	1.88145	0.76	0.323	3.50597e-73
SMED30028073	1.34439e-77	-2.13847	0.819	0.386	3.71911e-73
SMED30004132	1.37579e-77	1.25353	0.819	0.373	3.80598e-73
SMED30008487	1.45074e-77	-2.55631	0.809	0.356	4.01332e-73
SMED30034036	1.45416e-77	1.77411	0.816	0.407	4.02279e-73
SMED30026097	1.61818e-77	1.43631	0.76	0.323	4.47654e-73
SMED30007095	1.65887e-77	-5.73382	0.947	0.674	4.58911e-73
SMED30031697	1.73971e-77	1.4105	0.73	0.292	4.81274e-73
SMED30023257	1.98803e-77	0.889869	0.385	0.085	5.49968e-73
SMED30018697	2.79268e-77	1.39122	0.819	0.354	7.72566e-73
SMED30022963	3.05075e-77	1.85062	0.595	0.193	8.4396e-73
SMED30035297	3.10321e-77	2.8324	0.829	0.39	8.58473e-73
SMED30019597	3.12378e-77	-4.15483	0.974	0.768	8.64162e-73
SMED30012187	3.15647e-77	-0.437058	0.908	0.526	8.73206e-73
SMED30016995	3.59836e-77	1.22157	0.918	0.567	9.95451e-73
SMED30009887	4.48565e-77	-4.296	0.819	0.411	1.24091e-72
SMED30005525	4.50836e-77	1.7348	0.612	0.205	1.24719e-72
SMED30035299	4.70282e-77	2.65269	0.763	0.306	1.30099e-72
SMED30014562	5.13915e-77	0.848263	0.349	0.073	1.4217e-72
SMED30021868	6.19671e-77	-5.56483	0.368	0.08	1.71426e-72
SMED30007420	8.61447e-77	1.14056	0.438	0.107	2.38311e-72
SMED30018649	9.20609e-77	0.809314	0.309	0.058	2.54677e-72
SMED30010103	1.08093e-76	-1.20775	0.977	0.699	2.99028e-72
SMED30013371	1.25627e-76	-16.8621	0.974	0.748	3.47533e-72
SMED30034487	1.63875e-76	-3.38003	0.885	0.438	4.53344e-72
SMED30019732	1.64635e-76	2.44134	0.615	0.21	4.55447e-72
SMED30001389	1.65958e-76	0.758815	0.322	0.063	4.59107e-72
SMED30019786	2.06543e-76	4.34866	0.809	0.373	5.71379e-72
SMED30013031	2.15977e-76	1.02298	0.543	0.161	5.97479e-72
SMED30027315	2.21178e-76	-79.8941	0.816	0.393	6.11866e-72
SMED30023413	2.29954e-76	-20.43	0.977	0.657	6.36144e-72
SMED30003442	2.34418e-76	-20.735	0.99	0.834	6.48494e-72
SMED30008172	2.46757e-76	-12.1769	0.714	0.283	6.8263e-72
SMED30025395	2.56357e-76	1.03538	0.395	0.09	7.09186e-72
SMED30005738	2.80654e-76	2.3685	0.724	0.29	7.764e-72
SMED30020257	2.8514e-76	-9.1973	0.901	0.444	7.8881e-72
SMED30022891	2.93809e-76	2.00562	0.576	0.186	8.12793e-72
SMED30031757	3.54911e-76	0.157977	0.707	0.279	9.81827e-72
SMED30001546	3.61207e-76	-0.0700313	0.957	0.681	9.99244e-72
SMED30010898	3.67482e-76	2.54059	0.849	0.431	1.0166e-71
SMED30010375	4.03566e-76	#NAME?	1	0.998	1.11642e-71
SMED30019701	4.8697e-76	0.482012	0.207	0.028	1.34715e-71
SMED30021699	5.76692e-76	-21.6077	0.987	0.778	1.59536e-71
SMED30026079	6.43805e-76	2.13114	0.822	0.367	1.78102e-71
SMED30008668	6.83043e-76	-1.05073	0.878	0.465	1.88957e-71
SMED30012974	8.02858e-76	-6.56762	0.974	0.67	2.22103e-71
SMED30031338	9.6196e-76	0.85071	0.888	0.5	2.66117e-71
SMED30024777	1.0339e-75	2.33004	0.73	0.305	2.86019e-71
SMED30028513	1.04877e-75	-34.8933	1	0.892	2.90132e-71
SMED30024961	1.11925e-75	-1.31679	0.875	0.451	3.0963e-71
SMED30009760	1.37836e-75	0.90252	0.454	0.114	3.8131e-71
SMED30004045	1.52126e-75	4.12634	0.99	0.778	4.20842e-71
SMED30031089	1.67233e-75	7.10879	0.97	0.713	4.62633e-71
SMED30026049	1.73157e-75	-4.6966	0.957	0.655	4.79023e-71
SMED30008568	1.82639e-75	-239.182	0.99	0.877	5.05251e-71
SMED30023057	1.96729e-75	0.147289	0.901	0.521	5.4423e-71
SMED30000539	2.25171e-75	0.376191	0.938	0.623	6.22914e-71
SMED30034031	2.63896e-75	0.733708	0.651	0.235	7.30041e-71
SMED30005368	3.27083e-75	-73.8398	0.704	0.261	9.04844e-71
SMED30029179	3.33006e-75	7.56033	0.822	0.405	9.21229e-71
SMED30020108	3.93162e-75	0.898346	0.365	0.079	1.08764e-70
SMED30026036	4.69376e-75	1.68007	0.599	0.2	1.29848e-70
SMED30029263	5.08872e-75	-0.700603	0.921	0.595	1.40774e-70
SMED30021439	5.1921e-75	1.19247	0.477	0.127	1.43634e-70
SMED30013876	5.91792e-75	1.40089	0.648	0.23	1.63713e-70
SMED30006263	5.9439e-75	-658.94	0.882	0.402	1.64432e-70
SMED30010729	6.19542e-75	2.65568	0.727	0.294	1.7139e-70
SMED30011838	6.27156e-75	1.07867	0.382	0.086	1.73496e-70
SMED30012816	7.29646e-75	0.865425	0.783	0.33	2.01849e-70
SMED30014826	8.9614e-75	1.09142	0.566	0.174	2.47908e-70
SMED30031095	9.76741e-75	0.918114	0.424	0.104	2.70206e-70
SMED30004366	1.0434e-74	-20.4853	0.431	0.106	2.88647e-70
SMED30016475	1.04395e-74	-0.418546	0.938	0.625	2.88798e-70
SMED30002919	1.04503e-74	2.10387	0.852	0.456	2.89098e-70
SMED30001291	1.07318e-74	4.71337	0.799	0.375	2.96885e-70
SMED30019908	1.10741e-74	-17.7332	0.414	0.099	3.06354e-70
SMED30007383	1.15807e-74	1.53012	0.464	0.126	3.20368e-70
SMED30002120	1.16173e-74	1.18436	0.569	0.177	3.21381e-70
SMED30003359	1.2259e-74	1.48029	0.747	0.301	3.39134e-70
SMED30014487	1.43845e-74	0.89621	0.398	0.092	3.97934e-70
SMED30003204	1.44453e-74	1.05662	0.533	0.159	3.99614e-70
SMED30022156	1.56869e-74	1.59576	0.523	0.152	4.33961e-70
SMED30003098	1.62919e-74	2.36472	0.47	0.129	4.50699e-70
SMED30021348	1.85938e-74	-19.2691	0.868	0.436	5.14378e-70
SMED30002070	2.14166e-74	1.3037	0.74	0.316	5.92468e-70
SMED30032733	2.32607e-74	1.39603	0.628	0.213	6.43485e-70
SMED30011300	2.39578e-74	0.538935	0.964	0.638	6.62767e-70
SMED30035242	2.48632e-74	3.44193	0.859	0.457	6.87815e-70
SMED30031764	2.55462e-74	-43.6337	0.997	0.922	7.0671e-70
SMED30014572	2.6216e-74	0.960118	0.441	0.111	7.25239e-70
SMED30015808	2.63564e-74	-10.2774	0.941	0.688	7.29124e-70
SMED30008892	3.13316e-74	0.340657	0.789	0.358	8.66757e-70
SMED30031716	3.16368e-74	1.84349	0.651	0.235	8.75202e-70
SMED30014140	3.64475e-74	-10.6055	0.961	0.722	1.00828e-69
SMED30014332	3.65442e-74	3.42766	0.809	0.399	1.01096e-69
SMED30029841	3.74495e-74	1.68831	0.845	0.433	1.036e-69
SMED30000240	3.84934e-74	-49.1405	0.997	0.87	1.06488e-69
SMED30011781	3.87226e-74	1.38264	0.589	0.195	1.07122e-69
SMED30015448	4.24097e-74	1.50494	0.632	0.216	1.17322e-69
SMED30031751	4.26258e-74	0.722354	0.882	0.473	1.1792e-69
SMED30019910	4.55551e-74	3.41468	0.819	0.385	1.26024e-69
SMED30016793	4.65092e-74	1.71919	0.773	0.336	1.28663e-69
SMED30007127	5.41667e-74	1.38901	0.753	0.317	1.49847e-69
SMED30031690	6.24566e-74	0.395984	0.145	0.015	1.7278e-69
SMED30004929	6.26842e-74	1.19018	0.766	0.336	1.7341e-69
SMED30003468	6.42886e-74	-97.8525	0.934	0.598	1.77848e-69
SMED30017514	6.94423e-74	1.42328	0.589	0.187	1.92105e-69
SMED30001096	7.43353e-74	-35.9325	0.99	0.72	2.05641e-69
SMED30031982	9.60837e-74	3.35396	0.905	0.507	2.65806e-69
SMED30034802	1.00409e-73	0.78396	0.885	0.465	2.77771e-69
SMED30024863	1.03921e-73	-10.0898	0.987	0.809	2.87487e-69
SMED30006322	1.13674e-73	1.35165	0.632	0.224	3.14468e-69
SMED30015789	1.14426e-73	0.900852	0.408	0.097	3.16549e-69
SMED30007323	1.17743e-73	-0.659864	0.951	0.68	3.25724e-69
SMED30010654	1.18728e-73	3.06187	0.888	0.526	3.2845e-69
SMED30029663	1.19296e-73	1.40075	0.704	0.275	3.30019e-69
SMED30031703	1.28246e-73	2.5082	0.908	0.538	3.54778e-69
SMED30009859	1.42499e-73	-16.2267	0.977	0.709	3.94209e-69
SMED30020736	1.67477e-73	-2.85312	0.76	0.314	4.63309e-69
SMED30004598	1.82524e-73	0.896529	0.385	0.089	5.04933e-69
SMED30008769	2.04895e-73	-27.8596	0.98	0.74	5.66821e-69
SMED30008628	2.19025e-73	2.09151	0.832	0.411	6.05909e-69
SMED30001555	2.33745e-73	-0.867875	0.891	0.458	6.46633e-69
SMED30025388	2.35557e-73	-526.391	0.819	0.344	6.51645e-69
SMED30034152	2.43738e-73	-72.4824	0.993	0.848	6.74276e-69
SMED30029544	2.60424e-73	0.893386	0.414	0.101	7.20437e-69
SMED30020914	2.68226e-73	-2.65591	0.862	0.469	7.42019e-69
SMED30016237	2.95478e-73	1.01157	0.372	0.084	8.17411e-69
SMED30022353	2.97159e-73	1.80427	0.757	0.326	8.22062e-69
SMED30018434	3.51727e-73	0.942582	0.773	0.351	9.73019e-69
SMED30031812	3.57324e-73	2.53868	0.553	0.172	9.885e-69
SMED30016905	3.63982e-73	2.27447	0.714	0.305	1.00692e-68
SMED30011687	4.14162e-73	0.910881	0.434	0.11	1.14574e-68
SMED30024189	4.32824e-73	-42.3373	0.97	0.732	1.19736e-68
SMED30032099	4.43241e-73	0.228179	0.079	0.005	1.22618e-68
SMED30006576	4.69282e-73	-6.45594	0.944	0.575	1.29822e-68
SMED30031551	4.9635e-73	1.51331	0.628	0.221	1.3731e-68
SMED30017619	7.92369e-73	-12.8295	0.908	0.563	2.19201e-68
SMED30025401	1.03474e-72	-0.263983	0.799	0.362	2.86252e-68
SMED30027718	1.05401e-72	0.458264	0.859	0.447	2.91581e-68
SMED30032439	1.29368e-72	1.19352	0.586	0.191	3.57882e-68
SMED30008911	1.36758e-72	-55.7808	0.964	0.646	3.78328e-68
SMED30018440	1.57226e-72	-7.05615	0.931	0.546	4.34951e-68
SMED30019886	1.74274e-72	1.91814	0.678	0.255	4.82111e-68
SMED30032882	1.93839e-72	1.27259	0.829	0.414	5.36236e-68
SMED30011390	2.61472e-72	1.27647	0.76	0.319	7.23335e-68
SMED30000800	2.82421e-72	-0.982771	0.809	0.385	7.8129e-68
SMED30017576	2.90256e-72	0.989335	0.418	0.102	8.02964e-68
SMED30035969	3.00801e-72	2.41382	0.53	0.162	8.32135e-68
SMED30017898	3.04703e-72	0.971821	0.438	0.113	8.42931e-68
SMED30019808	3.26633e-72	0.413939	0.914	0.544	9.03599e-68
SMED30027599	3.45663e-72	0.952493	0.484	0.132	9.56242e-68
SMED30026696	3.62593e-72	-42.8338	0.984	0.747	1.00308e-67
SMED30014887	3.66657e-72	0.72343	0.296	0.056	1.01432e-67
SMED30033124	4.14448e-72	3.13702	0.628	0.219	1.14653e-67
SMED30000713	4.57571e-72	-0.949441	0.737	0.315	1.26583e-67
SMED30029269	4.59038e-72	1.89899	0.688	0.267	1.26988e-67
SMED30009858	4.65492e-72	-0.537205	0.918	0.503	1.28774e-67
SMED30029715	4.81682e-72	0.63613	0.263	0.046	1.33252e-67
SMED30032667	5.08915e-72	4.81146	0.822	0.406	1.40786e-67
SMED30035812	6.05764e-72	1.83086	0.743	0.308	1.67579e-67
SMED30001391	7.00802e-72	0.917971	0.359	0.08	1.9387e-67
SMED30033712	8.49877e-72	1.13809	0.832	0.411	2.3511e-67
SMED30031584	8.76115e-72	4.4465	0.865	0.422	2.42369e-67
SMED30001488	9.29661e-72	2.08142	0.572	0.185	2.57181e-67
SMED30013985	9.56557e-72	1.08061	0.411	0.102	2.64622e-67
SMED30028402	1.15966e-71	1.54213	0.592	0.193	3.20809e-67
SMED30002369	1.57132e-71	-59.788	0.987	0.795	4.34691e-67
SMED30015657	1.65443e-71	1.22407	0.786	0.362	4.57681e-67
SMED30008283	1.67246e-71	1.21243	0.763	0.321	4.6267e-67
SMED30006659	1.80553e-71	2.176	0.76	0.347	4.99482e-67
SMED30030227	2.09588e-71	-3.332	0.803	0.406	5.79803e-67
SMED30020449	2.2328e-71	0.441508	0.868	0.466	6.17682e-67
SMED30004541	2.2568e-71	1.04584	0.418	0.104	6.2432e-67
SMED30005404	3.00357e-71	2.43989	0.849	0.448	8.30907e-67
SMED30004115	3.01912e-71	2.03046	0.684	0.269	8.35209e-67
SMED30031032	3.0721e-71	1.04156	0.51	0.151	8.49866e-67
SMED30023729	5.39975e-71	-7.68729	0.993	0.821	1.49379e-66
SMED30020626	6.46419e-71	1.18771	0.497	0.144	1.78825e-66
SMED30029202	6.47815e-71	1.75607	0.724	0.299	1.79211e-66
SMED30021176	6.69971e-71	0.933933	0.806	0.392	1.85341e-66
SMED30031314	7.48102e-71	4.04644	0.918	0.599	2.06955e-66
SMED30010952	7.57593e-71	-1.03978	0.595	0.197	2.09581e-66
SMED30009674	7.77633e-71	1.44202	0.395	0.096	2.15124e-66
SMED30008304	7.82054e-71	2.87972	0.757	0.346	2.16347e-66
SMED30001627	8.62278e-71	-12.4928	0.964	0.634	2.38541e-66
SMED30023016	9.07241e-71	2.59673	0.743	0.323	2.50979e-66
SMED30003586	9.3062e-71	-2.1732	0.829	0.394	2.57447e-66
SMED30014750	1.04984e-70	4.09412	0.862	0.462	2.90427e-66
SMED30012660	1.06899e-70	2.3032	0.845	0.43	2.95725e-66
SMED30013641	1.2414e-70	3.02462	0.783	0.373	3.43422e-66
SMED30001977	1.39654e-70	-1.65571	0.803	0.38	3.86338e-66
SMED30034494	1.90999e-70	2.19796	0.783	0.359	5.28378e-66
SMED30009765	1.92349e-70	-2.76506	0.905	0.507	5.32113e-66
SMED30032516	2.29596e-70	2.17597	0.688	0.271	6.35155e-66
SMED30015942	2.65637e-70	-4.60611	0.977	0.712	7.34859e-66
SMED30013599	2.73572e-70	0.855911	0.845	0.436	7.56809e-66
SMED30022613	2.80026e-70	1.6561	0.793	0.365	7.74665e-66
SMED30034605	2.82571e-70	0.733288	0.882	0.518	7.81705e-66
SMED30010680	3.01361e-70	2.9865	0.878	0.504	8.33684e-66
SMED30011835	3.06068e-70	0.904016	0.789	0.348	8.46708e-66
SMED30029786	3.12577e-70	0.0857119	0.895	0.537	8.64713e-66
SMED30031427	3.55514e-70	2.21878	0.559	0.185	9.83495e-66
SMED30011003	4.03607e-70	-21.2926	0.957	0.729	1.11654e-65
SMED30012822	4.22543e-70	-21.8334	0.99	0.762	1.16892e-65
SMED30015225	5.65548e-70	0.308277	0.132	0.013	1.56453e-65
SMED30001807	5.76578e-70	-304.401	0.826	0.378	1.59505e-65
SMED30000114	6.21761e-70	1.63955	0.569	0.193	1.72004e-65
SMED30025141	6.52746e-70	-5.61855	0.964	0.678	1.80576e-65
SMED30028354	7.00595e-70	2.37494	0.559	0.189	1.93813e-65
SMED30009188	7.43635e-70	-0.206966	0.309	0.062	2.05719e-65
SMED30008255	8.35261e-70	0.237673	0.862	0.463	2.31067e-65
SMED30026940	9.24512e-70	1.46288	0.615	0.211	2.55757e-65
SMED30021007	9.44105e-70	2.99024	0.737	0.317	2.61177e-65
SMED30030297	9.8381e-70	1.13272	0.559	0.179	2.72161e-65
SMED30004700	1.26924e-69	0.582758	0.651	0.243	3.51123e-65
SMED30006959	1.35345e-69	0.837326	0.77	0.34	3.74419e-65
SMED30004725	1.38586e-69	-42.5456	0.773	0.357	3.83383e-65
SMED30002262	1.43325e-69	-641.721	1	0.945	3.96494e-65
SMED30033629	1.53598e-69	1.18306	0.493	0.148	4.24913e-65
SMED30030050	1.64024e-69	1.56242	0.711	0.295	4.53756e-65
SMED30019889	1.81235e-69	0.811011	0.322	0.068	5.01368e-65
SMED30021620	2.23477e-69	0.994163	0.457	0.125	6.18227e-65
SMED30013205	2.36015e-69	-0.0724958	0.928	0.592	6.52911e-65
SMED30003291	2.42873e-69	3.37567	0.77	0.368	6.71883e-65
SMED30003949	2.49444e-69	1.20896	0.493	0.145	6.90061e-65
SMED30025805	2.57914e-69	1.04449	0.556	0.178	7.13494e-65
SMED30031842	2.67419e-69	3.07037	0.832	0.446	7.39788e-65
SMED30032988	2.86672e-69	1.81942	0.951	0.624	7.93049e-65
SMED30020942	2.9149e-69	2.12093	0.763	0.346	8.06377e-65
SMED30002877	2.9219e-69	4.52132	0.592	0.202	8.08314e-65
SMED30025313	3.08464e-69	-4.76349	0.747	0.311	8.53334e-65
SMED30033077	3.11493e-69	-4.60989	0.934	0.635	8.61714e-65
SMED30006993	3.85526e-69	0.668056	0.234	0.038	1.06652e-64
SMED30012773	4.68691e-69	-1.28427	0.947	0.638	1.29659e-64
SMED30017865	4.83573e-69	1.91236	0.75	0.343	1.33776e-64
SMED30014833	4.94419e-69	1.39274	0.553	0.181	1.36776e-64
SMED30020556	5.48496e-69	1.43814	0.842	0.44	1.51736e-64
SMED30003287	6.05337e-69	0.698474	0.247	0.042	1.6746e-64
SMED30021607	7.07212e-69	0.744782	0.799	0.365	1.95643e-64
SMED30010267	7.24903e-69	1.31321	0.605	0.21	2.00537e-64
SMED30006013	7.61707e-69	0.167144	0.069	0.004	2.10719e-64
SMED30009455	1.08442e-68	3.28155	0.931	0.641	2.99994e-64
SMED30008411	1.12716e-68	-10.6706	0.826	0.422	3.11816e-64
SMED30004820	1.16084e-68	2.033	0.859	0.476	3.21134e-64
SMED30016591	1.2158e-68	-3.77489	0.836	0.461	3.36339e-64
SMED30012579	1.22959e-68	2.03554	0.855	0.453	3.40153e-64
SMED30009941	1.49657e-68	-5.73313	0.888	0.47	4.14012e-64
SMED30027952	1.50284e-68	-18.8472	0.934	0.605	4.15745e-64
SMED30003960	1.55147e-68	-15.142	0.987	0.786	4.29198e-64
SMED30008519	1.58975e-68	1.10742	0.414	0.106	4.39788e-64
SMED30003198	1.75844e-68	1.39721	0.776	0.342	4.86454e-64
SMED30001529	1.82535e-68	1.85433	0.776	0.359	5.04964e-64
SMED30016754	1.84007e-68	1.58523	0.47	0.132	5.09038e-64
SMED30009076	2.23489e-68	#NAME?	1	0.833	6.1826e-64
SMED30027313	2.44765e-68	1.39565	0.513	0.158	6.77119e-64
SMED30024082	2.588e-68	-40.4806	0.849	0.429	7.15944e-64
SMED30004640	2.82223e-68	0.57462	0.865	0.455	7.80743e-64
SMED30029702	2.85335e-68	2.32709	0.773	0.369	7.89352e-64
SMED30025561	2.89505e-68	-5.25208	0.944	0.742	8.00886e-64
SMED30013357	3.02926e-68	4.34124	0.819	0.443	8.38014e-64
SMED30013613	3.10769e-68	-21.3548	0.987	0.818	8.59713e-64
SMED30006788	3.14484e-68	1.27509	0.516	0.155	8.69988e-64
SMED30031471	3.1588e-68	0.241325	0.875	0.477	8.73849e-64
SMED30015629	3.25247e-68	2.06063	0.632	0.23	8.99764e-64
SMED30020763	3.40353e-68	1.6558	0.816	0.425	9.41554e-64
SMED30027693	3.61505e-68	2.26505	0.924	0.605	1.00007e-63
SMED30001195	3.74366e-68	-0.563847	0.635	0.238	1.03565e-63
SMED30005190	3.99945e-68	-24.2477	0.964	0.724	1.10641e-63
SMED30002530	4.03593e-68	2.76445	0.747	0.336	1.1165e-63
SMED30005127	4.12694e-68	-8.32945	0.678	0.248	1.14168e-63
SMED30024396	4.13982e-68	1.30838	0.372	0.089	1.14524e-63
SMED30029542	4.1446e-68	-106.212	0.977	0.692	1.14656e-63
SMED30009244	4.27523e-68	1.0375	0.368	0.086	1.1827e-63
SMED30034164	4.34875e-68	2.3212	0.806	0.386	1.20304e-63
SMED30034098	4.4159e-68	4.45852	0.691	0.286	1.22161e-63
SMED30033354	4.45275e-68	-0.0746599	0.885	0.477	1.23181e-63
SMED30019157	4.7765e-68	2.11387	0.645	0.238	1.32137e-63
SMED30026441	5.44352e-68	2.91202	0.822	0.438	1.5059e-63
SMED30012075	5.73323e-68	-22.882	0.997	0.835	1.58604e-63
SMED30006342	5.8703e-68	1.74219	0.655	0.252	1.62396e-63
SMED30003788	6.12693e-68	0.494219	0.944	0.598	1.69495e-63
SMED30002574	7.44588e-68	-11.3159	0.987	0.773	2.05983e-63
SMED30020111	7.47514e-68	2.21396	0.875	0.454	2.06792e-63
SMED30030149	7.76176e-68	2.7448	0.766	0.35	2.14721e-63
SMED30007410	7.89066e-68	-2.04937	0.98	0.712	2.18287e-63
SMED30030450	8.86459e-68	1.17114	0.467	0.132	2.4523e-63
SMED30011221	9.66891e-68	0.424961	0.49	0.147	2.67481e-63
SMED30013692	1.05892e-67	-179.023	0.984	0.753	2.92938e-63
SMED30001359	1.06477e-67	-146.873	0.98	0.674	2.94559e-63
SMED30019702	1.09443e-67	-1.32668	0.967	0.783	3.02764e-63
SMED30026660	1.31466e-67	2.15944	0.717	0.292	3.63687e-63
SMED30008839	1.50977e-67	1.19586	0.839	0.432	4.17664e-63
SMED30025738	1.53144e-67	-38.6785	0.987	0.763	4.23657e-63
SMED30026121	1.57926e-67	1.48129	0.878	0.505	4.36886e-63
SMED30004472	1.66828e-67	-4.65098	0.895	0.516	4.61514e-63
SMED30010927	1.7442e-67	1.69347	0.526	0.165	4.82515e-63
SMED30021603	1.80718e-67	1.00256	0.408	0.104	4.99938e-63
SMED30002777	1.99894e-67	1.69259	0.447	0.125	5.52986e-63
SMED30024739	2.0266e-67	0.920232	0.928	0.655	5.60638e-63
SMED30008486	2.08539e-67	-0.401138	0.789	0.384	5.76903e-63
SMED30024950	2.26519e-67	1.84284	0.776	0.369	6.26642e-63
SMED30023502	2.34813e-67	1.68009	0.72	0.317	6.49588e-63
SMED30022437	2.47666e-67	0.806817	0.602	0.215	6.85144e-63
SMED30001663	2.58751e-67	-13.1248	0.911	0.554	7.1581e-63
SMED30020749	2.75396e-67	-37.1382	0.951	0.577	7.61854e-63
SMED30026256	2.99092e-67	-11.8706	0.799	0.344	8.27409e-63
SMED30011383	3.01177e-67	3.2632	0.918	0.593	8.33177e-63
SMED30003472	3.20301e-67	0.882311	0.52	0.159	8.86081e-63
SMED30025494	3.2129e-67	1.05779	0.447	0.123	8.88818e-63
SMED30019080	3.44048e-67	1.09577	0.428	0.115	9.51775e-63
SMED30031507	3.52905e-67	1.02068	0.424	0.112	9.76276e-63
SMED30029601	3.80482e-67	1.61407	0.852	0.45	1.05257e-62
SMED30000284	3.99121e-67	-0.658377	0.97	0.701	1.10413e-62
SMED30025010	4.24527e-67	0.604855	0.908	0.509	1.17441e-62
SMED30022195	4.35455e-67	0.69155	0.224	0.036	1.20464e-62
SMED30020913	4.43652e-67	2.24832	0.22	0.036	1.22732e-62
SMED30027607	4.50791e-67	1.88737	0.701	0.29	1.24707e-62
SMED30029855	7.0699e-67	2.73539	0.829	0.433	1.95582e-62
SMED30023399	7.24664e-67	1.03291	0.395	0.099	2.00471e-62
SMED30030958	7.4099e-67	1.55107	0.53	0.17	2.04987e-62
SMED30002324	9.98589e-67	1.32316	0.671	0.272	2.7625e-62
SMED30031169	1.01102e-66	1.71163	0.819	0.416	2.79689e-62
SMED30013425	1.07043e-66	-0.839126	0.961	0.722	2.96124e-62
SMED30031607	1.09374e-66	1.75155	0.684	0.262	3.02574e-62
SMED30031567	1.10179e-66	-2.66934	0.842	0.423	3.04799e-62
SMED30002588	1.39117e-66	1.74387	0.796	0.381	3.84854e-62
SMED30002534	1.45389e-66	1.07426	0.658	0.253	4.02205e-62
SMED30019951	1.54943e-66	1.8813	0.589	0.205	4.28634e-62
SMED30019229	1.58849e-66	3.09134	0.549	0.181	4.39439e-62
SMED30024926	1.60784e-66	0.851868	0.447	0.122	4.44792e-62
SMED30012311	1.82986e-66	0.962047	0.447	0.123	5.06212e-62
SMED30012862	1.84215e-66	-6.81358	0.98	0.863	5.09612e-62
SMED30016209	1.84934e-66	3.67621	0.678	0.267	5.11602e-62
SMED30004124	2.29229e-66	-237.576	1	0.966	6.3414e-62
SMED30023417	2.35044e-66	1.31838	0.523	0.166	6.50225e-62
SMED30035265	2.87367e-66	3.05354	0.891	0.519	7.94972e-62
SMED30012435	3.53795e-66	1.74604	0.668	0.27	9.78737e-62
SMED30013397	4.43395e-66	-0.393952	0.674	0.29	1.22661e-61
SMED30034012	4.99207e-66	1.10835	0.674	0.268	1.38101e-61
SMED30033101	5.39401e-66	1.35494	0.924	0.61	1.4922e-61
SMED30021508	5.40202e-66	-18.2655	0.918	0.532	1.49441e-61
SMED30000117	5.84759e-66	1.52002	0.714	0.31	1.61768e-61
SMED30002753	6.37813e-66	-779.518	0.809	0.365	1.76444e-61
SMED30029985	6.62768e-66	0.984834	0.368	0.09	1.83348e-61
SMED30027816	6.66847e-66	1.38553	0.595	0.214	1.84477e-61
SMED30030404	7.41735e-66	-15.7754	0.938	0.624	2.05194e-61
SMED30010441	8.49058e-66	0.889392	0.924	0.556	2.34883e-61
SMED30011127	8.64506e-66	-0.368275	0.891	0.531	2.39157e-61
SMED30004668	9.43335e-66	0.511656	0.217	0.035	2.60964e-61
SMED30033880	9.7919e-66	1.58237	0.457	0.133	2.70883e-61
SMED30015917	1.10042e-65	1.07604	0.457	0.132	3.04421e-61
SMED30006401	1.15464e-65	1.93996	0.73	0.32	3.19421e-61
SMED30006819	1.16026e-65	2.14774	0.829	0.477	3.20974e-61
SMED30020386	1.18891e-65	0.875235	0.388	0.098	3.289e-61
SMED30020301	1.19322e-65	1.20286	0.582	0.201	3.30091e-61
SMED30001465	1.23632e-65	3.33346	0.73	0.342	3.42016e-61
SMED30013169	1.25462e-65	2.48131	0.819	0.423	3.47077e-61
SMED30022416	1.38264e-65	-0.813683	0.984	0.831	3.82493e-61
SMED30013968	1.45629e-65	2.10443	0.77	0.365	4.02868e-61
SMED30004289	1.45955e-65	1.46345	0.72	0.303	4.0377e-61
SMED30016808	1.62921e-65	1.48843	0.605	0.218	4.50705e-61
SMED30025017	1.68182e-65	1.52158	0.655	0.256	4.65258e-61
SMED30021079	1.73764e-65	0.466558	0.822	0.426	4.807e-61
SMED30002475	2.01793e-65	0.961171	0.401	0.104	5.58239e-61
SMED30030072	2.53212e-65	0.472507	0.227	0.038	7.00486e-61
SMED30032717	3.17513e-65	1.68017	0.609	0.226	8.78369e-61
SMED30023183	3.44796e-65	1.7743	0.691	0.289	9.53843e-61
SMED30012546	3.59246e-65	0.602456	0.309	0.065	9.93819e-61
SMED30034833	3.86805e-65	1.1596	0.566	0.194	1.07006e-60
SMED30014279	6.40029e-65	1.17633	0.711	0.299	1.77058e-60
SMED30007399	8.10838e-65	1.09131	0.51	0.159	2.2431e-60
SMED30019686	8.68543e-65	1.54705	0.605	0.218	2.40274e-60
SMED30031288	9.08741e-65	1.75186	0.724	0.317	2.51394e-60
SMED30030438	9.09422e-65	2.16917	0.661	0.262	2.51582e-60
SMED30015220	9.41895e-65	1.36485	0.572	0.197	2.60566e-60
SMED30000473	1.35739e-64	3.5628	0.845	0.449	3.75508e-60
SMED30030908	1.39021e-64	-23.6323	0.974	0.722	3.84588e-60
SMED30012839	1.76208e-64	0.481427	0.543	0.181	4.87463e-60
SMED30003730	1.83823e-64	2.60102	0.888	0.544	5.08528e-60
SMED30004634	2.16387e-64	0.435114	0.934	0.608	5.98613e-60
SMED30005194	2.42861e-64	1.09997	0.48	0.143	6.71851e-60
SMED30016795	2.48487e-64	-0.628114	0.819	0.413	6.87414e-60
SMED30008744	2.72923e-64	1.91722	0.77	0.367	7.55015e-60
SMED30016636	2.99065e-64	2.77224	0.599	0.221	8.27335e-60
SMED30019981	3.11183e-64	2.38594	0.602	0.226	8.60857e-60
SMED30006888	3.16183e-64	4.21868	0.697	0.293	8.74688e-60
SMED30010757	3.22826e-64	1.44729	0.684	0.279	8.93066e-60
SMED30022493	3.25496e-64	1.21837	0.743	0.336	9.00453e-60
SMED30032635	3.65894e-64	3.74212	0.875	0.512	1.01221e-59
SMED30031069	3.6666e-64	1.24995	0.49	0.145	1.01433e-59
SMED30030460	3.74159e-64	1.75369	0.757	0.354	1.03507e-59
SMED30008361	3.9073e-64	1.42949	0.635	0.245	1.08091e-59
SMED30005551	3.96121e-64	-175.671	0.997	0.977	1.09583e-59
SMED30034077	4.02205e-64	2.45429	0.73	0.334	1.11266e-59
SMED30016182	4.11236e-64	1.52132	0.658	0.256	1.13764e-59
SMED30021243	4.11263e-64	1.54557	0.53	0.173	1.13772e-59
SMED30018250	4.18457e-64	3.43203	0.839	0.51	1.15762e-59
SMED30035220	4.562e-64	3.88102	0.885	0.52	1.26203e-59
SMED30002251	4.57067e-64	1.49534	0.688	0.301	1.26443e-59
SMED30015048	4.71279e-64	2.41391	0.793	0.401	1.30375e-59
SMED30031701	5.64897e-64	0.854592	0.395	0.102	1.56273e-59
SMED30016224	5.97183e-64	0.552605	0.678	0.271	1.65205e-59
SMED30009398	6.55078e-64	4.41402	0.431	0.122	1.81221e-59
SMED30014050	6.96893e-64	0.755249	0.711	0.307	1.92788e-59
SMED30033182	7.54253e-64	0.0754742	0.832	0.467	2.08657e-59
SMED30004578	7.57975e-64	0.421152	0.766	0.356	2.09686e-59
SMED30012731	8.96698e-64	-1.21143	0.839	0.422	2.48062e-59
SMED30005354	9.41625e-64	0.724819	0.299	0.063	2.60491e-59
SMED30001932	1.01767e-63	1.66053	0.773	0.38	2.81527e-59
SMED30030311	1.05778e-63	0.930593	0.451	0.128	2.92625e-59
SMED30019896	1.06508e-63	-3.64127	0.987	0.881	2.94643e-59
SMED30012321	1.1864e-63	2.08609	0.697	0.289	3.28205e-59
SMED30029313	1.37744e-63	-7.40259	0.931	0.608	3.81056e-59
SMED30027590	1.70658e-63	1.21896	0.569	0.195	4.72109e-59
SMED30005681	1.72308e-63	1.80577	0.655	0.254	4.76673e-59
SMED30008000	1.85807e-63	0.588788	0.28	0.056	5.14016e-59
SMED30027991	2.04081e-63	-5.70768	0.938	0.561	5.64569e-59
SMED30027184	2.25478e-63	-3.43666	0.734	0.327	6.23761e-59
SMED30016719	2.3291e-63	1.14807	0.493	0.154	6.44323e-59
SMED30015813	2.46073e-63	-87.8788	0.931	0.591	6.80735e-59
SMED30027927	2.46109e-63	-7.39736	0.938	0.619	6.80836e-59
SMED30001361	2.53208e-63	-7.1975	0.98	0.823	7.00474e-59
SMED30018944	2.60946e-63	1.04026	0.51	0.161	7.2188e-59
SMED30003605	2.64691e-63	0.397044	0.724	0.322	7.3224e-59
SMED30033075	2.81276e-63	1.45745	0.52	0.169	7.78122e-59
SMED30006325	3.0627e-63	1.15482	0.5	0.158	8.47266e-59
SMED30005658	3.14705e-63	0.754468	0.329	0.075	8.70599e-59
SMED30027683	3.34224e-63	3.64091	0.944	0.701	9.24598e-59
SMED30009428	3.49935e-63	0.974344	0.743	0.326	9.68059e-59
SMED30003242	3.57424e-63	0.815788	0.523	0.165	9.88779e-59
SMED30005206	3.77732e-63	-4.86473	0.819	0.412	1.04496e-58
SMED30005101	3.8976e-63	0.490112	0.882	0.518	1.07823e-58
SMED30027441	3.9642e-63	2.31771	0.789	0.408	1.09666e-58
SMED30024574	4.2934e-63	1.70313	0.799	0.414	1.18773e-58
SMED30021865	5.06994e-63	1.81596	0.806	0.402	1.40255e-58
SMED30009618	5.15533e-63	-6.64339	0.368	0.09	1.42617e-58
SMED30012409	5.32972e-63	-11.8018	0.599	0.218	1.47441e-58
SMED30009778	5.34783e-63	0.883939	0.395	0.102	1.47942e-58
SMED30031767	5.41473e-63	2.95239	0.845	0.483	1.49793e-58
SMED30032373	7.21363e-63	1.32666	0.405	0.109	1.99558e-58
SMED30028613	7.56426e-63	3.20508	0.76	0.36	2.09258e-58
SMED30007270	7.80726e-63	-6.32917	0.928	0.623	2.1598e-58
SMED30033701	8.04935e-63	-0.848948	0.859	0.456	2.22677e-58
SMED30033992	9.56154e-63	0.746541	0.329	0.075	2.64511e-58
SMED30020675	1.00463e-62	1.36097	0.536	0.18	2.7792e-58
SMED30012921	1.01078e-62	1.3851	0.661	0.266	2.79622e-58
SMED30031695	1.02784e-62	-4.77192	0.487	0.146	2.8434e-58
SMED30026890	1.06809e-62	2.10597	0.77	0.363	2.95475e-58
SMED30009544	1.12982e-62	2.15046	0.549	0.195	3.12553e-58
SMED30001799	1.19166e-62	#NAME?	1	0.995	3.29661e-58
SMED30027700	1.32305e-62	0.612393	0.22	0.037	3.66008e-58
SMED30030818	1.36878e-62	2.74943	0.819	0.413	3.78659e-58
SMED30028140	1.61227e-62	-30.345	0.964	0.762	4.46018e-58
SMED30017552	1.66169e-62	2.08646	0.707	0.309	4.59689e-58
SMED30033338	1.68901e-62	3.46761	0.678	0.282	4.67247e-58
SMED30024759	1.69169e-62	1.65497	0.516	0.168	4.67989e-58
SMED30035328	1.77355e-62	2.70229	0.658	0.273	4.90634e-58
SMED30018034	1.80374e-62	1.11551	0.582	0.211	4.98988e-58
SMED30005997	1.92392e-62	1.41477	0.734	0.335	5.32234e-58
SMED30001693	1.92619e-62	2.1212	0.579	0.208	5.32862e-58
SMED30018902	1.94242e-62	3.28961	0.757	0.354	5.3735e-58
SMED30023117	2.00352e-62	2.35402	0.793	0.395	5.54254e-58
SMED30024245	2.17425e-62	2.10999	0.806	0.394	6.01485e-58
SMED30004550	2.21124e-62	0.740982	0.342	0.081	6.11717e-58
SMED30008038	2.23029e-62	1.14569	0.615	0.232	6.16987e-58
SMED30025332	2.52499e-62	-31.4994	0.977	0.67	6.98513e-58
SMED30023826	2.56763e-62	0.825607	0.349	0.083	7.10308e-58
SMED30006696	2.67782e-62	1.91251	0.674	0.277	7.40792e-58
SMED30023834	2.77373e-62	2.21379	0.766	0.354	7.67325e-58
SMED30023226	2.98171e-62	1.61199	0.648	0.266	8.24861e-58
SMED30008876	3.00051e-62	1.17224	0.572	0.203	8.30062e-58
SMED30035852	3.13931e-62	-4.97568	0.98	0.815	8.68458e-58
SMED30010890	3.20329e-62	-11.3082	0.954	0.677	8.86159e-58
SMED30006182	3.40187e-62	1.16727	0.556	0.188	9.41094e-58
SMED30009143	3.55048e-62	1.97279	0.546	0.19	9.82203e-58
SMED30000918	3.79052e-62	0.860728	0.414	0.112	1.04861e-57
SMED30012225	3.97327e-62	0.998219	0.569	0.197	1.09917e-57
SMED30011145	4.07654e-62	4.05697	0.566	0.198	1.12773e-57
SMED30021612	4.07952e-62	0.921267	0.303	0.066	1.12856e-57
SMED30003353	4.18412e-62	-4.05984	0.872	0.504	1.1575e-57
SMED30034299	4.48723e-62	2.5352	0.885	0.514	1.24135e-57
SMED30005925	5.21297e-62	1.36916	0.526	0.175	1.44212e-57
SMED30000475	5.60437e-62	3.32419	0.694	0.29	1.55039e-57
SMED30008726	5.86193e-62	-1.59007	0.859	0.468	1.62165e-57
SMED30010277	6.06739e-62	0.965259	0.536	0.181	1.67848e-57
SMED30016652	7.04076e-62	1.1527	0.556	0.194	1.94776e-57
SMED30026658	7.57752e-62	-19.5198	0.918	0.579	2.09625e-57
SMED30009081	7.81341e-62	1.16007	0.52	0.174	2.1615e-57
SMED30021830	7.93042e-62	0.810807	0.638	0.241	2.19387e-57
SMED30032456	8.55869e-62	-136.974	0.891	0.497	2.36768e-57
SMED30002673	8.89678e-62	0.8766	0.349	0.084	2.4612e-57
SMED30004587	9.15518e-62	2.24197	0.717	0.328	2.53269e-57
SMED30015980	9.8039e-62	0.521684	0.214	0.035	2.71215e-57
SMED30015034	1.16703e-61	1.47524	0.658	0.264	3.22848e-57
SMED30009506	1.31194e-61	0.618446	0.342	0.081	3.62935e-57
SMED30026434	1.31611e-61	1.37874	0.572	0.203	3.64087e-57
SMED30002846	1.49957e-61	2.13309	0.734	0.339	4.14842e-57
SMED30017839	1.59731e-61	7.70518	0.135	0.015	4.41879e-57
SMED30019815	1.69302e-61	1.16005	0.372	0.095	4.68357e-57
SMED30014686	1.74423e-61	1.46735	0.434	0.122	4.82525e-57
SMED30020198	1.75298e-61	2.44694	0.783	0.397	4.84945e-57
SMED30031688	1.772e-61	1.13395	0.566	0.202	4.90207e-57
SMED30005228	1.80273e-61	-6.72558	0.898	0.52	4.98708e-57
SMED30033592	1.98283e-61	1.10476	0.562	0.196	5.4853e-57
SMED30016342	2.56806e-61	-0.264917	0.691	0.306	7.10427e-57
SMED30016395	2.62492e-61	1.24048	0.678	0.279	7.26158e-57
SMED30009551	2.65351e-61	-5.14487	0.911	0.582	7.34066e-57
SMED30036013	2.79229e-61	-22.8008	0.97	0.687	7.72458e-57
SMED30008246	3.00961e-61	1.52724	0.724	0.321	8.32578e-57
SMED30015457	3.17407e-61	1.86643	0.648	0.258	8.78074e-57
SMED30001563	3.26051e-61	-5.79878	0.921	0.615	9.01987e-57
SMED30011278	3.3977e-61	1.0525	0.615	0.234	9.39939e-57
SMED30001119	3.6146e-61	0.360955	0.737	0.329	9.99943e-57
SMED30002598	3.62989e-61	-24.9825	0.977	0.729	1.00417e-56
SMED30020139	3.75569e-61	1.95013	0.737	0.354	1.03897e-56
SMED30030716	3.76005e-61	1.98246	0.51	0.162	1.04018e-56
SMED30022982	3.91084e-61	0.846289	0.461	0.135	1.08189e-56
SMED30009989	4.27004e-61	1.05565	0.5	0.158	1.18126e-56
SMED30010305	4.45634e-61	0.767498	0.319	0.073	1.2328e-56
SMED30004464	4.57038e-61	-2.11343	0.882	0.519	1.26435e-56
SMED30011413	4.6869e-61	-37.1559	0.576	0.203	1.29658e-56
SMED30021388	5.19757e-61	1.96412	0.737	0.347	1.43785e-56
SMED30015739	5.27254e-61	-16.9122	0.885	0.473	1.4586e-56
SMED30020615	5.9938e-61	-10.2373	0.931	0.556	1.65813e-56
SMED30005444	6.93597e-61	3.39404	0.789	0.387	1.91877e-56
SMED30026756	7.83514e-61	2.50357	0.832	0.481	2.16751e-56
SMED30024174	8.5215e-61	1.44005	0.783	0.392	2.35739e-56
SMED30011776	8.54057e-61	1.34021	0.655	0.26	2.36266e-56
SMED30010896	9.1045e-61	0.963466	0.586	0.212	2.51867e-56
SMED30000041	9.28347e-61	0.722966	0.862	0.485	2.56818e-56
SMED30025578	1.22618e-60	1.9712	0.533	0.188	3.39211e-56
SMED30004180	1.26809e-60	0.968692	0.73	0.353	3.50804e-56
SMED30001534	1.27128e-60	1.61071	0.701	0.318	3.51688e-56
SMED30012203	1.31584e-60	2.1393	0.773	0.365	3.64013e-56
SMED30020312	1.51054e-60	0.0659879	0.707	0.321	4.17875e-56
SMED30002824	1.6809e-60	0.790382	0.747	0.342	4.65005e-56
SMED30035694	1.70933e-60	2.47508	0.688	0.299	4.72869e-56
SMED30008783	1.72252e-60	3.15879	0.829	0.463	4.76518e-56
SMED30030077	1.81398e-60	1.09536	0.849	0.476	5.01818e-56
SMED30012699	2.05496e-60	2.19944	0.579	0.203	5.68485e-56
SMED30002460	2.14804e-60	1.26852	0.513	0.168	5.94233e-56
SMED30030501	2.24298e-60	1.93052	0.961	0.724	6.20497e-56
SMED30008750	2.64098e-60	1.08644	0.444	0.13	7.30601e-56
SMED30018964	2.81252e-60	1.561	0.586	0.215	7.78055e-56
SMED30001031	3.04132e-60	0.773457	0.326	0.075	8.41351e-56
SMED30010006	3.12762e-60	1.15512	0.441	0.13	8.65223e-56
SMED30014701	3.17235e-60	1.86259	0.589	0.222	8.77598e-56
SMED30017076	3.49181e-60	1.65993	0.523	0.173	9.65973e-56
SMED30028654	3.68145e-60	0.673754	0.296	0.064	1.01844e-55
SMED30005613	3.88348e-60	2.89458	0.776	0.402	1.07433e-55
SMED30020369	4.28428e-60	0.963061	0.359	0.091	1.1852e-55
SMED30013075	5.20148e-60	-2.86674	0.905	0.57	1.43894e-55
SMED30034967	5.41491e-60	-15.9574	0.97	0.742	1.49798e-55
SMED30031354	5.54321e-60	-3.13473	0.924	0.64	1.53347e-55
SMED30025110	5.76216e-60	-2.17565	0.918	0.599	1.59404e-55
SMED30027306	6.21639e-60	1.37348	0.549	0.192	1.7197e-55
SMED30000771	6.50873e-60	-77.5574	0.908	0.601	1.80058e-55
SMED30000299	6.8332e-60	-26.7941	0.993	0.83	1.89034e-55
SMED30000428	7.50304e-60	-157.717	0.842	0.396	2.07564e-55
SMED30003834	7.50592e-60	1.11416	0.625	0.238	2.07644e-55
SMED30014417	7.72725e-60	0.835362	0.424	0.12	2.13767e-55
SMED30006109	7.85865e-60	1.91439	0.753	0.36	2.17402e-55
SMED30014754	8.83403e-60	1.33942	0.507	0.17	2.44385e-55
SMED30030107	1.03133e-59	1.11486	0.803	0.401	2.85307e-55
SMED30005569	1.14271e-59	0.652528	0.586	0.212	3.16119e-55
SMED30003626	1.17785e-59	0.527809	0.303	0.067	3.2584e-55
SMED30001081	1.25626e-59	-7.35238	0.776	0.372	3.47533e-55
SMED30023618	1.34766e-59	1.9029	0.615	0.232	3.72816e-55
SMED30025657	1.36102e-59	1.62271	0.944	0.766	3.76513e-55
SMED30016358	1.37574e-59	1.98194	0.855	0.503	3.80586e-55
SMED30008258	1.39583e-59	-4.64627	0.845	0.479	3.86142e-55
SMED30027637	1.41571e-59	-0.138561	0.704	0.296	3.91643e-55
SMED30001504	1.42099e-59	2.03791	0.586	0.216	3.93103e-55
SMED30026135	1.45648e-59	2.28801	0.684	0.301	4.02921e-55
SMED30004297	1.54439e-59	-3.29912	0.908	0.594	4.27241e-55
SMED30023756	1.63247e-59	1.78189	0.734	0.35	4.51606e-55
SMED30007622	1.78015e-59	1.99684	0.891	0.57	4.9246e-55
SMED30021069	1.81004e-59	1.71332	0.786	0.396	5.0073e-55
SMED30030602	2.00058e-59	-5.37714	0.503	0.165	5.53441e-55
SMED30012024	2.01963e-59	0.572595	0.319	0.073	5.5871e-55
SMED30035660	2.50689e-59	2.53497	0.753	0.36	6.93506e-55
SMED30025497	2.6428e-59	-59.7455	0.576	0.202	7.31105e-55
SMED30002841	2.79037e-59	0.933915	0.72	0.319	7.71928e-55
SMED30011901	2.85716e-59	0.629903	0.273	0.056	7.90405e-55
SMED30025974	2.89592e-59	1.28205	0.688	0.299	8.01127e-55
SMED30017284	3.1257e-59	-0.0516471	0.908	0.598	8.64694e-55
SMED30014891	3.72773e-59	-1.25815	0.717	0.295	1.03124e-54
SMED30030356	4.23398e-59	0.669204	0.283	0.06	1.17129e-54
SMED30026959	4.50425e-59	1.53655	0.839	0.458	1.24605e-54
SMED30006391	4.79009e-59	-10.9647	0.921	0.615	1.32513e-54
SMED30014449	5.17801e-59	3.2307	0.76	0.387	1.43244e-54
SMED30010650	5.20358e-59	-1.95469	0.855	0.467	1.43952e-54
SMED30025781	5.65787e-59	0.974148	0.526	0.176	1.56519e-54
SMED30007145	5.82665e-59	0.449104	0.151	0.02	1.61189e-54
SMED30009558	6.85473e-59	1.3699	0.438	0.127	1.89629e-54
SMED30002776	6.91611e-59	-6.667	0.931	0.634	1.91327e-54
SMED30008261	6.93646e-59	1.41811	0.47	0.148	1.9189e-54
SMED30016088	6.99732e-59	1.4408	0.766	0.379	1.93574e-54
SMED30034033	7.23743e-59	1.47645	0.822	0.468	2.00216e-54
SMED30002633	1.13056e-58	0.569069	0.293	0.064	3.12759e-54
SMED30013216	1.2755e-58	-3.3581	0.961	0.758	3.52855e-54
SMED30011218	1.2889e-58	2.12431	0.592	0.231	3.56562e-54
SMED30024450	1.31272e-58	1.00475	0.586	0.215	3.6315e-54
SMED30008509	1.42639e-58	0.579036	0.322	0.076	3.94596e-54
SMED30007722	1.43045e-58	1.97658	0.599	0.228	3.95721e-54
SMED30001369	1.58924e-58	1.91825	0.661	0.278	4.39648e-54
SMED30024086	1.74052e-58	0.806058	0.411	0.115	4.81498e-54
SMED30015202	1.80997e-58	0.751032	0.793	0.413	5.00711e-54
SMED30033594	1.84382e-58	-259.06	1	0.853	5.10075e-54
SMED30021085	2.1914e-58	1.43655	0.622	0.243	6.0623e-54
SMED30002537	2.23149e-58	-51.3658	0.97	0.752	6.17319e-54
SMED30003334	2.61977e-58	1.98078	0.747	0.365	7.24734e-54
SMED30004281	2.7257e-58	1.74461	0.734	0.351	7.54038e-54
SMED30015895	3.04504e-58	1.15348	0.52	0.177	8.42379e-54
SMED30025897	3.09312e-58	-1.6237	0.944	0.676	8.55682e-54
SMED30013139	3.18678e-58	-13.6644	0.934	0.634	8.81592e-54
SMED30024395	3.2249e-58	1.54063	0.602	0.239	8.92137e-54
SMED30004334	3.27109e-58	-0.377698	0.865	0.48	9.04914e-54
SMED30017245	3.28381e-58	1.03177	0.345	0.086	9.08433e-54
SMED30021772	3.40868e-58	1.70434	0.632	0.251	9.42976e-54
SMED30003956	3.47842e-58	1.89532	0.757	0.363	9.6227e-54
SMED30010532	3.51461e-58	2.63981	0.74	0.355	9.72282e-54
SMED30017379	3.76322e-58	-5.40252	0.839	0.447	1.04106e-53
SMED30025023	3.8233e-58	1.92736	0.865	0.5	1.05768e-53
SMED30027519	4.18173e-58	1.55439	0.766	0.375	1.15683e-53
SMED30015929	4.74324e-58	1.26903	0.52	0.177	1.31217e-53
SMED30002684	5.09026e-58	0.841935	0.464	0.144	1.40817e-53
SMED30028129	6.68895e-58	1.04208	0.836	0.48	1.85043e-53
SMED30013354	7.31077e-58	3.56727	0.76	0.367	2.02245e-53
SMED30028815	7.42e-58	4.32089	0.809	0.437	2.05267e-53
SMED30005484	7.43058e-58	2.49385	0.859	0.534	2.0556e-53
SMED30014037	7.98422e-58	1.04169	0.454	0.137	2.20876e-53
SMED30012152	8.35623e-58	1.00227	0.885	0.566	2.31167e-53
SMED30016302	9.21118e-58	2.18046	0.895	0.567	2.54818e-53
SMED30015394	1.10954e-57	1.87605	0.612	0.241	3.06942e-53
SMED30015521	1.1129e-57	0.901385	0.641	0.264	3.07872e-53
SMED30018725	1.1297e-57	1.0129	0.352	0.089	3.12519e-53
SMED30033801	1.21019e-57	1.3084	0.49	0.163	3.34786e-53
SMED30006521	1.21642e-57	-3.06717	0.875	0.504	3.3651e-53
SMED30035474	1.40669e-57	0.298884	0.832	0.487	3.89147e-53
SMED30015217	1.5835e-57	0.742258	0.329	0.079	4.3806e-53
SMED30028661	1.9542e-57	0.964839	0.414	0.119	5.4061e-53
SMED30030720	2.04992e-57	1.21856	0.51	0.176	5.6709e-53
SMED30017782	2.14087e-57	0.706806	0.49	0.158	5.9225e-53
SMED30015565	2.37886e-57	-5.0654	0.898	0.588	6.58088e-53
SMED30033478	2.74337e-57	1.5764	0.628	0.252	7.58926e-53
SMED30000853	2.78313e-57	2.13648	0.688	0.311	7.69924e-53
SMED30012055	2.84704e-57	-2.90204	0.812	0.402	7.87605e-53
SMED30026863	2.91407e-57	1.39523	0.638	0.264	8.06148e-53
SMED30001342	2.93893e-57	4.49898	0.786	0.396	8.13026e-53
SMED30006796	3.40774e-57	0.160868	0.076	0.006	9.42717e-53
SMED30006348	3.55201e-57	0.742569	0.974	0.803	9.82628e-53
SMED30022251	3.57284e-57	1.22817	0.53	0.185	9.8839e-53
SMED30014594	3.63017e-57	2.38186	0.681	0.294	1.00425e-52
SMED30031706	3.84658e-57	2.8292	0.753	0.375	1.06412e-52
SMED30023484	3.98881e-57	0.989892	0.632	0.252	1.10346e-52
SMED30032295	5.93847e-57	1.63014	0.875	0.528	1.64282e-52
SMED30004756	5.94562e-57	-0.199898	0.783	0.393	1.6448e-52
SMED30007132	7.64889e-57	1.59808	0.628	0.257	2.11599e-52
SMED30004808	7.81e-57	0.63434	0.905	0.631	2.16056e-52
SMED30034732	8.62129e-57	0.682491	0.882	0.572	2.38499e-52
SMED30024065	8.65972e-57	1.14355	0.569	0.212	2.39562e-52
SMED30006755	8.74694e-57	2.21753	0.678	0.301	2.41975e-52
SMED30004367	9.27504e-57	-3.5991	0.849	0.498	2.56585e-52
SMED30030151	1.01673e-56	-22.1755	0.977	0.707	2.81267e-52
SMED30003336	1.13641e-56	3.09295	0.487	0.164	3.14377e-52
SMED30034416	1.15981e-56	1.49695	0.615	0.256	3.20849e-52
SMED30035004	1.31432e-56	-1.90944	0.891	0.526	3.63593e-52
SMED30034303	1.37319e-56	1.08742	0.533	0.186	3.79879e-52
SMED30028724	1.46002e-56	1.66554	0.53	0.188	4.03899e-52
SMED30019263	1.53679e-56	-10.8315	0.809	0.407	4.25136e-52
SMED30010945	1.84331e-56	2.3392	0.763	0.402	5.09933e-52
SMED30029314	1.84965e-56	1.15915	0.428	0.128	5.11687e-52
SMED30030345	1.88477e-56	2.67195	0.651	0.276	5.21403e-52
SMED30033674	1.94693e-56	1.52225	0.671	0.301	5.38599e-52
SMED30001383	2.00606e-56	2.56034	0.753	0.377	5.54957e-52
SMED30007059	2.17599e-56	0.678504	0.368	0.096	6.01965e-52
SMED30015906	2.19859e-56	-55.2241	0.661	0.282	6.08217e-52
SMED30013435	2.21711e-56	-1.36524	0.701	0.3	6.13342e-52
SMED30034470	2.22087e-56	-9.90277	0.533	0.196	6.14381e-52
SMED30008107	2.62923e-56	3.06041	0.467	0.151	7.27349e-52
SMED30005503	2.63605e-56	0.673238	0.316	0.075	7.29238e-52
SMED30013367	2.71155e-56	1.35134	0.562	0.21	7.50123e-52
SMED30026950	2.88323e-56	1.61259	0.688	0.3	7.97617e-52
SMED30031796	2.91172e-56	1.20081	0.401	0.116	8.05499e-52
SMED30029594	2.99905e-56	-2.39419	0.921	0.608	8.29658e-52
SMED30030001	3.08564e-56	0.718664	0.362	0.096	8.53612e-52
SMED30033559	3.84975e-56	0.851317	0.299	0.069	1.06499e-51
SMED30014980	3.94264e-56	-35.7431	0.974	0.737	1.09069e-51
SMED30011955	4.94615e-56	1.33392	0.599	0.232	1.3683e-51
SMED30003874	5.05496e-56	2.33159	0.789	0.415	1.3984e-51
SMED30032872	5.39332e-56	0.88209	0.391	0.111	1.49201e-51
SMED30028783	6.74407e-56	1.54434	0.566	0.214	1.86568e-51
SMED30025459	6.77394e-56	0.74321	0.743	0.348	1.87394e-51
SMED30033039	6.90579e-56	5.50478	0.674	0.308	1.91042e-51
SMED30019959	7.58301e-56	#NAME?	1	0.997	2.09776e-51
SMED30014557	7.63626e-56	1.82565	0.559	0.213	2.11249e-51
SMED30027988	8.11918e-56	1.29665	0.796	0.414	2.24609e-51
SMED30018240	8.13502e-56	0.749876	0.237	0.046	2.25047e-51
SMED30008630	9.31059e-56	0.980111	0.5	0.167	2.57568e-51
SMED30010057	9.4149e-56	0.682422	0.332	0.083	2.60454e-51
SMED30023332	9.61805e-56	1.55985	0.484	0.162	2.66074e-51
SMED30033130	1.00813e-55	1.35112	0.582	0.226	2.78888e-51
SMED30021774	1.03348e-55	-1.7697	0.964	0.735	2.85901e-51
SMED30029710	1.09384e-55	2.38072	0.819	0.457	3.02601e-51
SMED30017053	1.30383e-55	-22.6592	0.342	0.088	3.60691e-51
SMED30020061	1.37286e-55	1.0134	0.589	0.227	3.79787e-51
SMED30002802	1.40926e-55	0.715249	0.273	0.059	3.89857e-51
SMED30032348	1.44282e-55	1.78747	0.612	0.243	3.99143e-51
SMED30004923	1.48418e-55	-3.25379	0.773	0.408	4.10584e-51
SMED30026629	1.51005e-55	1.19119	0.694	0.311	4.1774e-51
SMED30009527	1.6154e-55	0.744198	0.303	0.071	4.46885e-51
SMED30012119	1.86833e-55	1.29139	0.342	0.09	5.16855e-51
SMED30031893	1.88364e-55	0.520926	0.829	0.506	5.21089e-51
SMED30025292	2.04443e-55	1.48864	0.664	0.294	5.65571e-51
SMED30018702	2.06021e-55	-7.18578	0.974	0.74	5.69937e-51
SMED30016043	2.06747e-55	-1.22729	0.895	0.566	5.71945e-51
SMED30031151	2.29078e-55	1.24575	0.586	0.228	6.3372e-51
SMED30031636	2.3206e-55	0.850603	0.303	0.071	6.41972e-51
SMED30018927	2.33541e-55	1.22061	0.615	0.247	6.46067e-51
SMED30028056	2.66226e-55	1.19711	0.562	0.208	7.36488e-51
SMED30009412	2.80866e-55	0.786387	0.342	0.087	7.76987e-51
SMED30017260	2.9608e-55	1.90271	0.822	0.474	8.19077e-51
SMED30033440	3.0198e-55	-6.70173	0.431	0.134	8.35396e-51
SMED30004651	3.04257e-55	0.943113	0.48	0.155	8.41696e-51
SMED30009251	3.18801e-55	0.404336	0.316	0.076	8.8193e-51
SMED30030477	3.86754e-55	-16.9134	0.961	0.635	1.06992e-50
SMED30034908	4.14558e-55	1.43203	0.632	0.259	1.14683e-50
SMED30027608	4.15268e-55	-4.8661	0.595	0.228	1.1488e-50
SMED30034652	4.21686e-55	1.37426	0.559	0.209	1.16655e-50
SMED30021590	4.57462e-55	-91.7278	0.993	0.666	1.26552e-50
SMED30026947	4.92932e-55	0.81469	0.414	0.123	1.36365e-50
SMED30035347	6.13322e-55	1.19195	0.441	0.138	1.69669e-50
SMED30013648	7.01777e-55	0.818258	0.503	0.17	1.9414e-50
SMED30001733	7.73924e-55	1.80907	0.757	0.385	2.14098e-50
SMED30011105	7.74994e-55	0.965599	0.53	0.186	2.14394e-50
SMED30021332	7.82373e-55	-1.64511	0.911	0.624	2.16436e-50
SMED30006834	8.08012e-55	1.44528	0.737	0.351	2.23529e-50
SMED30031932	8.30225e-55	1.32103	0.618	0.251	2.29673e-50
SMED30029114	8.74125e-55	0.980223	0.553	0.206	2.41818e-50
SMED30005189	8.92419e-55	1.03636	0.569	0.221	2.46879e-50
SMED30023232	9.07592e-55	0.760076	0.908	0.644	2.51076e-50
SMED30010888	1.04324e-54	3.58578	0.688	0.327	2.88602e-50
SMED30033795	1.2756e-54	1.1402	0.51	0.178	3.52882e-50
SMED30000705	1.31189e-54	0.529048	0.461	0.147	3.62921e-50
SMED30033000	1.34282e-54	0.532798	0.25	0.051	3.71478e-50
SMED30007300	1.34773e-54	2.48761	0.78	0.431	3.72836e-50
SMED30006610	1.43193e-54	2.03955	0.77	0.402	3.96129e-50
SMED30001710	1.67756e-54	2.04759	0.799	0.448	4.64081e-50
SMED30026515	1.77568e-54	0.66368	0.625	0.259	4.91223e-50
SMED30016802	1.99734e-54	1.29189	0.632	0.276	5.52545e-50
SMED30023159	2.22241e-54	-32.7284	0.905	0.579	6.14808e-50
SMED30024156	2.36171e-54	1.10762	0.47	0.154	6.53342e-50
SMED30034856	2.41927e-54	1.18146	0.632	0.262	6.69268e-50
SMED30013263	2.46599e-54	1.84856	0.783	0.413	6.82191e-50
SMED30001960	2.69883e-54	-1.3355	0.734	0.357	7.46603e-50
SMED30015945	2.80456e-54	-0.948373	0.905	0.637	7.75853e-50
SMED30005451	2.86169e-54	2.32484	0.793	0.447	7.91659e-50
SMED30024473	3.04821e-54	0.834475	0.911	0.57	8.43256e-50
SMED30035645	3.25495e-54	1.02194	0.47	0.155	9.00448e-50
SMED30014569	3.57021e-54	1.19289	0.562	0.213	9.87664e-50
SMED30021913	3.68836e-54	0.996455	0.484	0.162	1.02035e-49
SMED30002668	3.88478e-54	-4.01771	0.707	0.332	1.07469e-49
SMED30014130	4.25286e-54	0.299428	0.891	0.523	1.17651e-49
SMED30013731	5.17538e-54	0.528662	0.329	0.082	1.43172e-49
SMED30015040	5.2135e-54	4.89755	0.727	0.347	1.44226e-49
SMED30032168	5.29617e-54	0.412121	0.806	0.433	1.46513e-49
SMED30031576	5.60124e-54	1.39502	0.684	0.317	1.54953e-49
SMED30006937	6.08978e-54	2.10812	0.549	0.203	1.68468e-49
SMED30025597	6.36695e-54	-0.312476	0.885	0.583	1.76135e-49
SMED30006426	6.58635e-54	0.952626	0.438	0.136	1.82205e-49
SMED30002129	6.79754e-54	1.31545	0.615	0.251	1.88047e-49
SMED30030516	7.15145e-54	-6.29866	0.836	0.479	1.97838e-49
SMED30005339	7.85242e-54	-0.676231	0.852	0.498	2.17229e-49
SMED30027785	7.95903e-54	2.35501	0.714	0.33	2.20178e-49
SMED30010845	8.04717e-54	0.811364	0.523	0.182	2.22617e-49
SMED30034236	8.26645e-54	1.33874	0.674	0.299	2.28683e-49
SMED30028310	8.30797e-54	1.49673	0.701	0.346	2.29832e-49
SMED30022971	9.82452e-54	1.91933	0.803	0.397	2.71785e-49
SMED30025548	1.00779e-53	-11.6095	0.905	0.633	2.78794e-49
SMED30020474	1.05677e-53	0.478145	0.257	0.054	2.92346e-49
SMED30016384	1.20247e-53	0.392019	0.868	0.531	3.32652e-49
SMED30034610	1.24653e-53	0.952247	0.658	0.285	3.44841e-49
SMED30021962	1.57054e-53	0.909019	0.691	0.311	4.34474e-49
SMED30030240	1.6234e-53	-3.73774	0.845	0.487	4.49099e-49
SMED30025923	1.65946e-53	0.191846	0.635	0.26	4.59074e-49
SMED30019717	1.7073e-53	0.988161	0.589	0.23	4.72307e-49
SMED30034534	1.7799e-53	1.67685	0.74	0.395	4.92391e-49
SMED30006548	1.85758e-53	1.17475	0.5	0.17	5.13881e-49
SMED30012289	2.09582e-53	1.30723	0.461	0.151	5.79786e-49
SMED30021994	2.1575e-53	1.49164	0.796	0.449	5.96851e-49
SMED30015102	2.22977e-53	0.71983	0.766	0.398	6.16842e-49
SMED30030696	2.32875e-53	0.662915	0.336	0.087	6.44226e-49
SMED30020634	2.34131e-53	-1.78546	0.918	0.676	6.47701e-49
SMED30002355	2.34729e-53	-6.38486	0.878	0.54	6.49355e-49
SMED30023808	2.37555e-53	0.728544	0.336	0.087	6.57172e-49
SMED30011681	2.37945e-53	1.50485	0.543	0.205	6.58251e-49
SMED30003741	2.5041e-53	1.32563	0.793	0.419	6.92735e-49
SMED30004838	2.58841e-53	1.27934	0.717	0.348	7.16057e-49
SMED30016078	2.70037e-53	-275.789	1	0.768	7.4703e-49
SMED30008717	2.81049e-53	0.368329	0.178	0.029	7.77493e-49
SMED30003623	2.99537e-53	-2.51679	0.859	0.493	8.28638e-49
SMED30011519	3.22922e-53	1.18504	0.882	0.513	8.93331e-49
SMED30014872	3.48149e-53	1.49456	0.615	0.255	9.63118e-49
SMED30020375	3.55351e-53	1.61855	0.789	0.414	9.83042e-49
SMED30010612	3.94459e-53	0.812388	0.757	0.398	1.09123e-48
SMED30032655	4.41549e-53	1.36858	0.549	0.207	1.2215e-48
SMED30004371	4.54077e-53	1.16498	0.684	0.308	1.25616e-48
SMED30011861	4.66918e-53	0.923562	0.582	0.231	1.29168e-48
SMED30024839	4.89264e-53	-2.51344	0.918	0.574	1.3535e-48
SMED30034526	4.91445e-53	1.81729	0.734	0.356	1.35953e-48
SMED30005950	5.15075e-53	1.56363	0.576	0.22	1.4249e-48
SMED30032755	5.18558e-53	1.08402	0.839	0.504	1.43454e-48
SMED30010439	5.55881e-53	0.817207	0.352	0.095	1.53779e-48
SMED30006551	6.09653e-53	0.534049	0.155	0.022	1.68654e-48
SMED30021993	6.21198e-53	1.55091	0.641	0.286	1.71848e-48
SMED30030822	7.03587e-53	3.0252	0.773	0.422	1.9464e-48
SMED30007163	7.13571e-53	1.12685	0.589	0.234	1.97402e-48
SMED30034553	7.42312e-53	1.89291	0.786	0.431	2.05353e-48
SMED30019831	7.79983e-53	0.210806	0.684	0.316	2.15775e-48
SMED30028770	8.22438e-53	0.250161	0.076	0.006	2.27519e-48
SMED30005345	8.24356e-53	-432.53	0.707	0.28	2.2805e-48
SMED30001751	8.45978e-53	1.00013	0.516	0.184	2.34031e-48
SMED30009845	8.83392e-53	0.897614	0.727	0.35	2.44382e-48
SMED30023630	8.91046e-53	1.4314	0.556	0.216	2.46499e-48
SMED30017393	9.09249e-53	1.4951	0.75	0.367	2.51535e-48
SMED30012823	1.02564e-52	0.894387	0.414	0.127	2.83733e-48
SMED30030122	1.04109e-52	-1.52986	0.092	0.009	2.88008e-48
SMED30001860	1.04933e-52	1.68764	0.615	0.249	2.90286e-48
SMED30028315	1.10396e-52	2.21571	0.368	0.103	3.05399e-48
SMED30034203	1.15494e-52	0.793442	0.553	0.207	3.19502e-48
SMED30011440	1.25385e-52	2.07075	0.855	0.553	3.46865e-48
SMED30015572	1.29083e-52	-2.2716	0.862	0.534	3.57096e-48
SMED30021163	1.33764e-52	1.05345	0.48	0.164	3.70045e-48
SMED30012271	1.37488e-52	-16.2639	0.954	0.659	3.80347e-48
SMED30024902	1.73466e-52	-14.6976	0.289	0.068	4.79876e-48
SMED30024247	1.73773e-52	1.04548	0.414	0.128	4.80726e-48
SMED30002047	1.7402e-52	4.32971	0.776	0.422	4.81409e-48
SMED30023248	2.0423e-52	1.77836	0.658	0.29	5.64983e-48
SMED30030213	2.10405e-52	0.824351	0.464	0.151	5.82066e-48
SMED30035382	2.14358e-52	0.451748	0.339	0.088	5.93001e-48
SMED30000504	2.32118e-52	1.66235	0.405	0.124	6.42131e-48
SMED30034258	2.45084e-52	-1.74532	0.852	0.506	6.77999e-48
SMED30013532	2.65917e-52	0.395776	0.188	0.032	7.35633e-48
SMED30001400	3.27476e-52	1.3272	0.668	0.305	9.0593e-48
SMED30025957	3.39058e-52	1.22047	0.51	0.185	9.3797e-48
SMED30010309	3.70176e-52	1.45858	0.586	0.234	1.02405e-47
SMED30022398	3.70412e-52	1.97068	0.664	0.298	1.02471e-47
SMED30019290	4.136e-52	1.72471	0.694	0.312	1.14418e-47
SMED30011873	4.44761e-52	1.14712	0.546	0.209	1.23039e-47
SMED30035074	4.81011e-52	-29.8907	0.845	0.499	1.33067e-47
SMED30024379	4.9327e-52	1.94492	0.783	0.413	1.36458e-47
SMED30002529	5.02275e-52	1.87947	0.625	0.276	1.38949e-47
SMED30016485	5.33823e-52	1.41637	0.615	0.262	1.47677e-47
SMED30024454	6.98435e-52	1.65808	0.661	0.288	1.93215e-47
SMED30025809	7.6037e-52	4.11097	0.786	0.427	2.10349e-47
SMED30023820	8.39091e-52	1.59005	0.845	0.542	2.32126e-47
SMED30016454	8.49413e-52	1.54076	0.76	0.395	2.34982e-47
SMED30029262	9.09229e-52	0.784741	0.533	0.194	2.51529e-47
SMED30024632	9.73794e-52	1.751	0.757	0.419	2.6939e-47
SMED30028573	1.06485e-51	1.47211	0.632	0.282	2.9458e-47
SMED30013519	1.20661e-51	1.17203	0.461	0.154	3.33796e-47
SMED30020043	1.20758e-51	2.01348	0.599	0.243	3.34064e-47
SMED30024063	1.30549e-51	1.57757	0.819	0.489	3.6115e-47
SMED30016826	1.36639e-51	-27.1028	0.286	0.068	3.77998e-47
SMED30034750	1.4426e-51	0.392234	0.191	0.033	3.9908e-47
SMED30020996	1.44435e-51	-21.6594	0.967	0.763	3.99564e-47
SMED30006138	1.45502e-51	0.500568	0.26	0.057	4.02517e-47
SMED30028667	1.48152e-51	0.174412	0.911	0.627	4.09848e-47
SMED30028720	1.52666e-51	2.62106	0.566	0.212	4.22336e-47
SMED30000198	1.6892e-51	1.47346	0.77	0.413	4.673e-47
SMED30025294	1.85407e-51	0.86222	0.539	0.206	5.1291e-47
SMED30004977	1.89578e-51	1.16556	0.743	0.371	5.24448e-47
SMED30024474	1.93215e-51	1.77538	0.625	0.276	5.34509e-47
SMED30008452	2.02924e-51	0.79829	0.401	0.121	5.61369e-47
SMED30000830	2.08131e-51	-0.461984	0.809	0.476	5.75773e-47
SMED30007133	2.09589e-51	0.725133	0.211	0.04	5.79807e-47
SMED30007474	2.21293e-51	0.818648	0.411	0.126	6.12184e-47
SMED30004036	2.29598e-51	0.976079	0.681	0.313	6.35159e-47
SMED30017371	2.53516e-51	-0.52599	0.74	0.36	7.01326e-47
SMED30030006	2.891e-51	1.32462	0.579	0.227	7.99765e-47
SMED30030773	3.03819e-51	-0.91674	0.816	0.493	8.40485e-47
SMED30019008	3.14171e-51	1.2423	0.457	0.152	8.69121e-47
SMED30034693	3.20453e-51	1.53778	0.586	0.243	8.865e-47
SMED30035168	3.21873e-51	1.12638	0.546	0.209	8.90429e-47
SMED30023888	3.22459e-51	1.09824	0.52	0.193	8.92052e-47
SMED30015786	3.29259e-51	0.969521	0.516	0.192	9.10862e-47
SMED30018766	4.421e-51	0.83838	0.395	0.117	1.22303e-46
SMED30034600	4.51601e-51	1.06829	0.414	0.13	1.24931e-46
SMED30021269	4.53134e-51	-0.220343	0.737	0.36	1.25355e-46
SMED30009635	5.44082e-51	0.402976	0.184	0.032	1.50515e-46
SMED30012572	5.70695e-51	1.23503	0.523	0.196	1.57877e-46
SMED30028473	5.80372e-51	0.900392	0.572	0.222	1.60554e-46
SMED30002367	5.92086e-51	2.17519	0.516	0.187	1.63795e-46
SMED30014440	6.52612e-51	1.35942	0.681	0.319	1.80539e-46
SMED30025907	6.67629e-51	3.47043	0.76	0.412	1.84693e-46
SMED30001058	7.68856e-51	1.56408	0.684	0.316	2.12696e-46
SMED30006259	7.77081e-51	1.63328	0.783	0.452	2.14972e-46
SMED30029979	7.82422e-51	1.70865	0.546	0.211	2.16449e-46
SMED30025911	7.90982e-51	0.679549	0.306	0.077	2.18817e-46
SMED30031704	8.25023e-51	1.4276	0.641	0.284	2.28234e-46
SMED30013220	9.53026e-51	-1.19168	0.829	0.458	2.63645e-46
SMED30015115	9.55588e-51	-17.0905	0.938	0.617	2.64354e-46
SMED30015912	9.63834e-51	1.09579	0.428	0.137	2.66635e-46
SMED30033480	1.00569e-50	4.02558	0.503	0.18	2.78214e-46
SMED30026803	1.0747e-50	-8.35805	0.701	0.307	2.97304e-46
SMED30026666	1.10328e-50	1.70601	0.648	0.291	3.05213e-46
SMED30028492	1.14475e-50	0.920487	0.674	0.305	3.16684e-46
SMED30026564	1.1863e-50	1.93634	0.664	0.298	3.28179e-46
SMED30010326	1.18704e-50	-8.22142	0.322	0.083	3.28383e-46
SMED30016082	1.32181e-50	2.15193	0.602	0.264	3.65665e-46
SMED30000593	1.45488e-50	1.85194	0.543	0.214	4.02478e-46
SMED30032960	1.59872e-50	1.25821	0.579	0.234	4.4227e-46
SMED30021702	1.6299e-50	0.615716	0.26	0.058	4.50894e-46
SMED30028218	1.76372e-50	0.891982	0.322	0.085	4.87917e-46
SMED30033498	1.78633e-50	0.562922	0.224	0.044	4.94172e-46
SMED30006782	1.84882e-50	2.14604	0.559	0.222	5.11458e-46
SMED30004958	2.08813e-50	1.95794	0.497	0.177	5.7766e-46
SMED30010313	2.13801e-50	1.22295	0.526	0.197	5.9146e-46
SMED30008485	2.13878e-50	-0.359507	0.638	0.264	5.91672e-46
SMED30030575	2.22843e-50	1.64123	0.605	0.263	6.16472e-46
SMED30001634	2.24257e-50	-1.3966	0.747	0.393	6.20383e-46
SMED30033996	2.31975e-50	-23.5295	0.951	0.697	6.41734e-46
SMED30031275	2.45214e-50	0.94685	0.53	0.196	6.78359e-46
SMED30024550	2.50116e-50	1.07909	0.549	0.213	6.91921e-46
SMED30035458	2.52399e-50	1.44344	0.464	0.161	6.98238e-46
SMED30027722	2.63285e-50	1.02376	0.697	0.325	7.28352e-46
SMED30005961	2.90907e-50	0.917149	0.408	0.126	8.04765e-46
SMED30007235	3.1229e-50	0.59005	0.622	0.262	8.63918e-46
SMED30023422	3.21901e-50	1.43096	0.513	0.191	8.90506e-46
SMED30023243	3.29718e-50	0.366067	0.898	0.631	9.12132e-46
SMED30017263	3.54989e-50	0.888752	0.438	0.144	9.82042e-46
SMED30003592	3.61258e-50	1.71899	0.543	0.205	9.99383e-46
SMED30002348	3.62127e-50	0.743235	0.289	0.07	1.00179e-45
SMED30023862	3.65757e-50	1.85756	0.763	0.43	1.01183e-45
SMED30023969	3.70612e-50	-9.71425	0.405	0.122	1.02526e-45
SMED30017595	3.87453e-50	-3.76512	0.526	0.195	1.07185e-45
SMED30021622	3.99301e-50	-7.17528	0.97	0.768	1.10462e-45
SMED30011182	4.00931e-50	1.5457	0.609	0.261	1.10914e-45
SMED30013672	4.11241e-50	1.04896	0.559	0.212	1.13766e-45
SMED30035974	4.1537e-50	1.61952	0.737	0.384	1.14908e-45
SMED30010615	4.22232e-50	1.40618	0.674	0.309	1.16806e-45
SMED30019038	4.29478e-50	-3.1088	0.836	0.513	1.18811e-45
SMED30034392	4.30532e-50	-0.773864	0.579	0.226	1.19102e-45
SMED30020984	4.4768e-50	1.68381	0.549	0.219	1.23846e-45
SMED30006815	4.53694e-50	0.345649	0.766	0.397	1.2551e-45
SMED30022254	4.95204e-50	1.02994	0.74	0.373	1.36993e-45
SMED30020485	4.9862e-50	0.450005	0.645	0.274	1.37938e-45
SMED30002979	5.14936e-50	1.57264	0.658	0.288	1.42452e-45
SMED30017154	5.48496e-50	1.24507	0.474	0.164	1.51736e-45
SMED30021630	5.54124e-50	2.41759	0.859	0.521	1.53293e-45
SMED30012878	5.70023e-50	0.68584	0.375	0.109	1.57691e-45
SMED30019997	5.94131e-50	1.62337	0.553	0.215	1.6436e-45
SMED30025196	6.65789e-50	0.729165	0.326	0.087	1.84184e-45
SMED30008213	6.76607e-50	0.758717	0.434	0.139	1.87177e-45
SMED30026173	6.9615e-50	1.76487	0.533	0.205	1.92583e-45
SMED30012517	7.18994e-50	0.545074	0.227	0.046	1.98903e-45
SMED30029685	7.54984e-50	1.15356	0.477	0.169	2.08859e-45
SMED30017368	7.85766e-50	1.42916	0.595	0.25	2.17374e-45
SMED30028254	8.29231e-50	0.377734	0.789	0.443	2.29398e-45
SMED30033287	8.87137e-50	0.819739	0.316	0.082	2.45418e-45
SMED30020464	9.37877e-50	0.548832	0.234	0.049	2.59454e-45
SMED30013766	9.88e-50	3.31496	0.865	0.548	2.7332e-45
SMED30019559	1.12162e-49	2.03543	0.582	0.244	3.10284e-45
SMED30028622	1.1434e-49	0.819018	0.612	0.259	3.16311e-45
SMED30003885	1.17142e-49	-6.39299	0.859	0.524	3.24061e-45
SMED30010940	1.28024e-49	-3.8833	0.678	0.313	3.54167e-45
SMED30035854	1.34649e-49	0.909892	0.342	0.096	3.72492e-45
SMED30035053	1.36295e-49	1.12822	0.658	0.29	3.77047e-45
SMED30028894	1.38217e-49	2.25406	0.898	0.636	3.82364e-45
SMED30029264	1.43525e-49	0.815393	0.378	0.111	3.97048e-45
SMED30024501	1.53959e-49	0.131282	0.842	0.483	4.25912e-45
SMED30024748	1.7319e-49	2.67408	0.776	0.436	4.79113e-45
SMED30032334	1.83194e-49	-30.916	0.905	0.618	5.06787e-45
SMED30004243	1.98558e-49	1.37786	0.539	0.204	5.4929e-45
SMED30016064	2.15166e-49	1.54038	0.737	0.372	5.95234e-45
SMED30007838	2.83885e-49	3.82532	0.734	0.372	7.8534e-45
SMED30007147	2.88005e-49	1.08753	0.704	0.337	7.96737e-45
SMED30022035	2.9051e-49	1.1283	0.717	0.339	8.03667e-45
SMED30030795	2.98892e-49	0.92293	0.405	0.125	8.26855e-45
SMED30024073	3.04929e-49	0.449325	0.234	0.049	8.43557e-45
SMED30019351	3.14146e-49	0.604177	0.237	0.05	8.69053e-45
SMED30014392	3.3523e-49	1.06735	0.711	0.372	9.27381e-45
SMED30026213	3.3842e-49	0.705495	0.339	0.094	9.36205e-45
SMED30007337	3.41524e-49	1.48574	0.678	0.32	9.44793e-45
SMED30017149	3.43406e-49	1.02362	0.602	0.259	9.49999e-45
SMED30002531	3.80427e-49	2.29887	0.589	0.247	1.05241e-44
SMED30005605	3.87842e-49	1.13522	0.819	0.471	1.07293e-44
SMED30035670	3.90739e-49	2.30594	0.921	0.705	1.08094e-44
SMED30026406	4.44008e-49	1.99821	0.615	0.265	1.2283e-44
SMED30019120	4.48422e-49	2.08771	0.602	0.255	1.24051e-44
SMED30014357	4.70512e-49	1.33851	0.533	0.207	1.30162e-44
SMED30025307	5.17699e-49	0.92881	0.572	0.231	1.43216e-44
SMED30016074	5.41654e-49	1.1635	0.359	0.105	1.49843e-44
SMED30020283	5.52228e-49	-5.56216	0.372	0.109	1.52768e-44
SMED30001057	5.68687e-49	0.776524	0.329	0.088	1.57321e-44
SMED30019326	6.19204e-49	1.50951	0.691	0.332	1.71297e-44
SMED30016852	6.60746e-49	0.696248	0.266	0.062	1.82789e-44
SMED30014531	7.13737e-49	1.57855	0.711	0.355	1.97448e-44
SMED30035260	7.84035e-49	0.860939	0.549	0.211	2.16896e-44
SMED30024921	9.07026e-49	1.47427	0.727	0.387	2.5092e-44
SMED30030189	9.41248e-49	0.939049	0.414	0.13	2.60387e-44
SMED30003583	1.04449e-48	1.07009	0.5	0.185	2.88947e-44
SMED30006169	1.06356e-48	1.30648	0.546	0.211	2.94222e-44
SMED30032953	1.29916e-48	0.951515	0.503	0.185	3.594e-44
SMED30001905	1.31972e-48	-0.804336	0.947	0.757	3.65088e-44
SMED30019682	1.36309e-48	1.27951	0.599	0.264	3.77084e-44
SMED30008320	1.41341e-48	0.35726	0.806	0.477	3.91006e-44
SMED30035424	1.46357e-48	-24.191	0.865	0.521	4.04882e-44
SMED30027394	1.48549e-48	1.27796	0.579	0.236	4.10945e-44
SMED30030070	1.57908e-48	0.694229	0.372	0.107	4.36836e-44
SMED30034709	1.82689e-48	1.47958	0.582	0.244	5.05391e-44
SMED30006616	1.83274e-48	1.23989	0.536	0.211	5.0701e-44
SMED30003966	1.83772e-48	1.77404	0.52	0.196	5.08387e-44
SMED30033043	1.84475e-48	0.531961	0.638	0.283	5.10332e-44
SMED30018710	1.8477e-48	2.7587	0.507	0.184	5.11147e-44
SMED30012275	1.89316e-48	0.850678	0.76	0.411	5.23724e-44
SMED30013444	1.90349e-48	2.2058	0.671	0.322	5.26583e-44
SMED30016606	1.98921e-48	0.473705	0.257	0.058	5.50294e-44
SMED30032941	2.09699e-48	1.11923	0.717	0.359	5.80112e-44
SMED30018837	2.13078e-48	0.54525	0.237	0.051	5.8946e-44
SMED30033217	2.14127e-48	1.17587	0.549	0.216	5.9236e-44
SMED30010393	2.49304e-48	1.27188	0.53	0.207	6.89674e-44
SMED30010814	2.72322e-48	0.78372	0.401	0.125	7.5335e-44
SMED30026263	2.79226e-48	0.563648	0.266	0.063	7.72452e-44
SMED30024878	3.1422e-48	-370.581	0.118	0.015	8.69258e-44
SMED30018085	3.60923e-48	-2.9771	0.75	0.41	9.98459e-44
SMED30016803	4.06378e-48	1.48827	0.395	0.123	1.1242e-43
SMED30031156	4.1846e-48	-5.30414	0.908	0.595	1.15763e-43
SMED30026987	4.34802e-48	1.24598	0.516	0.196	1.20284e-43
SMED30026475	4.35141e-48	2.75556	0.688	0.34	1.20377e-43
SMED30009491	4.70822e-48	0.979694	0.385	0.117	1.30248e-43
SMED30003701	4.82845e-48	1.46316	0.602	0.262	1.33574e-43
SMED30014408	4.92513e-48	1.01005	0.438	0.147	1.36249e-43
SMED30019901	5.11437e-48	2.44802	0.812	0.49	1.41484e-43
SMED30023931	5.31665e-48	1.17028	0.655	0.308	1.4708e-43
SMED30015950	5.33405e-48	0.603331	0.28	0.068	1.47561e-43
SMED30016473	5.87576e-48	0.699725	0.243	0.054	1.62547e-43
SMED30029932	5.99226e-48	1.10224	0.526	0.205	1.6577e-43
SMED30011715	6.06197e-48	0.317289	0.895	0.592	1.67698e-43
SMED30019952	6.17159e-48	0.795932	0.697	0.335	1.70731e-43
SMED30021224	6.79031e-48	-1.64438	0.905	0.692	1.87847e-43
SMED30007809	7.29155e-48	0.709566	0.674	0.325	2.01714e-43
SMED30002258	7.38469e-48	1.31991	0.441	0.152	2.0429e-43
SMED30017264	8.12077e-48	-8.03069	0.579	0.235	2.24653e-43
SMED30006901	9.75159e-48	-0.0638592	0.819	0.482	2.69768e-43
SMED30008979	1.00132e-47	0.75979	0.289	0.073	2.77006e-43
SMED30021635	1.0556e-47	-3.92295	0.944	0.647	2.9202e-43
SMED30030948	1.1471e-47	1.3367	0.418	0.138	3.17334e-43
SMED30018706	1.15359e-47	1.39069	0.609	0.265	3.1913e-43
SMED30008104	1.36749e-47	0.426504	0.612	0.269	3.78303e-43
SMED30011811	1.40562e-47	0.729145	0.257	0.059	3.88852e-43
SMED30027645	1.5148e-47	0.825679	0.737	0.391	4.19053e-43
SMED30012485	1.58321e-47	1.23366	0.694	0.327	4.37978e-43
SMED30012619	1.63266e-47	1.17849	0.467	0.169	4.51659e-43
SMED30034456	1.69932e-47	0.943485	0.497	0.181	4.70099e-43
SMED30011576	1.84837e-47	-1.13063	0.766	0.437	5.11333e-43
SMED30019537	1.88545e-47	4.33188	0.747	0.403	5.21592e-43
SMED30034275	1.91106e-47	1.33638	0.513	0.2	5.28676e-43
SMED30023657	1.97259e-47	0.880154	0.618	0.268	5.45697e-43
SMED30014439	1.99017e-47	2.44878	0.829	0.5	5.50562e-43
SMED30005666	2.03628e-47	0.96924	0.704	0.352	5.63316e-43
SMED30010763	2.21124e-47	1.20616	0.543	0.216	6.11718e-43
SMED30027707	2.33582e-47	-129.521	0.911	0.557	6.4618e-43
SMED30021111	2.5699e-47	1.51163	0.618	0.266	7.10938e-43
SMED30002068	2.97175e-47	0.621235	0.266	0.064	8.22105e-43
SMED30023496	3.39694e-47	1.63329	0.753	0.411	9.39728e-43
SMED30015908	3.57522e-47	0.603945	0.299	0.077	9.89048e-43
SMED30005933	3.64605e-47	1.16894	0.809	0.47	1.00864e-42
SMED30006208	3.75087e-47	-1.907	0.836	0.492	1.03764e-42
SMED30011803	3.83154e-47	-1.42005	0.803	0.484	1.05996e-42
SMED30022273	4.20397e-47	1.90033	0.757	0.42	1.16298e-42
SMED30025783	4.27384e-47	-33.2071	0.743	0.378	1.18232e-42
SMED30018460	4.46845e-47	1.2763	0.559	0.231	1.23615e-42
SMED30033913	4.52136e-47	2.24691	0.622	0.277	1.25079e-42
SMED30027123	4.56221e-47	-0.949142	0.681	0.322	1.26209e-42
SMED30015957	4.86922e-47	0.97505	0.684	0.336	1.34702e-42
SMED30004197	5.09872e-47	1.36144	0.523	0.208	1.41051e-42
SMED30003279	5.3261e-47	1.32237	0.727	0.369	1.47341e-42
SMED30021812	5.42708e-47	1.96054	0.586	0.252	1.50135e-42
SMED30015687	5.42942e-47	1.03527	0.303	0.079	1.502e-42
SMED30009046	5.48185e-47	1.01963	0.516	0.2	1.5165e-42
SMED30002121	5.77907e-47	0.854353	0.431	0.145	1.59872e-42
SMED30014880	5.8466e-47	1.11411	0.655	0.299	1.6174e-42
SMED30000458	5.94727e-47	1.67513	0.882	0.604	1.64525e-42
SMED30032777	6.03071e-47	0.875791	0.684	0.331	1.66834e-42
SMED30034405	6.68706e-47	2.28962	0.615	0.287	1.84991e-42
SMED30000152	6.74042e-47	0.698709	0.329	0.092	1.86467e-42
SMED30018232	7.00858e-47	0.87729	0.579	0.246	1.93885e-42
SMED30030842	7.02704e-47	-2.85672	0.569	0.234	1.94396e-42
SMED30001895	7.17373e-47	-0.386212	0.786	0.426	1.98454e-42
SMED30012406	7.33863e-47	0.993587	0.467	0.165	2.03016e-42
SMED30016737	7.50061e-47	0.881549	0.316	0.086	2.07497e-42
SMED30017211	7.55518e-47	1.35797	0.52	0.203	2.09007e-42
SMED30027652	7.57178e-47	-0.547231	0.576	0.237	2.09466e-42
SMED30021318	7.68135e-47	0.552562	0.753	0.387	2.12497e-42
SMED30030232	1.00801e-46	0.504572	0.25	0.057	2.78855e-42
SMED30031515	1.02396e-46	-0.368658	0.382	0.12	2.83268e-42
SMED30018286	1.08598e-46	1.4607	0.497	0.19	3.00426e-42
SMED30019718	1.20027e-46	1.43349	0.592	0.259	3.32042e-42
SMED30035268	1.28833e-46	3.02249	0.753	0.42	3.56403e-42
SMED30020317	1.30792e-46	-354.692	1	0.89	3.61824e-42
SMED30018993	1.3618e-46	0.773262	0.49	0.182	3.76728e-42
SMED30018939	1.46354e-46	0.656667	0.253	0.059	4.04874e-42
SMED30032441	1.53852e-46	0.215117	0.74	0.39	4.25615e-42
SMED30002248	1.75733e-46	3.2924	0.77	0.425	4.86149e-42
SMED30023296	1.83363e-46	1.47608	0.694	0.359	5.07256e-42
SMED30021726	1.91496e-46	2.4819	0.842	0.559	5.29754e-42
SMED30028361	1.96699e-46	-1.21149	0.872	0.543	5.44147e-42
SMED30028170	2.04097e-46	1.38193	0.651	0.311	5.64614e-42
SMED30032654	2.24112e-46	1.17472	0.586	0.251	6.19983e-42
SMED30028204	2.27168e-46	0.706043	0.362	0.109	6.28438e-42
SMED30030127	2.27719e-46	1.47279	0.757	0.406	6.29961e-42
SMED30008504	2.79367e-46	1.19846	0.539	0.22	7.72842e-42
SMED30013257	2.90696e-46	0.665188	0.632	0.285	8.04181e-42
SMED30032576	3.06351e-46	1.96168	0.589	0.257	8.4749e-42
SMED30005977	3.18452e-46	1.08452	0.47	0.17	8.80964e-42
SMED30034217	3.1897e-46	2.08567	0.717	0.362	8.82399e-42
SMED30035927	3.30218e-46	0.541027	0.303	0.079	9.13516e-42
SMED30019835	3.48358e-46	1.12389	0.477	0.175	9.63697e-42
SMED30017338	3.49782e-46	0.408464	0.217	0.045	9.67637e-42
SMED30032381	3.79273e-46	0.865397	0.441	0.153	1.04922e-41
SMED30010473	3.97065e-46	1.27476	0.513	0.199	1.09844e-41
SMED30021049	4.14191e-46	1.05321	0.457	0.163	1.14582e-41
SMED30029861	4.20557e-46	1.20273	0.467	0.168	1.16343e-41
SMED30000585	4.93219e-46	0.967721	0.72	0.359	1.36444e-41
SMED30027691	5.31225e-46	-4.75733	0.842	0.5	1.46958e-41
SMED30018569	5.32911e-46	0.85756	0.52	0.2	1.47424e-41
SMED30032708	5.78711e-46	0.746384	0.342	0.098	1.60095e-41
SMED30016605	5.99921e-46	0.583057	0.283	0.071	1.65962e-41
SMED30026997	6.2152e-46	0.861893	0.447	0.155	1.71937e-41
SMED30019926	6.5204e-46	0.404198	0.164	0.028	1.8038e-41
SMED30024373	6.54918e-46	0.689249	0.26	0.062	1.81177e-41
SMED30033839	7.12585e-46	-9.92456	0.368	0.117	1.97129e-41
SMED30018566	7.12959e-46	0.88641	0.378	0.117	1.97233e-41
SMED30020325	7.32667e-46	1.36557	0.589	0.258	2.02685e-41
[truncated: 5,732 more rows]
