# Supplementary material for: Spatiotemporal transcriptomic atlas reveals the dynamic characteristics and key regulators of planarian regeneration
Source: Nat Commun. 2023 Jun 2;14:3205. doi: 10.1038/s41467-023-39016-0 (PMC10238425; doi:10.1038/s41467-023-39016-0)
Supplement: Supplementary file 5 — Supplementary Data 3 [file 41467_2023_39016_MOESM5_ESM.xlsx]

## Sheet: Sheet1
Supplementary Data 3. The modules of genes identified by HotSpot for 12 hpa ST data
Gene	Module
SMED30018396	1
SMED30019793	1
SMED30014705	1
SMED30008672	1
SMED30004645	1
SMED30021979	1
SMED30011206	1
SMED30023762	1
SMED30033597	1
SMED30029969	1
SMED30014845	1
SMED30033786	1
SMED30027545	1
SMED30031418	1
SMED30014684	1
SMED30023805	1
SMED30028307	1
SMED30000487	1
SMED30013992	1
SMED30012438	1
SMED30009685	1
SMED30022746	1
SMED30022309	1
SMED30023311	1
SMED30017430	1
SMED30012039	1
SMED30013776	1
SMED30034265	1
SMED30027505	1
SMED30032991	1
SMED30010294	1
SMED30005480	1
SMED30024296	1
SMED30028938	1
SMED30032865	1
SMED30001595	1
SMED30002708	1
SMED30030687	1
SMED30028808	1
SMED30031136	1
SMED30009446	1
SMED30034254	1
SMED30004619	1
SMED30031328	1
SMED30018823	1
SMED30000227	1
SMED30004154	1
SMED30021983	1
SMED30032909	1
SMED30014203	1
SMED30010808	1
SMED30021108	1
SMED30019962	1
SMED30026365	1
SMED30007733	1
SMED30001848	1
SMED30027869	1
SMED30026923	1
SMED30026350	1
SMED30032450	1
SMED30021317	1
SMED30022232	1
SMED30034672	1
SMED30005855	1
SMED30003768	1
SMED30021951	1
SMED30000108	1
SMED30017410	1
SMED30014687	1
SMED30021333	1
SMED30020269	1
SMED30006703	1
SMED30010171	1
SMED30033551	1
SMED30019231	1
SMED30012219	1
SMED30012012	1
SMED30014132	1
SMED30024738	1
SMED30019745	1
SMED30026290	1
SMED30032339	1
SMED30012600	1
SMED30003657	1
SMED30029340	1
SMED30033415	1
SMED30033285	1
SMED30021036	1
SMED30015361	1
SMED30019854	1
SMED30010710	1
SMED30010506	1
SMED30014565	1
SMED30027931	1
SMED30011356	1
SMED30008531	1
SMED30023533	1
SMED30017441	1
SMED30001059	1
SMED30026900	1
SMED30016109	1
SMED30032897	1
SMED30032378	1
SMED30008080	1
SMED30033846	1
SMED30028629	1
SMED30031061	1
SMED30026670	1
SMED30018899	1
SMED30028236	1
SMED30035746	1
SMED30034190	1
SMED30015071	1
SMED30033429	1
SMED30033523	1
SMED30026358	1
SMED30000188	1
SMED30030007	1
SMED30033716	1
SMED30028569	1
SMED30006327	1
SMED30016824	1
SMED30002704	1
SMED30032404	1
SMED30003563	1
SMED30010459	1
SMED30011329	1
SMED30005717	1
SMED30007243	1
SMED30022650	1
SMED30016778	1
SMED30013893	1
SMED30023018	1
SMED30015451	1
SMED30022332	1
SMED30031823	1
SMED30005161	1
SMED30006324	1
SMED30003591	1
SMED30011117	1
SMED30029103	1
SMED30015316	1
SMED30001292	1
SMED30012077	1
SMED30035261	1
SMED30027362	1
SMED30031049	1
SMED30022312	1
SMED30006304	1
SMED30024001	1
SMED30020510	1
SMED30014613	1
SMED30018825	1
SMED30001993	1
SMED30020941	1
SMED30034048	1
SMED30003463	1
SMED30018050	1
SMED30019695	1
SMED30000850	1
SMED30008709	1
SMED30028157	1
SMED30008034	1
SMED30007903	1
SMED30028371	1
SMED30012053	1
SMED30028737	1
SMED30021937	1
SMED30016113	1
SMED30010101	1
SMED30016810	1
SMED30004147	1
SMED30002344	1
SMED30002766	1
SMED30031611	1
SMED30032335	1
SMED30003949	1
SMED30003944	1
SMED30020844	1
SMED30026692	1
SMED30036007	1
SMED30002458	1
SMED30019590	1
SMED30014179	1
SMED30004516	1
SMED30000138	1
SMED30012653	1
SMED30004942	1
SMED30009962	1
SMED30011708	1
SMED30023070	1
SMED30018319	1
SMED30007305	1
SMED30013426	1
SMED30008806	1
SMED30007124	1
SMED30015546	1
SMED30016408	1
SMED30012398	1
SMED30032543	1
SMED30025555	1
SMED30010159	1
SMED30033325	1
SMED30025105	1
SMED30015270	1
SMED30010929	1
SMED30010765	1
SMED30035121	1
SMED30032525	1
SMED30016892	1
SMED30012402	1
SMED30002110	1
SMED30010025	1
SMED30017278	1
SMED30005645	1
SMED30005920	1
SMED30003473	1
SMED30029759	1
SMED30035571	1
SMED30005030	1
SMED30007394	1
SMED30026528	1
SMED30012613	1
SMED30026694	1
SMED30012973	1
SMED30001367	1
SMED30004593	1
SMED30008852	1
SMED30024354	1
SMED30020015	1
SMED30027427	1
SMED30004505	1
SMED30030679	1
SMED30023736	1
SMED30028925	1
SMED30003712	1
SMED30014519	1
SMED30005863	1
SMED30035107	1
SMED30013493	1
SMED30019535	1
SMED30003899	1
SMED30021618	1
SMED30021489	1
SMED30016201	1
SMED30021903	1
SMED30004285	1
SMED30023129	1
SMED30000217	1
SMED30000854	1
SMED30028296	1
SMED30034361	1
SMED30020395	1
SMED30002454	1
SMED30035793	1
SMED30024140	1
SMED30013984	1
SMED30032448	1
SMED30024186	1
SMED30016565	1
SMED30016301	1
SMED30020768	1
SMED30025317	1
SMED30003110	1
SMED30017782	1
SMED30009873	1
SMED30030226	1
SMED30029344	1
SMED30019668	1
SMED30000608	1
SMED30002969	1
SMED30010045	1
SMED30025367	1
SMED30021063	1
SMED30004339	1
SMED30023882	1
SMED30035079	1
SMED30001027	1
SMED30026736	1
SMED30011726	1
SMED30032153	1
SMED30032008	1
SMED30021943	1
SMED30019527	1
SMED30033750	1
SMED30009425	1
SMED30011504	1
SMED30010993	1
SMED30014500	1
SMED30005146	1
SMED30005770	1
SMED30024190	1
SMED30030672	1
SMED30012938	1
SMED30019388	1
SMED30026267	1
SMED30020439	1
SMED30017626	1
SMED30026529	1
SMED30001635	1
SMED30016340	1
SMED30005489	1
SMED30017097	1
SMED30032627	1
SMED30022844	1
SMED30008568	1
SMED30031930	1
SMED30035296	1
SMED30022677	1
SMED30002934	1
SMED30018278	1
SMED30012004	1
SMED30002972	1
SMED30009082	1
SMED30001788	1
SMED30021464	1
SMED30001103	1
SMED30012856	1
SMED30021616	1
SMED30021575	1
SMED30018255	1
SMED30005484	1
SMED30021091	1
SMED30033349	1
SMED30013093	1
SMED30024286	1
SMED30017717	1
SMED30012448	1
SMED30031268	1
SMED30027540	1
SMED30004676	1
SMED30030442	1
SMED30035935	1
SMED30003087	1
SMED30000644	1
SMED30025732	1
SMED30014008	1
SMED30034017	1
SMED30027500	1
SMED30007042	1
SMED30011475	1
SMED30026884	1
SMED30017806	1
SMED30019456	1
SMED30013948	1
SMED30023210	1
SMED30014808	1
SMED30031357	1
SMED30012786	1
SMED30023554	1
SMED30018767	1
SMED30002690	1
SMED30009913	1
SMED30008782	1
SMED30015795	1
SMED30024044	1
SMED30029853	1
SMED30028716	1
SMED30023239	1
SMED30000761	1
SMED30006640	1
SMED30004688	1
SMED30005762	1
SMED30020695	1
SMED30000430	1
SMED30025547	1
SMED30022187	1
SMED30008954	1
SMED30017874	1
SMED30007132	1
SMED30008207	1
SMED30004846	1
SMED30033769	1
SMED30020839	1
SMED30023600	1
SMED30012457	1
SMED30017231	1
SMED30000542	1
SMED30034001	1
SMED30018203	1
SMED30029423	1
SMED30027726	1
SMED30006811	1
SMED30023262	1
SMED30019862	1
SMED30027361	1
SMED30022938	1
SMED30036018	1
SMED30018827	1
SMED30004070	1
SMED30022294	1
SMED30029587	1
SMED30020683	1
SMED30022260	1
SMED30020382	1
SMED30034275	1
SMED30024121	1
SMED30023101	1
SMED30009005	1
SMED30007845	1
SMED30003066	1
SMED30017246	1
SMED30005150	1
SMED30015649	1
SMED30015615	1
SMED30003770	1
SMED30028521	1
SMED30000821	1
SMED30020889	1
SMED30016297	1
SMED30034724	1
SMED30000177	1
SMED30033380	1
SMED30014872	1
SMED30034544	1
SMED30013522	1
SMED30032907	1
SMED30015038	1
SMED30034430	1
SMED30034458	1
SMED30011884	1
SMED30035199	1
SMED30003443	1
SMED30028462	1
SMED30013533	1
SMED30032383	1
SMED30020014	1
SMED30012378	1
SMED30033188	1
SMED30020427	1
SMED30001483	1
SMED30009248	1
SMED30022615	1
SMED30001023	1
SMED30035331	1
SMED30035939	1
SMED30029305	1
SMED30026845	1
SMED30015889	2
SMED30028912	2
SMED30025599	2
SMED30033930	2
SMED30026393	2
SMED30020210	2
SMED30027223	2
SMED30030028	2
SMED30014063	2
SMED30008411	2
SMED30022321	2
SMED30029800	2
SMED30017045	2
SMED30034127	2
SMED30000628	2
SMED30032020	2
SMED30026131	2
SMED30003929	2
SMED30030746	2
SMED30033256	2
SMED30013255	2
SMED30031208	2
SMED30015963	2
SMED30031658	2
SMED30021445	2
SMED30029341	2
SMED30026136	2
SMED30011102	2
SMED30021235	2
SMED30020659	2
SMED30024204	2
SMED30014526	2
SMED30034376	2
SMED30008986	2
SMED30005231	2
SMED30034864	2
SMED30000987	2
SMED30015244	2
SMED30028449	2
SMED30007290	2
SMED30031265	2
SMED30031134	2
SMED30032290	2
SMED30033681	2
SMED30013155	2
SMED30010515	2
SMED30002510	2
SMED30005457	2
SMED30013591	2
SMED30007277	2
SMED30020296	2
SMED30021545	2
SMED30008797	2
SMED30014561	2
SMED30027349	2
SMED30003461	2
SMED30030799	2
SMED30013396	2
SMED30029036	2
SMED30009787	2
SMED30023307	2
SMED30029435	2
SMED30006642	2
SMED30001652	2
SMED30009982	2
SMED30019306	2
SMED30008066	2
SMED30024665	2
SMED30033140	2
SMED30005341	2
SMED30022154	2
SMED30008855	2
SMED30035502	2
SMED30015020	2
SMED30030128	2
SMED30018252	2
SMED30027991	2
SMED30034708	2
SMED30023050	2
SMED30006386	2
SMED30027296	2
SMED30030204	2
SMED30000967	2
SMED30018398	2
SMED30002603	2
SMED30004939	2
SMED30008017	2
SMED30030666	2
SMED30033916	2
SMED30022989	2
SMED30014689	2
SMED30034385	2
SMED30017026	2
SMED30033606	2
SMED30001068	2
SMED30015739	2
SMED30003698	2
SMED30022038	2
SMED30033387	2
SMED30030491	2
SMED30035840	2
SMED30035609	2
SMED30018211	2
SMED30028611	2
SMED30009337	2
SMED30008902	2
SMED30005941	2
SMED30015935	2
SMED30022840	2
SMED30006516	2
SMED30013949	2
SMED30014065	2
SMED30027114	2
SMED30035215	2
SMED30008385	2
SMED30013759	2
SMED30021290	2
SMED30014558	2
SMED30032456	2
SMED30031280	2
SMED30034179	2
SMED30009489	2
SMED30014492	2
SMED30016551	2
SMED30031857	2
SMED30022596	2
SMED30017487	2
SMED30013124	2
SMED30031139	2
SMED30025783	2
SMED30008798	2
SMED30025591	2
SMED30020956	2
SMED30015310	2
SMED30003102	2
SMED30014243	2
SMED30035782	2
SMED30031474	2
SMED30004557	2
SMED30005508	2
SMED30025889	2
SMED30033774	2
SMED30020824	2
SMED30002513	2
SMED30016169	2
SMED30020778	2
SMED30031631	2
SMED30004606	2
SMED30028877	2
SMED30003448	2
SMED30018763	2
SMED30010200	2
SMED30030797	2
SMED30019175	2
SMED30002547	2
SMED30002956	2
SMED30004228	2
SMED30032816	2
SMED30002589	2
SMED30035444	2
SMED30014842	2
SMED30034168	2
SMED30034777	2
SMED30029291	2
SMED30012358	2
SMED30025116	2
SMED30005935	2
SMED30011723	2
SMED30033568	2
SMED30002443	2
SMED30026097	2
SMED30033179	2
SMED30003360	2
SMED30029727	2
SMED30002136	2
SMED30032019	2
SMED30010507	2
SMED30011135	2
SMED30000639	2
SMED30035267	2
SMED30032823	2
SMED30033685	2
SMED30016829	2
SMED30023510	2
SMED30028588	2
SMED30004891	2
SMED30029098	2
SMED30034597	2
SMED30028531	2
SMED30017271	2
SMED30015359	2
SMED30020153	2
SMED30026259	2
SMED30000684	2
SMED30031985	2
SMED30035718	2
SMED30024023	2
SMED30021535	2
SMED30026636	2
SMED30000781	2
SMED30017554	2
SMED30004081	2
SMED30006281	2
SMED30008126	2
SMED30031236	2
SMED30032475	2
SMED30000193	2
SMED30013960	2
SMED30014187	2
SMED30010974	2
SMED30013291	2
SMED30027178	2
SMED30019301	2
SMED30030662	2
SMED30004126	2
SMED30030364	2
SMED30007704	2
SMED30028596	2
SMED30000705	2
SMED30007686	2
SMED30015939	2
SMED30030190	2
SMED30034197	2
SMED30032299	2
SMED30027587	2
SMED30009518	2
SMED30020702	2
SMED30016943	2
SMED30016695	2
SMED30021042	2
SMED30011793	2
SMED30023006	2
SMED30014658	2
SMED30030743	2
SMED30005658	2
SMED30020068	2
SMED30015566	2
SMED30003373	2
SMED30008365	2
SMED30021161	2
SMED30030048	2
SMED30030402	2
SMED30027025	2
SMED30003086	2
SMED30021131	2
SMED30009281	2
SMED30018862	2
SMED30023224	2
SMED30009368	2
SMED30033622	2
SMED30019300	2
SMED30025971	2
SMED30028026	2
SMED30029849	2
SMED30022315	2
SMED30033476	2
SMED30006742	2
SMED30001279	2
SMED30022282	2
SMED30035640	2
SMED30008488	2
SMED30028039	2
SMED30028793	2
SMED30011976	2
SMED30024429	2
SMED30025363	2
SMED30010964	2
SMED30018949	2
SMED30015218	2
SMED30031515	2
SMED30006901	2
SMED30028184	2
SMED30024082	2
SMED30033292	2
SMED30027689	2
SMED30022080	2
SMED30030824	2
SMED30031447	2
SMED30019186	2
SMED30003430	2
SMED30023877	2
SMED30011283	2
SMED30018096	2
SMED30028574	2
SMED30011922	2
SMED30010591	2
SMED30026247	2
SMED30024973	2
SMED30015055	2
SMED30006949	2
SMED30008441	2
SMED30000236	2
SMED30002835	2
SMED30022982	2
SMED30035254	2
SMED30030698	2
SMED30017153	2
SMED30033764	2
SMED30035434	2
SMED30033797	2
SMED30018188	2
SMED30035864	2
SMED30023289	2
SMED30020626	2
SMED30035658	2
SMED30009893	2
SMED30030835	2
SMED30003248	2
SMED30010830	2
SMED30013053	2
SMED30033224	2
SMED30029643	2
SMED30011727	2
SMED30027148	2
SMED30034629	2
SMED30007604	2
SMED30007060	2
SMED30004032	2
SMED30005578	2
SMED30022665	2
SMED30021752	2
SMED30022880	2
SMED30001319	2
SMED30023105	2
SMED30028146	2
SMED30021123	2
SMED30019383	2
SMED30028957	2
SMED30016429	2
SMED30012767	2
SMED30014321	2
SMED30006211	2
SMED30025190	2
SMED30002139	2
SMED30002332	2
SMED30003172	2
SMED30019133	2
SMED30035078	2
SMED30033374	2
SMED30013487	2
SMED30021237	2
SMED30033511	2
SMED30020538	2
SMED30022825	2
SMED30027034	2
SMED30012703	2
SMED30001239	2
SMED30019939	2
SMED30014575	2
SMED30019697	2
SMED30014699	3
SMED30006220	3
SMED30014230	3
SMED30003010	3
SMED30031077	3
SMED30016701	3
SMED30021498	3
SMED30005254	3
SMED30017594	3
SMED30028804	3
SMED30026207	3
SMED30020802	3
SMED30030813	3
SMED30035829	3
SMED30004589	3
SMED30005040	3
SMED30016600	3
SMED30002048	3
SMED30023348	3
SMED30015030	3
SMED30024598	3
SMED30018053	3
SMED30013199	3
SMED30017355	3
SMED30007340	3
SMED30027112	3
SMED30009963	3
SMED30009898	3
SMED30004406	3
SMED30032300	3
SMED30034614	3
SMED30030992	3
SMED30010352	3
SMED30002725	3
SMED30016137	3
SMED30029842	3
SMED30021661	3
SMED30026542	3
SMED30034369	3
SMED30024166	3
SMED30029878	3
SMED30033724	3
SMED30002714	3
SMED30007490	3
SMED30022331	3
SMED30007742	3
SMED30002866	3
SMED30027635	3
SMED30018633	3
SMED30035896	3
SMED30007361	3
SMED30015780	3
SMED30008274	3
SMED30000520	3
SMED30010593	3
SMED30027265	3
SMED30027014	3
SMED30007877	3
SMED30016560	3
SMED30023722	3
SMED30014456	3
SMED30002034	3
SMED30000652	3
SMED30032238	3
SMED30023505	3
SMED30028201	3
SMED30027458	3
SMED30016738	3
SMED30035032	3
SMED30018856	3
SMED30029111	3
SMED30020394	3
SMED30026411	3
SMED30023022	3
SMED30005292	3
SMED30020311	3
SMED30014437	3
SMED30001978	3
SMED30032243	3
SMED30028398	3
SMED30031572	4
SMED30004922	4
SMED30005874	4
SMED30012307	4
SMED30012544	4
SMED30019930	4
SMED30019227	4
SMED30034552	4
SMED30019680	4
SMED30019357	4
SMED30022431	4
SMED30005188	4
SMED30002195	4
SMED30007813	4
SMED30014052	4
SMED30028496	4
SMED30015039	4
SMED30021268	4
SMED30026235	4
SMED30026240	4
SMED30035039	4
SMED30026378	4
SMED30032211	4
SMED30023325	4
SMED30018052	4
SMED30014062	4
SMED30022058	4
SMED30031360	4
SMED30034978	4
SMED30004306	4
SMED30021305	4
SMED30027542	4
SMED30002881	4
SMED30025282	4
SMED30033452	4
SMED30009269	4
SMED30029791	4
SMED30014765	4
SMED30002567	4
SMED30028923	4
SMED30011806	4
SMED30034161	4
SMED30014680	4
SMED30020162	4
SMED30023225	4
SMED30015454	4
SMED30015256	4
SMED30029472	4
SMED30012928	4
SMED30033630	4
SMED30035522	4
SMED30001782	4
SMED30019060	4
SMED30002397	4
SMED30023659	4
SMED30031555	4
SMED30002668	4
SMED30007246	4
SMED30035146	4
SMED30024951	4
SMED30009453	4
SMED30012020	4
SMED30014784	4
SMED30017100	4
SMED30008009	4
SMED30009860	4
SMED30012987	4
SMED30028271	4
SMED30003421	4
SMED30010228	4
SMED30034771	4
SMED30005126	4
SMED30003824	4
SMED30031924	4
SMED30023424	4
SMED30034731	4
SMED30014093	4
SMED30017130	4
SMED30005604	4
SMED30016363	4
SMED30002641	4
SMED30003820	4
SMED30028495	4
SMED30033881	4
SMED30033835	4
SMED30021380	4
SMED30031126	4
SMED30030488	4
SMED30017805	4
SMED30029887	4
SMED30030446	4
SMED30034767	4
SMED30028565	4
SMED30008087	4
SMED30012044	4
SMED30028537	4
SMED30013682	4
SMED30012932	4
SMED30016916	4
SMED30034557	4
SMED30020266	4
SMED30002629	4
SMED30012591	4
SMED30027062	4
SMED30022639	4
SMED30002225	4
SMED30013537	4
SMED30035521	4
SMED30004463	4
SMED30008893	4
SMED30013245	4
SMED30015515	4
SMED30002080	4
SMED30013647	4
SMED30022221	4
SMED30002040	4
SMED30031044	4
SMED30022886	4
SMED30024356	4
SMED30022629	4
SMED30015528	4
SMED30026271	4
SMED30030536	4
SMED30013524	4
SMED30004109	4
SMED30024716	4
SMED30007747	4
SMED30035615	4
SMED30000746	4
SMED30009546	4
SMED30021987	4
SMED30024104	4
SMED30003205	4
SMED30027691	4
SMED30035446	4
SMED30010781	4
SMED30013574	4
SMED30024587	4
SMED30034009	4
SMED30032818	4
SMED30001543	4
SMED30004576	4
SMED30011980	4
SMED30012560	4
SMED30000524	4
SMED30001879	4
SMED30021344	4
SMED30017185	4
SMED30002158	4
SMED30032966	4
SMED30025952	4
SMED30020199	4
SMED30000367	4
SMED30018686	4
SMED30008033	4
SMED30025580	4
SMED30030098	4
SMED30020105	4
SMED30005177	4
SMED30031723	4
SMED30005071	4
SMED30015577	4
SMED30008978	4
SMED30032785	4
SMED30002741	4
SMED30024435	4
SMED30025937	4
SMED30023928	4
SMED30020769	4
SMED30000295	4
SMED30010443	4
SMED30035462	4
SMED30017161	4
SMED30019663	4
SMED30026809	4
SMED30017160	4
SMED30001271	4
SMED30001838	4
SMED30008502	4
SMED30020022	4
SMED30001480	4
SMED30016502	4
SMED30008931	4
SMED30015671	4
SMED30033456	4
SMED30007707	4
SMED30015371	4
SMED30005403	4
SMED30000109	4
SMED30026215	4
SMED30005773	4
SMED30025985	4
SMED30004078	4
SMED30027229	4
SMED30035905	4
SMED30001220	4
SMED30012643	4
SMED30009401	4
SMED30015113	4
SMED30034676	4
SMED30023815	4
SMED30010508	4
SMED30024359	4
SMED30005876	4
SMED30012714	4
SMED30004470	5
SMED30016080	5
SMED30001449	5
SMED30031468	5
SMED30023924	5
SMED30026811	5
SMED30001056	5
SMED30034859	5
SMED30009430	5
SMED30014360	5
SMED30016902	5
SMED30008886	5
SMED30009618	5
SMED30017612	5
SMED30034381	5
SMED30028503	5
SMED30030643	5
SMED30021467	5
SMED30008553	5
SMED30012889	5
SMED30004562	5
SMED30034766	5
SMED30016156	5
SMED30020257	5
SMED30022447	5
SMED30036005	5
SMED30031010	5
SMED30009505	5
SMED30018548	5
SMED30014981	5
SMED30034525	5
SMED30020617	5
SMED30012764	5
SMED30026742	5
SMED30013168	5
SMED30001672	5
SMED30006480	5
SMED30001237	5
SMED30007102	5
SMED30029487	5
SMED30015100	5
SMED30016140	5
SMED30015809	5
SMED30012386	5
SMED30013107	5
SMED30000491	5
SMED30021922	5
SMED30029349	5
SMED30001079	5
SMED30022344	5
SMED30012783	5
SMED30010503	5
SMED30013149	5
SMED30007072	5
SMED30009782	5
SMED30029999	5
SMED30024840	5
SMED30032215	5
SMED30011431	5
SMED30022914	5
SMED30031582	5
SMED30012310	5
SMED30023017	5
SMED30027428	5
SMED30029546	5
SMED30034660	5
SMED30029668	5
SMED30035584	5
SMED30035091	5
SMED30008926	5
SMED30005046	5
SMED30021684	5
SMED30032042	5
SMED30022574	5
SMED30022805	5
SMED30001681	5
SMED30035317	5
SMED30001678	5
SMED30006095	5
SMED30010024	5
SMED30013079	5
SMED30000048	5
SMED30031309	5
SMED30011512	5
SMED30034156	5
SMED30011943	5
SMED30030042	5
SMED30007879	5
SMED30022468	5
SMED30004654	5
SMED30008651	5
SMED30028126	5
SMED30015349	5
SMED30015703	5
SMED30030073	5
SMED30009436	5
SMED30000831	5
SMED30017491	5
SMED30010684	5
SMED30021982	5
SMED30034740	5
SMED30023490	5
SMED30021941	5
SMED30016252	5
SMED30028995	5
SMED30022841	5
SMED30030891	5
SMED30009817	5
SMED30033245	5
SMED30023740	5
SMED30014144	5
SMED30005771	5
SMED30020041	5
SMED30011235	5
SMED30025680	5
SMED30012160	5
SMED30027244	5
SMED30009324	5
SMED30032624	5
SMED30003084	5
SMED30026278	5
SMED30005718	5
SMED30025672	5
SMED30021635	5
SMED30015955	5
SMED30025898	5
SMED30017615	5
SMED30003292	5
SMED30016693	5
SMED30035314	5
SMED30006062	5
SMED30002286	5
SMED30022392	5
SMED30030281	5
SMED30003118	5
SMED30016922	5
SMED30023471	5
SMED30001550	5
SMED30013087	5
SMED30001801	5
SMED30030586	5
SMED30022362	5
SMED30000153	5
SMED30028659	5
SMED30035484	5
SMED30035440	5
SMED30007867	5
SMED30020991	5
SMED30000059	5
SMED30005852	5
SMED30022233	5
SMED30004448	5
SMED30000129	5
SMED30010326	5
SMED30000004	5
SMED30010519	5
SMED30021505	5
SMED30010695	5
SMED30009045	5
SMED30010249	5
SMED30015140	5
SMED30023491	5
SMED30035226	5
SMED30021613	5
SMED30033196	5
SMED30012757	5
SMED30026086	5
SMED30035879	5
SMED30029711	5
SMED30016345	5
SMED30019318	5
SMED30016116	5
SMED30034380	5
SMED30003991	5
SMED30013315	5
SMED30033869	5
SMED30017802	5
SMED30001371	5
SMED30004930	5
SMED30024475	5
SMED30019546	5
SMED30024986	5
SMED30012136	5
SMED30024011	5
SMED30025608	5
SMED30017053	5
SMED30021868	5
SMED30025231	5
SMED30001248	5
SMED30019453	5
SMED30014233	5
SMED30022020	5
SMED30021615	5
SMED30010716	5
SMED30022531	5
SMED30032372	5
SMED30025181	5
SMED30005191	5
SMED30022421	5
SMED30001836	5
SMED30013138	5
SMED30018451	5
SMED30008018	5
SMED30008950	5
SMED30005253	5
SMED30001522	5
SMED30035040	5
SMED30031736	5
SMED30004318	5
SMED30008882	5
SMED30027644	5
SMED30009670	5
SMED30002162	5
SMED30031633	5
SMED30022383	5
SMED30034903	5
SMED30033757	5
SMED30012867	5
SMED30032070	5
SMED30035230	5
SMED30034573	5
SMED30019774	5
SMED30004519	5
SMED30008273	5
SMED30019431	5
SMED30033488	5
SMED30027315	5
SMED30013041	5
SMED30020150	5
SMED30005064	5
SMED30016369	5
SMED30022778	5
SMED30013731	5
SMED30027818	5
SMED30020883	5
SMED30016952	5
SMED30008973	5
SMED30009251	5
SMED30019435	5
SMED30019565	5
SMED30012451	5
SMED30033791	5
SMED30035908	5
SMED30022043	5
SMED30002523	5
SMED30017321	5
SMED30000607	5
SMED30023688	5
SMED30019364	5
SMED30026109	5
SMED30014345	5
SMED30002274	5
SMED30027354	5
SMED30017165	5
SMED30006413	5
SMED30025604	5
SMED30004403	5
SMED30032342	5
SMED30021348	5
SMED30026275	5
SMED30001473	5
SMED30023059	5
SMED30006031	5
SMED30005182	5
SMED30014043	5
SMED30004042	5
SMED30018542	5
SMED30004363	5
SMED30007664	5
SMED30029033	5
SMED30011748	5
SMED30025696	5
SMED30020777	5
SMED30011335	5
SMED30014923	5
SMED30025008	5
SMED30018756	5
SMED30033340	5
SMED30028057	5
SMED30004423	5
SMED30017168	5
SMED30006256	5
SMED30017440	5
SMED30014250	5
SMED30001920	5
SMED30014685	5
SMED30021030	5
SMED30025527	5
SMED30035723	5
SMED30035260	5
SMED30000184	5
SMED30002064	5
SMED30013198	5
SMED30001575	5
SMED30015660	5
SMED30002078	5
SMED30035206	5
SMED30021146	5
SMED30000261	5
SMED30019531	5
SMED30021222	5
SMED30020525	5
SMED30015524	5
SMED30000881	5
SMED30034181	5
SMED30001380	5
SMED30007989	5
SMED30011604	5
SMED30031777	5
SMED30032602	5
SMED30010494	5
SMED30008048	5
SMED30035599	5
SMED30010183	5
SMED30005421	5
SMED30013845	5
SMED30011896	5
SMED30010316	5
SMED30006913	5
SMED30011216	5
SMED30013840	5
SMED30009212	5
SMED30007217	5
SMED30035441	5
SMED30011060	5
SMED30018518	5
SMED30006630	5
SMED30023897	5
SMED30009277	5
SMED30002013	5
SMED30029517	5
SMED30031470	5
SMED30022121	5
SMED30031485	5
SMED30021394	5
SMED30026043	5
SMED30015453	5
SMED30025902	5
SMED30022806	5
SMED30015004	5
SMED30021404	5
SMED30004315	5
SMED30031753	5
SMED30015887	5
SMED30032031	5
SMED30029533	5
SMED30021167	5
SMED30018829	5
SMED30025708	5
SMED30023876	5
SMED30005883	5
SMED30021143	5
SMED30010749	5
SMED30018476	5
SMED30031461	5
SMED30033332	5
SMED30011699	5
SMED30010842	5
SMED30034497	5
SMED30003935	5
SMED30027197	5
SMED30018785	5
SMED30015707	5
SMED30027561	5
SMED30005521	5
SMED30016338	5
SMED30031988	5
SMED30019691	5
SMED30014810	5
SMED30013390	5
SMED30031175	5
SMED30001654	5
SMED30003985	5
SMED30032979	5
SMED30028895	5
SMED30009747	5
SMED30004667	5
SMED30029097	5
SMED30025152	5
SMED30021103	5
SMED30025256	5
SMED30012217	5
SMED30035047	5
SMED30032910	5
SMED30009863	5
SMED30000895	5
SMED30031745	5
SMED30033924	5
SMED30024675	5
SMED30002692	5
SMED30017474	5
SMED30013666	5
SMED30026922	5
SMED30029426	5
SMED30032120	5
SMED30020537	5
SMED30009883	5
SMED30017648	5
SMED30015061	5
SMED30010188	5
SMED30035101	5
SMED30028081	5
SMED30019819	5
SMED30005178	5
SMED30032906	5
SMED30011453	5
SMED30032297	5
SMED30016293	5
SMED30015403	5
SMED30020508	5
SMED30010892	5
SMED30012017	5
SMED30031473	5
SMED30006315	5
SMED30007895	5
SMED30026287	5
SMED30035435	5
SMED30020808	5
SMED30016010	5
SMED30025639	5
SMED30000512	5
SMED30010674	5
SMED30007581	5
SMED30006777	5
SMED30029350	5
SMED30013227	5
SMED30003032	5
SMED30010565	5
SMED30020643	5
SMED30002502	5
SMED30012409	5
SMED30011111	5
SMED30019039	5
SMED30009701	5
SMED30035563	5
SMED30028494	5
SMED30033655	5
SMED30029761	5
SMED30031282	5
SMED30021523	5
SMED30000475	5
SMED30028267	5
SMED30011075	5
SMED30020222	5
SMED30025972	5
SMED30033381	5
SMED30027688	5
SMED30021110	5
SMED30015352	5
SMED30018656	5
SMED30005211	5
SMED30016885	5
SMED30010775	5
SMED30031801	5
SMED30005955	5
SMED30027602	5
SMED30019449	5
SMED30014219	5
SMED30015384	5
SMED30020334	5
SMED30002129	5
SMED30001116	5
SMED30014193	5
SMED30022193	5
SMED30013379	5
SMED30034110	5
SMED30007606	5
SMED30033407	5
SMED30003236	5
SMED30025296	5
SMED30015879	5
SMED30035633	5
SMED30014353	5
SMED30018127	5
SMED30024390	5
SMED30028095	5
SMED30021565	5
SMED30013443	5
SMED30029166	5
SMED30034820	5
SMED30008055	5
SMED30017383	5
SMED30000566	5
SMED30021825	5
SMED30034984	5
SMED30029075	5
SMED30000289	5
SMED30016746	5
SMED30035495	5
SMED30015945	5
SMED30026024	5
SMED30024663	5
SMED30035468	5
SMED30010941	5
SMED30030621	5
SMED30013159	5
SMED30026124	5
SMED30014181	5
SMED30034146	5
SMED30030971	5
SMED30018263	5
SMED30025001	5
SMED30009218	5
SMED30020597	5
SMED30033644	5
SMED30006840	5
SMED30003503	5
SMED30003675	5
SMED30018843	5
SMED30026699	5
SMED30018449	5
SMED30000950	5
SMED30027297	5
SMED30033618	5
SMED30015853	5
SMED30000014	5
SMED30002379	5
SMED30027391	5
SMED30021767	5
SMED30015511	5
SMED30031351	5
SMED30022812	5
SMED30017080	5
SMED30028343	5
SMED30014608	5
SMED30015980	5
SMED30012787	5
SMED30014891	5
SMED30022545	5
SMED30010203	5
SMED30030924	5
SMED30015561	5
SMED30027682	5
SMED30027333	5
SMED30010855	5
SMED30016479	5
SMED30004149	5
SMED30015090	5
SMED30031472	5
SMED30017702	5
SMED30029927	5
SMED30000872	5
SMED30016941	5
SMED30000419	5
SMED30023243	5
SMED30018815	5
SMED30004945	5
SMED30008171	5
SMED30019836	5
SMED30035901	5
SMED30022407	5
SMED30002038	5
SMED30017846	5
SMED30023885	5
SMED30033097	5
SMED30013901	5
SMED30012299	5
SMED30012052	5
SMED30033487	5
SMED30033351	5
SMED30030892	5
SMED30010455	5
SMED30017883	5
SMED30002023	5
SMED30018397	5
SMED30018334	5
SMED30022370	5
SMED30024579	5
SMED30008698	5
SMED30022367	5
SMED30012721	5
SMED30002800	5
SMED30025761	5
SMED30033656	5
SMED30006996	5
SMED30024527	5
SMED30015480	5
SMED30033713	5
SMED30007764	5
SMED30020171	5
SMED30004840	5
SMED30029564	5
SMED30027940	5
SMED30018243	5
SMED30032616	5
SMED30012046	5
SMED30006706	5
SMED30016015	5
SMED30025025	5
SMED30023553	5
SMED30006906	5
SMED30019678	5
SMED30031005	5
SMED30025075	5
SMED30034249	5
SMED30033909	5
SMED30009756	5
SMED30020829	5
SMED30021186	5
SMED30022965	5
SMED30007189	5
SMED30011796	5
SMED30009556	5
SMED30019452	5
SMED30034276	5
SMED30006754	5
SMED30033079	5
SMED30002554	5
SMED30004868	5
SMED30015710	5
SMED30005349	5
SMED30011948	5
SMED30008927	5
SMED30024629	5
SMED30027150	5
SMED30004158	5
SMED30001137	5
SMED30033399	5
SMED30007619	5
SMED30006736	5
SMED30027236	5
SMED30004112	5
SMED30035407	5
SMED30009728	5
SMED30017224	5
SMED30018872	5
SMED30012368	5
SMED30011473	5
SMED30026457	5
SMED30006261	5
SMED30002486	5
SMED30023201	5
SMED30008242	5
SMED30034837	5
SMED30026934	5
SMED30001003	5
SMED30018386	5
SMED30009207	5
SMED30009521	5
SMED30022167	5
SMED30034247	5
SMED30003729	5
SMED30005692	5
SMED30008402	5
SMED30024930	5
SMED30013421	5
SMED30010461	5
SMED30021265	5
SMED30031902	5
SMED30015096	5
SMED30014820	5
SMED30026782	5
SMED30013541	5
SMED30013455	5
SMED30009735	5
SMED30012267	5
SMED30015332	5
SMED30026220	5
SMED30012440	5
SMED30000565	5
SMED30017314	5
SMED30036004	5
SMED30035241	5
SMED30017254	5
SMED30005163	5
SMED30009311	5
SMED30030504	5
SMED30013563	5
SMED30009384	5
SMED30000846	5
SMED30034396	5
SMED30019330	5
SMED30017015	5
SMED30025084	5
SMED30019972	5
SMED30027802	5
SMED30007939	5
SMED30003978	5
SMED30032916	5
SMED30003887	5
SMED30018888	5
SMED30031908	5
SMED30007470	5
SMED30023663	5
SMED30003690	5
SMED30023859	5
SMED30034720	5
SMED30028015	5
SMED30022848	5
SMED30035734	5
SMED30008781	5
SMED30032510	5
SMED30012981	5
SMED30024226	5
SMED30022522	5
SMED30002976	5
SMED30007234	5
SMED30022429	5
SMED30008957	5
SMED30000421	5
SMED30028190	5
SMED30017651	5
SMED30029130	5
SMED30006132	5
SMED30020039	5
SMED30011874	5
SMED30007064	5
SMED30019584	5
SMED30015973	5
SMED30012546	5
SMED30019139	5
SMED30035255	5
SMED30005712	5
SMED30019099	5
SMED30001024	5
SMED30020711	5
SMED30013257	5
SMED30019421	5
SMED30029492	5
SMED30004361	5
SMED30034681	5
SMED30023386	5
SMED30027960	5
SMED30009642	5
SMED30020291	5
SMED30026977	5
SMED30027019	5
SMED30001702	5
SMED30009466	5
SMED30024752	5
SMED30016238	5
SMED30029437	5
SMED30014787	5
SMED30035611	5
SMED30003981	5
SMED30018802	5
SMED30029570	5
SMED30019036	5
SMED30009071	5
SMED30032050	5
SMED30016950	5
SMED30030637	5
SMED30014640	5
SMED30023537	5
SMED30012874	5
SMED30007517	5
SMED30008453	5
SMED30017339	5
SMED30030265	5
SMED30008671	5
SMED30030017	5
SMED30022021	5
SMED30000345	5
SMED30027478	5
SMED30005158	5
SMED30027269	5
SMED30017934	5
SMED30001479	5
SMED30023409	5
SMED30028417	5
SMED30026544	5
SMED30008550	5
SMED30035302	5
SMED30017587	5
SMED30002394	5
SMED30034378	5
SMED30026601	5
SMED30002944	5
SMED30001580	5
SMED30035099	5
SMED30010330	5
SMED30003580	5
SMED30020503	5
SMED30015168	5
SMED30020238	5
SMED30027901	5
SMED30006225	5
SMED30031496	5
SMED30004874	5
SMED30034599	5
SMED30025283	5
SMED30007744	5
SMED30028624	5
SMED30003507	5
SMED30015934	5
SMED30001511	5
SMED30022480	5
SMED30012881	5
SMED30014760	5
SMED30019413	5
SMED30017807	5
SMED30012789	5
SMED30029255	5
SMED30019305	5
SMED30022406	5
SMED30008829	5
SMED30012974	5
SMED30004590	5
SMED30015877	5
SMED30018838	5
SMED30027301	5
SMED30011992	5
SMED30021087	5
SMED30007365	5
SMED30010380	5
SMED30014115	5
SMED30002606	5
SMED30012942	5
SMED30010042	5
SMED30007557	5
SMED30002182	5
SMED30010357	5
SMED30017463	5
SMED30019223	5
SMED30010542	5
SMED30000702	5
SMED30008201	5
SMED30025412	5
SMED30023446	5
SMED30033279	5
SMED30010863	5
SMED30025549	5
SMED30030212	5
SMED30009014	5
SMED30021833	5
SMED30032051	5
SMED30033577	5
SMED30004876	5
SMED30031947	5
SMED30031662	5
SMED30034173	5
SMED30027388	5
SMED30003578	5
SMED30001862	5
SMED30010257	5
SMED30016728	5
SMED30033093	5
SMED30018957	5
SMED30027686	5
SMED30018104	5
SMED30035413	5
SMED30034013	5
SMED30002524	5
SMED30011780	5
SMED30035529	5
SMED30032059	5
SMED30031219	5
SMED30028984	5
SMED30015473	5
SMED30013882	5
SMED30032168	5
SMED30005213	5
SMED30011454	5
SMED30025925	5
SMED30013298	5
SMED30003012	5
SMED30022033	5
SMED30002520	5
SMED30035549	5
SMED30010023	5
SMED30021206	5
SMED30028425	5
SMED30000450	5
SMED30014167	5
SMED30014349	5
SMED30017032	5
SMED30003663	5
SMED30022622	5
SMED30015354	5
SMED30011828	5
SMED30021806	5
SMED30024902	5
SMED30034753	5
SMED30021477	5
SMED30011141	5
SMED30033491	5
SMED30034135	5
SMED30006235	5
SMED30032610	5
SMED30010320	5
SMED30030663	5
SMED30002257	5
SMED30021821	5
SMED30008668	5
SMED30009729	5
SMED30012872	5
SMED30033541	5
SMED30007142	5
SMED30027076	5
SMED30020195	5
SMED30019649	5
SMED30014416	5
SMED30032126	5
SMED30032731	5
SMED30033866	5
SMED30018865	5
SMED30011249	5
SMED30020166	5
SMED30005468	5
SMED30004995	5
SMED30030095	5
SMED30024952	5
SMED30021832	5
SMED30023278	5
SMED30032529	5
SMED30034212	5
SMED30027517	5
SMED30005882	5
SMED30005173	5
SMED30006335	5
SMED30007993	5
SMED30016280	5
SMED30004447	5
SMED30016917	5
SMED30014795	5
SMED30022276	5
SMED30021059	5
SMED30030526	5
SMED30035225	5
SMED30034635	5
SMED30024795	5
SMED30023727	5
SMED30032081	5
SMED30009115	5
SMED30006971	5
[truncated: 3,946 more rows]
