# Supplementary material for: Spatiotemporal transcriptomic atlas reveals the dynamic characteristics and key regulators of planarian regeneration
Source: Nat Commun. 2023 Jun 2;14:3205. doi: 10.1038/s41467-023-39016-0 (PMC10238425; doi:10.1038/s41467-023-39016-0)
Supplement: Supplementary file 6 — Supplementary Data 4 [file 41467_2023_39016_MOESM6_ESM.xlsx]

## Sheet: Key Genes
Supplementary Data 4. List of genes identified in this study that affect regeneration.
Gene name	SMED ID
runt-1	SMED30022580
egr2	SMED30034500
traf3	SMED30002663
mbat2	SMED30003443
ftm	SMED30013255
n.a.	SMED30029842

## Sheet: Novel Genes
Gene name	SMED ID
plk1	SMED30025780
nb3006	SMED30003006
smed5347	SMED30005347
hsp12	SMED30026445
