# Supplementary material for: Spatiotemporal transcriptomic atlas reveals the dynamic characteristics and key regulators of planarian regeneration
Source: Nat Commun. 2023 Jun 2;14:3205. doi: 10.1038/s41467-023-39016-0 (PMC10238425; doi:10.1038/s41467-023-39016-0)
Supplement: Supplementary file 7 — Supplementary Data 5 [file 41467_2023_39016_MOESM7_ESM.xlsx]

## Sheet: dsRNA Primer
Supplementary Data 5. Primers used for dsRNA synthesis, ISH
dsRNA Primers
Gene name	SMED ID	Forward primer	Nest primer	Reverse primer
unc-22	NA	GTTGGTCACTTCGGATAATGGTCTCG	GATCACTAATACGACTCACTATAGGGCAGAGAATCACAAGCTGGCTTCC	GATCACTAATACGACTCACTATAGGGTGGATCTCCTTCTTGAATAGCCTTGC
plk1	SMED30025780	AGAGCTCTTCTCGATAGCGATGC	GATCACTAATACGACTCACTATAGGGCTTGGCTATCAGTTGAGC	GATCACTAATACGACTCACTATAGGCCATTGATCCGGAACTGGAAATC
nb3006	SMED30003006	TCGCAACGAATCTCTGTGTCG	GATCACTAATACGACTCACTATAGGGTGCAATGCTAGCAAGGAAGCTC	GATCACTAATACGACTCACTATAGGGTCCTCATATCGCCCCTTCAACC
nb0353	SMED30000353	CAAGAAAACGCGAACAAGCTAAGC	GATCACTAATACGACTCACTATAGGGTCAGGTGGTTACGCTTTTGGTG	GATCACTAATACGACTCACTATAGGGCAGAACTTTGTCGCTGTCC
nk4	SMED30002616	GTCTTGAAGAAGCGACGGGG	GATCACTAATACGACTCACTATAGGGTTCTTTCGTTACGGGTAGCGC	GATCACTAATACGACTCACTATAGGGCTGCTGTGGGAGGTGTTGG
osr2	SMED30022043	GCCTATACTTGAGCATTACTGGACCG	GATCACTAATACGACTCACTATAGGGTGCCTAGAATCTGAGCAGATATCGG	GATCACTAATACGACTCACTATAGGGCTGGCAGAATCCTTTGCC
2dbd	SMED30012861	GACGAATACGATTACGCCCACC	GATCACTAATACGACTCACTATAGGGAGCTCGGAAAGTTTCGAGCC	GATCACTAATACGACTCACTATAGGGCCTCCACAAACTCGACAGGG
sox14	SMED30035063	CGAAATGCCCCATTAATTCCACACC	GATCACTAATACGACTCACTATAGGGCTGAATCCAGTCCATCATCA	GATCACTAATACGACTCACTATAGGGTTGACAGTGGCTTCGCG

## Sheet: ISH Primer
ISH Primers
Gene name	SMED ID	Forward primer	Reverse primer
PIWI	SMED30007406	GTGAAAGTGGTGGTATTCGAGAAGG	GATCACTAATACGACTCACTATAGGGGCGTTCGCGAATTCTGTCATTTATC
PC2	SMED30010096	GAGACGGAAGAGAGGCTATAAGCCA	GATCACTAATACGACTCACTATAGGGCATAGGGTCGACTCTGTGTTCCAT
Stonin1-2	SMED30014194	CGTTTCAGAGTTCCTTTGCGTCC	GATCACTAATACGACTCACTATAGGGTCATTCCAGTACCCGTTAGGCC
COL4A1	SMED30015575	AGGTAGTCCTGGGGATAGAGGTC	GATCACTAATACGACTCACTATAGGGCCCCCAATGGCTTGGTAAAGC
CCA4	SMED30006106	TTCGCTTTGACTCGTCAGCAAC	GATCACTAATACGACTCACTATAGGGCCGCCCGAAAGCTGTAGAAAC
GAT	SMED30009513	TAAAATTAGCGCTCCAGCAGCC	GATCACTAATACGACTCACTATAGGGTCCAACAATGCAACCCTCCG
Calbindin	SMED30035522	CGAGACAGCAAAACAAGGCG	GATCACTAATACGACTCACTATAGGGTGGCAATTTCTTCTTCCTGTGCC
HAL	SMED30002513	GGAATCACTACGGGATTCGGG	GATCACTAATACGACTCACTATAGGGTTCCGTTGACTTCAGCGG
SIX6	SMED30015191	GTCCTCACACGCCAAACTTCAAG	GATCACTAATACGACTCACTATAGGGAAGAGGTAAGCCGACTAATGG
ATX1L	SMED30028043	TTCACGGCTCAGAGAAACCG	GATCACTAATACGACTCACTATAGGGTGTCCTTTGACCTCTTGTGAC
