# Supplementary material for: Spatiotemporal transcriptomic atlas reveals the dynamic characteristics and key regulators of planarian regeneration
Source: Nat Commun. 2023 Jun 2;14:3205. doi: 10.1038/s41467-023-39016-0 (PMC10238425; doi:10.1038/s41467-023-39016-0)
Supplement: Supplementary file 8 — Supplementary Data 6 [file 41467_2023_39016_MOESM8_ESM.xlsx]

## Sheet: Spatial transcriptome
Supplementary Data 6. Summary and statistics for all sequencing data
	Number of Spots Under Tissue	Median UMI Count per Spot	Median Genes per Spot	Total Genes Detected
0 hpa (A1)	2439	30923	5470	22009
0 hpa (B1)	2510	27914	5378	21839
0 hpa (C1)	2647	27081	5340	21881
0 hpa (D1)	2505	25746	5266	21936
6 hpa (A1)	2068	19291	4551	21484
6 hpa (B1)	1890	25876	5484	21848
6 hpa (C1)	1754	24678	5350	21611
6 hpa (D1)	1603	26307	5441	21558
12 hpa (A1)	2961	19955	4696	21552
12 hpa (B1)	2903	18024	4389	21278
12 hpa (C1)	2691	16346	3994	20807
12 hpa (D1)	2490	20669	4755	21044
24 hpa (A1)	2714	21973	4862	22222
24 hpa (B1)	2626	20283	4594	22052
24 hpa (C1)	2676	18998	4656	21952
24 hpa (D1)	2596	19734	4791	21845
3 dpa (A1)	2646	23943	5256	21946
3 dpa (B1)	2500	21050	4836	21240
3 dpa (C1)	2179	21428	4994	21057
3 dpa (D1)	2142	21843	5266	21280
7 dpa (A1)	3019	14482	3886	21484
7 dpa (B1)	2791	13771	3656	21274
7 dpa (C1)	2803	15590	3918	20998
7 dpa (D1)	2353	17413	4055	20878

## Sheet: Single cell RNA-seq
	Estimated Number of Cells	Median UMI Counts per Cell	Median Genes per Cell	Total Genes Detected
0 hpa	5104	4873	2125	24745
6 hpa	9267	3031	1523	24303
12 hpa	5791	4968	2186	24815
24 hpa	6788	4000	1905	24755
2 dpa	6260	4115	1941	24688
3 dpa	9158	3831	1829	25133
5 dpa	8256	2973	1529	24441
7 dpa	6741	4140	1917	24834
plk1 RNAi (5 dpa)	10754	4002	1880	24993
