# Supplementary material for: Spatiotemporal transcriptomic atlas reveals the dynamic characteristics and key regulators of planarian regeneration
Source: Nat Commun. 2023 Jun 2;14:3205. doi: 10.1038/s41467-023-39016-0 (PMC10238425; doi:10.1038/s41467-023-39016-0)
Supplement: Supplementary file 9 — Supplementary Data 7 [file 41467_2023_39016_MOESM9_ESM.xlsx]

## Sheet: prop_neoblast
Supplementary Data 7: Average prediction scores of neoblast at each section along AP axis
	AP-10	AP-9	AP-8	AP-7	AP-6	AP-5	AP-4	AP-3	AP-2	AP-1
0 hpa	0.898362	0.973607	0.909377	0.714308	1.00677	1.37225	1.17413	0.944186	0.830277	0.674957
6 hap	0	0	1.16151	1.18257	1.16163	1.15917	1.01696	1.01462	2.01135	0
12 hpa	0	0	1.15481	1.05977	1.25924	1.66543	1.53632	1.44022	1.46767	0
1 dpa	0	0	1.16434	1.01596	1.15335	1.35539	1.3366	1.40725	1.79735	0
3 dpa	0	0	1.98464	1.24292	1.0041	1.38138	1.19084	1.69401	2.60545	0
7 dpa	0	0	1.55761	1.56006	1.34965	1.57943	1.44138	1.40783	1.15397	0
