# Supplementary material for: Spatiotemporal transcriptomic atlas reveals the dynamic characteristics and key regulators of planarian regeneration
Source: Nat Commun. 2023 Jun 2;14:3205. doi: 10.1038/s41467-023-39016-0 (PMC10238425; doi:10.1038/s41467-023-39016-0)
Supplement: Supplementary file 10 — Supplementary Data 8 [file 41467_2023_39016_MOESM10_ESM.xlsx]

## Sheet: prop_neoblast
Supplementary Data 8: The metrics for the model during the training stage
Slide Number	Image Pixel	Spot Pixel	Preprocessing Method	Number of cell type	Number of Pretraining Spot	Number of Section-training Spot	Accuracy of trained model
0 hpa-slide1	5913*2039	60*60	seurat & cell2location	7	1829	470	0.9239
0 hpa-slide2						553	0.9444
0 hpa-slide3						613	0.9661
0 hpa-slide4						595	0.9496
0 hpa-slide6						549	0.9364
0 hpa-slide7						458	0.9425
0 hpa-slide8						370	0.9733
0 hpa-slide9						367	0.9863
0 hpa-slide10						272	0.9815
0 hpa-slide11						209	0.9524
