# Supplementary material for: Spatiotemporal transcriptomic atlas reveals the dynamic characteristics and key regulators of planarian regeneration
Source: Nat Commun. 2023 Jun 2;14:3205. doi: 10.1038/s41467-023-39016-0 (PMC10238425; doi:10.1038/s41467-023-39016-0)
Supplement: Supplementary file 12 — Source Data [file 41467_2023_39016_MOESM12_ESM.xlsx]

## Sheet: Figure 2a
TimePoint	sub_Batch	CellType	Proportion
0 hpa	0	Epidermal	0.160752
6 hpa	0	Epidermal	0.160136
12 hpa	0	Epidermal	0.184502
24 hpa	0	Epidermal	0.187597
2 dpa	0	Epidermal	0.171938
3 dpa	0	Epidermal	0.168339
5 dpa	0	Epidermal	0.156192
7 dpa	0	Epidermal	0.152941
0 hpa	1	Epidermal	0.183953
6 hpa	1	Epidermal	0.153671
12 hpa	1	Epidermal	0.187269
24 hpa	1	Epidermal	0.178599
2 dpa	1	Epidermal	0.192637
3 dpa	1	Epidermal	0.184471
5 dpa	1	Epidermal	0.161976
7 dpa	1	Epidermal	0.161496
0 hpa	2	Epidermal	0.189495
6 hpa	2	Epidermal	0.170582
12 hpa	2	Epidermal	0.188879
24 hpa	2	Epidermal	0.177966
2 dpa	2	Epidermal	0.196223
3 dpa	2	Epidermal	0.170732
5 dpa	2	Epidermal	0.158849
7 dpa	2	Epidermal	0.15161
0 hpa	3	Epidermal	0.183784
6 hpa	3	Epidermal	0.157386
12 hpa	3	Epidermal	0.187013
24 hpa	3	Epidermal	0.168309
2 dpa	3	Epidermal	0.178201
3 dpa	3	Epidermal	0.175141
5 dpa	3	Epidermal	0.153266
7 dpa	3	Epidermal	0.153208
0 hpa	4	Epidermal	0.186335
6 hpa	4	Epidermal	0.160965
12 hpa	4	Epidermal	0.184518
24 hpa	4	Epidermal	0.159707
2 dpa	4	Epidermal	0.170503
3 dpa	4	Epidermal	0.183537
5 dpa	4	Epidermal	0.147786
7 dpa	4	Epidermal	0.138583
0 hpa	0	Gut	0.091858
6 hpa	0	Gut	0.0749574
12 hpa	0	Gut	0.0857934
24 hpa	0	Gut	0.0658915
2 dpa	0	Gut	0.0875912
3 dpa	0	Gut	0.104236
5 dpa	0	Gut	0.096453
7 dpa	0	Gut	0.126275
0 hpa	1	Gut	0.0968689
6 hpa	1	Gut	0.0745589
12 hpa	1	Gut	0.0765683
24 hpa	1	Gut	0.0638953
2 dpa	1	Gut	0.0907534
3 dpa	1	Gut	0.0969163
5 dpa	1	Gut	0.0756723
7 dpa	1	Gut	0.10899
0 hpa	2	Gut	0.101957
6 hpa	2	Gut	0.0777405
12 hpa	2	Gut	0.0794351
24 hpa	2	Gut	0.0716487
2 dpa	2	Gut	0.0878489
3 dpa	2	Gut	0.102207
5 dpa	2	Gut	0.0906817
7 dpa	2	Gut	0.113904
0 hpa	3	Gut	0.0983784
6 hpa	3	Gut	0.0840909
12 hpa	3	Gut	0.0787879
24 hpa	3	Gut	0.0561031
2 dpa	3	Gut	0.101211
3 dpa	3	Gut	0.0971751
5 dpa	3	Gut	0.0961055
7 dpa	3	Gut	0.113208
0 hpa	4	Gut	0.101449
6 hpa	4	Gut	0.0936624
12 hpa	4	Gut	0.0891089
24 hpa	4	Gut	0.0769231
2 dpa	4	Gut	0.0963342
3 dpa	4	Gut	0.105673
5 dpa	4	Gut	0.0924479
7 dpa	4	Gut	0.122835
0 hpa	0	Muscle	0.134656
6 hpa	0	Muscle	0.0902896
12 hpa	0	Muscle	0.102399
24 hpa	0	Muscle	0.0852713
2 dpa	0	Muscle	0.151663
3 dpa	0	Muscle	0.115385
5 dpa	0	Muscle	0.105787
7 dpa	0	Muscle	0.0956863
0 hpa	1	Muscle	0.136008
6 hpa	1	Muscle	0.0939101
12 hpa	1	Muscle	0.107934
24 hpa	1	Muscle	0.103926
2 dpa	1	Muscle	0.128425
3 dpa	1	Muscle	0.100771
5 dpa	1	Muscle	0.10444
7 dpa	1	Muscle	0.106603
0 hpa	2	Muscle	0.129763
6 hpa	2	Muscle	0.0833333
12 hpa	2	Muscle	0.11474
24 hpa	2	Muscle	0.0847458
2 dpa	2	Muscle	0.138752
3 dpa	2	Muscle	0.0987224
5 dpa	2	Muscle	0.0875547
7 dpa	2	Muscle	0.101335
0 hpa	3	Muscle	0.136216
6 hpa	3	Muscle	0.0914773
12 hpa	3	Muscle	0.102165
24 hpa	3	Muscle	0.106141
2 dpa	3	Muscle	0.133218
3 dpa	3	Muscle	0.120904
5 dpa	3	Muscle	0.103643
7 dpa	3	Muscle	0.104151
0 hpa	4	Muscle	0.116977
6 hpa	4	Muscle	0.0919798
12 hpa	4	Muscle	0.10261
24 hpa	4	Muscle	0.101099
2 dpa	4	Muscle	0.136402
3 dpa	4	Muscle	0.109566
5 dpa	4	Muscle	0.103516
7 dpa	4	Muscle	0.109449
0 hpa	0	Neoblast	0.242171
6 hpa	0	Neoblast	0.29699
12 hpa	0	Neoblast	0.29797
24 hpa	0	Neoblast	0.286822
2 dpa	0	Neoblast	0.2206
3 dpa	0	Neoblast	0.276477
5 dpa	0	Neoblast	0.240821
7 dpa	0	Neoblast	0.212549
0 hpa	1	Neoblast	0.241683
6 hpa	1	Neoblast	0.305065
12 hpa	1	Neoblast	0.280443
24 hpa	1	Neoblast	0.283295
2 dpa	1	Neoblast	0.25
3 dpa	1	Neoblast	0.268722
5 dpa	1	Neoblast	0.228893
7 dpa	1	Neoblast	0.213206
0 hpa	2	Neoblast	0.23275
6 hpa	2	Neoblast	0.299217
12 hpa	2	Neoblast	0.270079
24 hpa	2	Neoblast	0.293529
2 dpa	2	Neoblast	0.238916
3 dpa	2	Neoblast	0.282811
5 dpa	2	Neoblast	0.253283
7 dpa	2	Neoblast	0.203456
0 hpa	3	Neoblast	0.228108
6 hpa	3	Neoblast	0.305114
12 hpa	3	Neoblast	0.287446
24 hpa	3	Neoblast	0.308567
2 dpa	3	Neoblast	0.25
3 dpa	3	Neoblast	0.268362
5 dpa	3	Neoblast	0.244347
7 dpa	3	Neoblast	0.221132
0 hpa	4	Neoblast	0.224638
6 hpa	4	Neoblast	0.301178
12 hpa	4	Neoblast	0.275428
24 hpa	4	Neoblast	0.30696
2 dpa	4	Neoblast	0.236999
3 dpa	4	Neoblast	0.26307
5 dpa	4	Neoblast	0.235026
7 dpa	4	Neoblast	0.198425
0 hpa	0	Neuronal	0.125261
6 hpa	0	Neuronal	0.13515
12 hpa	0	Neuronal	0.0950185
24 hpa	0	Neuronal	0.151938
2 dpa	0	Neuronal	0.144363
3 dpa	0	Neuronal	0.152174
5 dpa	0	Neuronal	0.206596
7 dpa	0	Neuronal	0.223529
0 hpa	1	Neuronal	0.10274
6 hpa	1	Neuronal	0.133182
12 hpa	1	Neuronal	0.0987085
24 hpa	1	Neuronal	0.13164
2 dpa	1	Neuronal	0.139555
3 dpa	1	Neuronal	0.156388
5 dpa	1	Neuronal	0.230144
7 dpa	1	Neuronal	0.217979
0 hpa	2	Neuronal	0.104016
6 hpa	2	Neuronal	0.133669
12 hpa	2	Neuronal	0.0909091
24 hpa	2	Neuronal	0.134823
2 dpa	2	Neuronal	0.126437
3 dpa	2	Neuronal	0.158537
5 dpa	2	Neuronal	0.212633
7 dpa	2	Neuronal	0.211312
0 hpa	3	Neuronal	0.109189
6 hpa	3	Neuronal	0.127273
12 hpa	3	Neuronal	0.115152
24 hpa	3	Neuronal	0.146323
2 dpa	3	Neuronal	0.131488
3 dpa	3	Neuronal	0.164407
5 dpa	3	Neuronal	0.211055
7 dpa	3	Neuronal	0.220377
0 hpa	4	Neuronal	0.124224
6 hpa	4	Neuronal	0.130679
12 hpa	4	Neuronal	0.0882088
24 hpa	4	Neuronal	0.134066
2 dpa	4	Neuronal	0.131287
3 dpa	4	Neuronal	0.160734
5 dpa	4	Neuronal	0.200521
7 dpa	4	Neuronal	0.218898
0 hpa	0	Parenchymal	0.162839
6 hpa	0	Parenchymal	0.149347
12 hpa	0	Parenchymal	0.147601
24 hpa	0	Parenchymal	0.121705
2 dpa	0	Parenchymal	0.139497
3 dpa	0	Parenchymal	0.108138
5 dpa	0	Parenchymal	0.11761
7 dpa	0	Parenchymal	0.131765
0 hpa	1	Parenchymal	0.151663
6 hpa	1	Parenchymal	0.151394
12 hpa	1	Parenchymal	0.159594
24 hpa	1	Parenchymal	0.140108
2 dpa	1	Parenchymal	0.136986
3 dpa	1	Parenchymal	0.111233
5 dpa	1	Parenchymal	0.120075
7 dpa	1	Parenchymal	0.136038
0 hpa	2	Parenchymal	0.164779
6 hpa	2	Parenchymal	0.12528
12 hpa	2	Parenchymal	0.144748
24 hpa	2	Parenchymal	0.135593
2 dpa	2	Parenchymal	0.141215
3 dpa	2	Parenchymal	0.105691
5 dpa	2	Parenchymal	0.118199
7 dpa	2	Parenchymal	0.159466
0 hpa	3	Parenchymal	0.16973
6 hpa	3	Parenchymal	0.148864
12 hpa	3	Parenchymal	0.135931
24 hpa	3	Parenchymal	0.118271
2 dpa	3	Parenchymal	0.130623
3 dpa	3	Parenchymal	0.0983051
5 dpa	3	Parenchymal	0.120603
7 dpa	3	Parenchymal	0.135849
0 hpa	4	Parenchymal	0.162526
6 hpa	4	Parenchymal	0.1447
12 hpa	4	Parenchymal	0.158416
24 hpa	4	Parenchymal	0.131136
2 dpa	4	Parenchymal	0.147485
3 dpa	4	Parenchymal	0.105673
5 dpa	4	Parenchymal	0.126302
7 dpa	4	Parenchymal	0.143307
0 hpa	0	Secretory	0.0824635
6 hpa	0	Secretory	0.0931289
12 hpa	0	Secretory	0.0867159
24 hpa	0	Secretory	0.100775
2 dpa	0	Secretory	0.0843471
3 dpa	0	Secretory	0.0752508
5 dpa	0	Secretory	0.0765401
7 dpa	0	Secretory	0.0572549
0 hpa	1	Secretory	0.0870841
6 hpa	1	Secretory	0.0882186
12 hpa	1	Secretory	0.0894834
24 hpa	1	Secretory	0.0985373
2 dpa	1	Secretory	0.0616438
3 dpa	1	Secretory	0.0814978
5 dpa	1	Secretory	0.0787992
7 dpa	1	Secretory	0.0556881
0 hpa	2	Secretory	0.07724
6 hpa	2	Secretory	0.110179
12 hpa	2	Secretory	0.111209
24 hpa	2	Secretory	0.101695
2 dpa	2	Secretory	0.0706076
3 dpa	2	Secretory	0.0813008
5 dpa	2	Secretory	0.0787992
7 dpa	2	Secretory	0.0589159
0 hpa	3	Secretory	0.0745946
6 hpa	3	Secretory	0.0857955
12 hpa	3	Secretory	0.0935065
24 hpa	3	Secretory	0.0962851
2 dpa	3	Secretory	0.0752595
3 dpa	3	Secretory	0.0757062
5 dpa	3	Secretory	0.0709799
7 dpa	3	Secretory	0.0520755
0 hpa	4	Secretory	0.0838509
6 hpa	4	Secretory	0.0768368
12 hpa	4	Secretory	0.10171
24 hpa	4	Secretory	0.0901099
2 dpa	4	Secretory	0.0809889
3 dpa	4	Secretory	0.0717464
5 dpa	4	Secretory	0.094401
7 dpa	4	Secretory	0.0685039

## Sheet: Figure 2c
Muscle proportion	AP-10	AP-9	AP-8	AP-7	AP-6	AP-5	AP-4	AP-3	AP-2	AP-1
0d	0.585473	0.595336	1.03356	0.675707	1.4409	1.4582	0.39459	0.372734	0.436253	0.801821
6h	0	0	1.22731	0.825753	1.27876	1.23991	0.396542	0.405459	0.61542	0
12h	0	0	1.03409	0.794706	1.17578	1.19515	0.636216	0.405315	0.390039	0
1d	0	0	0.952237	0.663585	1.24673	0.964736	0.330086	0.363273	0.618636	0
3d	0	0	1.51184	0.932745	1.73003	1.16218	0.542089	0.491991	0.993277	0
7d	0	0	1.16177	0.666958	0.940139	1.20033	0.376253	0.443967	1.29214	0
Muscle pvalue	AP-10	AP-9	AP-8	AP-7	AP-6	AP-5	AP-4	AP-3	AP-2	AP-1
0d	0.723958	1	0.4453	1	1.24656e-30	9.20771e-07	1	1	1	1.26712e-05
6h	0	0	0.0066318	1	1.39831e-13	0.051501	1	1	0.739148	0
12h	0	0	0.418708	1	7.59942e-14	1.83503e-22	1	1	0.254601	0
1d	0	0	0.015608	1	6.19887e-17	1	1	1	0.238805	0
3d	0	0	0.00723161	1	1.3868e-38	1	1	1	0.0267917	0
7d	0	0	1.29742e-23	1	0.55252	0.0541223	1	1	3.96465e-31	0
Neoblast proportion	AP-10	AP-9	AP-8	AP-7	AP-6	AP-5	AP-4	AP-3	AP-2	AP-1
0d	0.898362	0.973607	0.909377	0.714308	1.00677	1.37225	1.17413	0.944186	0.830277	0.674957
6h	0	0	1.16151	1.18257	1.16163	1.15917	1.01696	1.01462	2.01135	0
12h	0	0	1.15481	1.05977	1.25924	1.66543	1.53632	1.44022	1.46767	0
1d	0	0	1.16434	1.01596	1.15335	1.35539	1.3366	1.40725	1.79735	0
3d	0	0	1.98464	1.24292	1.0041	1.38138	1.19084	1.69401	2.60545	0
7d	0	0	1.55761	1.56006	1.34965	1.57943	1.44138	1.40783	1.15397	0
Neoblast pvalue	AP-10	AP-9	AP-8	AP-7	AP-6	AP-5	AP-4	AP-3	AP-2	AP-1
0d	1	1	1	1	0.984128	1	1	1	1	1
6h	0	0	1	1	0.927611	1	1	1	2.44315e-17	0
12h	0	0	1	1	0.937692	1	1	1	0.000298392	0
1d	0	0	1	1	0.888727	1	1	1	4.38544e-18	0
3d	0	0	1	1	0.97703	1	1	0.0685269	1.10597e-85	0
7d	0	0	1	1	1	1	1	1	0.647485	0
Neuronal proportion	AP-10	AP-9	AP-8	AP-7	AP-6	AP-5	AP-4	AP-3	AP-2	AP-1
0d	0.552639	0.793484	0.952961	1.30073	1.70671	1.07571	0.374134	0.545036	1.54573	5.50096
6h	0	0	1.36386	0.906643	2.22646	1.07155	0.479573	0.454631	0.866745	0
12h	0	0	1.309	1.08088	2.46628	1.91609	1.56176	1.36331	0.981905	0
1d	0	0	0.956449	1.15973	1.8976	1.09816	0.66151	0.796926	0.96205	0
3d	0	0	1.28073	1.46953	2.86001	1.05826	0.58445	0.735967	1.29862	0
7d	0	0	0.791085	0.785803	2.0469	1.38332	0.552681	1.02163	4.87403	0
Neuronal pvalue	AP-10	AP-9	AP-8	AP-7	AP-6	AP-5	AP-4	AP-3	AP-2	AP-1
0d	1	1	1	1	0.25928	1	1	1	5.93107e-07	1.20848e-66
6h	0	0	0.00224471	0.888617	0.0126894	1	1	1	0.0010694	0
12h	0	0	0.956929	1	0.00142319	1	1	1	0.811372	0
1d	0	0	0.135333	1	0.696818	1	1	1	0.0782524	0
3d	0	0	0.776404	1	3.0732e-05	1	1	1	0.109874	0
7d	0	0	1	1	0.784483	1	1	1	7.11689e-60	0
Parenchymal proportion	AP-10	AP-9	AP-8	AP-7	AP-6	AP-5	AP-4	AP-3	AP-2	AP-1
0d	0.718586	0.856542	1.05224	0.941508	1.01786	1.25685	0.866692	0.761477	0.765817	1.30144
6h	0	0	1.26053	1.13712	1.18447	1.10554	0.830759	0.845914	1.08494	0
12h	0	0	1.34022	1.17631	1.07501	1.23294	0.987912	0.804958	0.653808	0
1d	0	0	1.15913	0.983347	0.934918	1.0425	0.706422	0.717046	0.895623	0
3d	0	0	1.7156	1.74347	1.10983	1.09577	0.856657	0.988404	1.18034	0
7d	0	0	1.1485	1.03128	0.971673	1.03038	0.678848	0.732486	0.686209	0
Parenchymal pvalue	AP-10	AP-9	AP-8	AP-7	AP-6	AP-5	AP-4	AP-3	AP-2	AP-1
0d	0.823559	1	0.845164	0.195223	0.908966	0.7642	1	1	1	4.21339e-10
6h	0	0	0.0214115	1	0.957162	0.889326	1	1	0.0564347	0
12h	0	0	0.00015281	0.946	0.966074	0.941386	1	1	0.152721	0
1d	0	0	0.0224764	1	0.714467	1	1	1	0.419976	0
3d	0	0	0.0279985	0.0272798	0.831058	1	1	1	0.00464894	0
7d	0	0	0.0886382	0.818135	1	0.902745	1	1	0.0345701	0

## Sheet: Figure 2d
Muscle-24 hpa-wound-P			Muscle-6hpa-wound-P			Muscle-6hpa			Neoblast-1dpa-wound-A			Neoblast-6hpa-wound-A			Neuronal-0hpa-head			Neuronal-7dpa-head			Parenchymal-1dpa-wounds			Parenchymal-6hpa-wound
gene	avg_log2FC		gene	avg_log2FC		gene	avg_log2FC		gene	avg_log2FC		gene	avg_log2FC		gene	avg_log2FC		gene	avg_log2FC		gene	avg_log2FC		gene	avg_log2FC
SMED30027460	5.42745		SMED30031625	5.3255		SMED30031625	5.3255		SMED30007406	2.88834		SMED30007406	2.81122		SMED30014318	3.01946		SMED30014194	3.38049		SMED30016252	4.79642		SMED30016252	4.80002
SMED30031625	5.36676		SMED30016281	5.31499		SMED30016281	5.31499		SMED30031463	2.38014		SMED30030234	2.36419		SMED30014194	3.00911		SMED30018274	3.24849		SMED30006106	4.23482		SMED30006106	4.1161
SMED30016281	5.3564		SMED30006180	5.13298		SMED30006180	5.13298		SMED30010297	2.26747		SMED30031463	2.24066		SMED30022907	2.74446		SMED30022907	3.23104		SMED30033467	3.68386		SMED30000459	3.888
SMED30006180	5.12848		SMED30027460	5.12145		SMED30027460	5.12145		SMED30030234	2.25813		SMED30010297	2.13856		SMED30016589	2.18774		SMED30014318	3.19587		SMED30014448	3.61235		SMED30033467	3.69459
SMED30003562	4.99285		SMED30003562	4.96839		SMED30003562	4.96839		SMED30032563	1.97294		SMED30029973	1.90022		SMED30022905	2.34362		SMED30012522	2.96457		SMED30033522	3.57463		SMED30019668	3.50859
SMED30009749	4.92439		SMED30017388	4.89891		SMED30017388	4.89891		SMED30029973	1.95328		SMED30002436	1.87257		SMED30027945	2.02847		SMED30010096	2.89064		SMED30000459	3.56831		SMED30016801	3.49236
SMED30017388	4.86595		SMED30018643	4.76755		SMED30018643	4.76755		SMED30002436	1.79537		SMED30032563	1.85913		SMED30009301	1.45148		SMED30019471	2.57019		SMED30016801	3.48143		SMED30033522	3.48825
SMED30006311	4.84274		SMED30009749	4.75082		SMED30009749	4.75082		SMED30030946	1.79327		SMED30030946	1.81405		SMED30008560	1.96311		SMED30032406	2.49949		SMED30008917	3.20576		SMED30014448	3.31399
SMED30017516	4.83952		SMED30004485	4.70964		SMED30004485	4.70964		SMED30010115	1.72432		SMED30017680	1.77201		SMED30005723	1.53008		SMED30016589	2.36821		SMED30027540	3.13494		SMED30008917	3.22167
SMED30004485	4.72116		SMED30017945	4.68292		SMED30017945	4.68292		SMED30023062	1.71649		SMED30033600	1.64059		SMED30035336	2.17278		SMED30022905	2.32016		SMED30008640	3.0797		SMED30008640	2.9884
SMED30015575	4.67817		SMED30006311	4.6713		SMED30006311	4.6713		SMED30032645	1.67599		SMED30023062	1.63645		SMED30019471	2.42783		SMED30035336	2.31054		SMED30005617	2.98945		SMED30027540	2.98159
SMED30018643	4.66691		SMED30035878	4.57447		SMED30035878	4.57447		SMED30017680	1.64713		SMED30032645	1.6271		SMED30012522	3.14739		SMED30019497	2.27516		SMED30011663	2.66407		SMED30005617	2.91228
SMED30017945	4.65502		SMED30015575	4.53983		SMED30015575	4.53983		SMED30006979	1.64342		SMED30006979	1.5971		SMED30011420	1.19277		SMED30017749	2.24689		SMED30017940	2.65209		SMED30011040	2.72577
SMED30035878	4.52478		SMED30017516	4.52766		SMED30017516	4.52766		SMED30033600	1.63772		SMED30030295	1.59368		SMED30019497	1.63596		SMED30031715	2.19205		SMED30011040	2.64106		SMED30017940	2.71849
SMED30001376	4.48086		SMED30001376	4.21632		SMED30020371	4.35483		SMED30030295	1.53768		SMED30010115	1.58364		SMED30017749	1.83577		SMED30015427	2.13949		SMED30024093	2.54863		SMED30011663	2.61449
SMED30023860	4.44229		SMED30023860	4.1598		SMED30001376	4.21632		SMED30022978	1.53502		SMED30023821	1.53165		SMED30001395	2.05241		SMED30027945	2.13262		SMED30020058	2.37558		SMED30024093	2.60363
SMED30026887	4.30003		SMED30026887	4.11334		SMED30023860	4.1598		SMED30014446	1.46078		SMED30022978	1.39666		SMED30032406	2.77015		SMED30001395	2.09095		SMED30015642	2.15066		SMED30020058	2.20904
SMED30026663	4.08087		SMED30026663	3.8868		SMED30026887	4.11334		SMED30013909	1.43369		SMED30014446	1.38296		SMED30026275	1.71522		SMED30009301	1.9446		SMED30030229	2.07289		SMED30030229	2.09147
SMED30015413	4.01664		SMED30015413	3.81226		SMED30026663	3.8868		SMED30023821	1.43238		SMED30009032	1.34574		SMED30018274	3.22862		SMED30008560	1.93073		SMED30031608	1.99419		SMED30027349	2.00558
SMED30002983	3.80996		SMED30032833	3.63749		SMED30015413	3.81226		SMED30001485	1.42656		SMED30021509	1.32825		SMED30029642	1.36952		SMED30034325	1.80374		SMED30008623	1.99139		SMED30014265	1.9746
SMED30029432	3.72412		SMED30029432	3.61182		SMED30032833	3.63749		SMED30021461	1.4004		SMED30001485	1.32767		SMED30027677	1.0455		SMED30005723	1.72352		SMED30010549	1.97216		SMED30021430	1.97411
SMED30032833	3.70363		SMED30002983	3.59299		SMED30029432	3.61182		SMED30018716	1.34962		SMED30026659	1.31586		SMED30010458	1.78378		SMED30020851	1.71819		SMED30020662	1.9457		SMED30020662	1.97078
SMED30035218	3.59983		SMED30013408	3.52213		SMED30002983	3.59299		SMED30014813	1.34856		SMED30018716	1.28063		SMED30025144	1.01774		SMED30029642	1.71261		SMED30021063	1.86904		SMED30000621	1.89101
SMED30013408	3.49509		SMED30015470	3.48459		SMED30013408	3.52213		SMED30009032	1.32804		SMED30031380	1.2561		SMED30031525	2.93706		SMED30011420	1.40943		SMED30033100	1.76827		SMED30031608	1.84786
SMED30015470	3.42358		SMED30035218	3.44886		SMED30015353	3.50148		SMED30005932	1.32174		SMED30014813	1.22073		SMED30000242	1.47156		SMED30013735	-1.25151		SMED30009112	1.72318		SMED30008623	1.83553
SMED30023110	3.33513		SMED30008655	3.23614		SMED30015470	3.48459		SMED30021509	1.3173		SMED30013909	1.21817		SMED30001584	0.885494		SMED30022992	-2.00189		SMED30001635	1.68595		SMED30010549	1.8025
SMED30003613	3.29097		SMED30003613	3.1336		SMED30035218	3.44886		SMED30019097	1.31334		SMED30012240	1.18835		SMED30035291	1.60174		SMED30025522	-2.2012		SMED30029195	1.39363		SMED30021063	1.78004
SMED30025553	3.2508		SMED30019884	3.1315		SMED30024211	3.31178		SMED30012240	1.28798		SMED30017135	1.16367		SMED30022617	1.11599		SMED30031622	-1.65775		SMED30027349	1.43905		SMED30015642	1.75365
SMED30024775	2.92553		SMED30023110	3.04658		SMED30003183	3.29023		SMED30026659	1.26466		SMED30005932	1.14206		SMED30010096	2.70769		SMED30026275	1.69946		SMED30004147	1.66877		SMED30001635	1.6906
SMED30008655	2.9157		SMED30003769	3.03066		SMED30009776	3.27641		SMED30031380	1.25113		SMED30009035	1.10771		SMED30024282	1.3469		SMED30033594	1.16824		SMED30021430	1.90573		SMED30004147	1.67676
SMED30023280	2.88907		SMED30024367	2.97635		SMED30008655	3.23614		SMED30033785	1.23264		SMED30019097	1.07014		SMED30034325	1.61715		SMED30005127	1.6982		SMED30000621	1.94228		SMED30033100	1.63293
SMED30003769	2.87805		SMED30025553	2.82853		SMED30003613	3.1336		SMED30026445	1.19167		SMED30001026	1.0644		SMED30005737	1.16096		SMED30005231	-1.09672		SMED30019668	3.32023		SMED30009112	1.499
SMED30019884	2.85333		SMED30024775	2.75725		SMED30019884	3.1315		SMED30017135	1.16006		SMED30024887	1.05649		SMED30024291	1.3633		SMED30001679	1.60145		SMED30014265	1.92189		SMED30002766	1.80633
SMED30028040	2.81162		SMED30028040	2.75402		SMED30023110	3.04658		SMED30027407	1.15001		SMED30030013	1.05635		SMED30025522	-1.90873		SMED30020684	1.59837		SMED30005770	1.47632		SMED30025368	1.49409
SMED30024367	2.78541		SMED30023280	2.6743		SMED30016760	3.04092		SMED30001362	1.10875		SMED30027407	1.03894		SMED30006130	0.920763		SMED30005737	1.23963		SMED30012713	1.823		SMED30029195	1.29196
SMED30010666	2.62454		SMED30010666	2.53581		SMED30003769	3.03066		SMED30025522	1.10553		SMED30033785	1.03726		SMED30020851	1.27612		SMED30001172	-1.27926		SMED30007938	2.6223		SMED30003251	2.15058
SMED30019200	2.29632		SMED30009076	2.298		SMED30024367	2.97635		SMED30030198	1.09722		SMED30001362	1.02438		SMED30013735	-1.09257		SMED30024282	1.4584		SMED30025368	1.24147		SMED30033662	1.73754
SMED30001807	3.48074		SMED30011528	2.20887		SMED30005936	2.92649		SMED30008579	1.09071		SMED30035373	1.02187		SMED30014654	1.45966		SMED30010458	1.73286		SMED30007704	3.21873		SMED30007938	2.62785
SMED30011528	2.11556		SMED30019200	2.15595		SMED30025553	2.82853		SMED30026367	1.08064		SMED30031447	1.0191		SMED30033594	1.1698		SMED30035291	1.89257		SMED30002766	1.73698		SMED30005546	1.66286
SMED30025388	4.28237		SMED30001807	3.43252		SMED30013320	2.77363		SMED30034279	1.062		SMED30008295	1.01299		SMED30017636	1.91491		SMED30021098	1.38048		SMED30016078	-2.41003		SMED30012713	1.62047
SMED30012307	1.72795		SMED30010755	1.95177		SMED30024775	2.75725		SMED30009035	1.05702		SMED30030198	1.00628		SMED30005127	1.83089		SMED30022812	1.45612		SMED30001755	0.824509		SMED30027965	0.937139
SMED30020269	-2.61122		SMED30020269	-2.47025		SMED30028040	2.75402		SMED30030543	1.04919		SMED30025522	0.994543		SMED30022992	-1.6442		SMED30025144	1.13644		SMED30002110	1.50751		SMED30016078	-2.04135
SMED30009076	2.22414		SMED30016078	-3.09635		SMED30030352	2.74585		SMED30005428	1.03796		SMED30023430	0.990426		SMED30011091	1.38618		SMED30025299	1.47345		SMED30014488	1.16697		SMED30005770	1.24757
SMED30010755	2.25086		SMED30012307	1.63059		SMED30007876	2.73242		SMED30024887	1.03044		SMED30026367	0.980829		SMED30014428	1.35976		SMED30034853	1.48388		SMED30031099	0.826326		SMED30007704	2.73229
SMED30016078	-3.23289		SMED30025388	3.85655		SMED30001497	2.70818		SMED30023430	1.02396		SMED30022314	0.939992		SMED30031715	2.01115		SMED30022824	1.5678		SMED30028877	1.04359		SMED30035642	1.67217
SMED30014748	2.12719		SMED30014748	1.85384		SMED30023280	2.6743		SMED30030013	1.00005		SMED30000270	0.933		SMED30020684	1.4456		SMED30033309	1.29383		SMED30005546	1.55735		SMED30001755	0.865304
SMED30021098	1.64597		SMED30013416	1.94841		SMED30010666	2.53581		SMED30022314	0.997249		SMED30005428	0.930539		SMED30030059	1.11661		SMED30002009	1.27276		SMED30027965	0.756148		SMED30031099	0.899671
SMED30001679	1.82686		SMED30021098	1.41261		SMED30011827	2.42409		SMED30000270	0.981576		SMED30030543	0.928907		SMED30033309	0.96457		SMED30035339	1.28499		SMED30035642	1.6091		SMED30004599	2.01329
SMED30028311	1.94023		SMED30015595	1.29136		SMED30009076	2.298		SMED30035373	0.973388		SMED30020070	0.917933		SMED30001679	1.59388		SMED30012143	1.1963		SMED30004599	1.76872		SMED30002110	1.34326
SMED30009429	0.83141		SMED30001679	1.60938		SMED30014501	2.22668		SMED30033191	0.96802		SMED30034335	0.915791		SMED30016700	1.37644		SMED30019834	-1.19598		SMED30033662	1.49746		SMED30019176	1.70922
SMED30013416	1.70141		SMED30028311	1.619		SMED30017785	2.21672		SMED30029911	0.967826		SMED30004532	0.914495		SMED30035339	1.31346		SMED30032314	1.77823		SMED30003251	1.89662		SMED30009710	1.95287
SMED30018224	2.27857		SMED30018224	2.45164		SMED30011528	2.20887		SMED30020070	0.962201		SMED30033191	0.902082		SMED30001172	-1.20444		SMED30022769	1.38768		SMED30019176	1.71849		SMED30014488	1.09405
SMED30002597	1.15088		SMED30016080	2.15946		SMED30001657	2.20289		SMED30020925	0.947196		SMED30020925	0.880681		SMED30032314	1.62503		SMED30014428	1.48169		SMED30034503	2.32132		SMED30022992	1.04248
SMED30006773	1.9214		SMED30006773	1.75973		SMED30035881	2.16942		SMED30008295	0.943604		SMED30004470	0.879725		SMED30016078	1.4009		SMED30032297	1.5626		SMED30026411	1.73311		SMED30034503	2.48452
SMED30013470	1.22061		SMED30009430	2.40152		SMED30019200	2.15595		SMED30004470	0.933854		SMED30033472	0.877997		SMED30031622	-1.37278		SMED30004695	1.59687		SMED30009710	1.84428		SMED30029763	-0.966594
SMED30031920	0.866355		SMED30002597	0.949372		SMED30008578	2.10569		SMED30004532	0.93129		SMED30034279	0.863814		SMED30013182	0.649089		SMED30017722	1.69945		SMED30022992	1.04784		SMED30026411	1.734
SMED30009430	2.26796		SMED30006464	1.96949		SMED30016206	2.0757		SMED30017222	0.923037		SMED30013212	0.863087		SMED30012143	0.984608		SMED30014493	-1.07807		SMED30019771	0.996978		SMED30034315	1.46828
SMED30015595	1.21159		SMED30022769	1.07771		SMED30019039	2.0733		SMED30028415	0.920856		SMED30029911	0.859449		SMED30005231	-0.994091		SMED30022087	1.66585		SMED30029763	-1.00205		SMED30027302	1.3353
SMED30033139	-1.01772		SMED30016693	1.05341		SMED30032774	2.06716		SMED30034335	0.917239		SMED30034697	0.857552		SMED30018266	1.2767		SMED30024291	1.49035		SMED30007853	1.32507		SMED30028877	0.967969
SMED30006464	2.05974		SMED30013470	1.19549		SMED30005039	2.06575		SMED30031447	0.897949		SMED30028415	0.855612		SMED30019652	0.676517		SMED30031525	2.47497		SMED30018630	-1.09659		SMED30009076	0.911448
SMED30013735	-0.685099		SMED30031920	1.7469		SMED30011506	1.91467		SMED30029980	0.896895		SMED30017222	0.854681		SMED30003733	1.71864		SMED30014654	1.78841		SMED30034849	1.16136		SMED30018630	-1.06851
SMED30016693	1.04154		SMED30013735	-0.588756		SMED30002788	1.85672		SMED30029763	0.883175		SMED30012234	0.83789		SMED30019834	-1.14484		SMED30011091	1.61623		SMED30027707	-1.23145		SMED30027834	1.29172
SMED30026367	-1.24659		SMED30025522	-0.9997		SMED30024758	1.84096		SMED30010457	0.851215		SMED30021074	0.827353		SMED30008035	0.898318		SMED30015061	1.38026		SMED30001221	1.45373		SMED30016265	0.822161
SMED30016080	2.01855		SMED30014539	1.20439		SMED30033424	1.82807		SMED30012234	0.850707		SMED30029980	0.826601		SMED30022812	1.35879		SMED30001584	1.05127		SMED30003863	1.7119		SMED30001221	1.27197
SMED30005231	-0.809929		SMED30033139	-0.814617		SMED30032446	1.81555		SMED30021074	0.844925		SMED30023182	0.823717		SMED30014493	-0.97179		SMED30013182	0.93427		SMED30034477	-1.42347		SMED30027929	0.895016
SMED30022769	1.14872		SMED30026367	-1.0385		SMED30036005	1.76791		SMED30013212	0.825047		SMED30014413	0.821863		SMED30020209	2.06857		SMED30030518	-1.15805		SMED30034315	1.36826		SMED30034849	1.14952
SMED30025299	1.28105		SMED30014446	-0.860855		SMED30030752	1.76417		SMED30017845	0.793777		SMED30024374	0.814894		SMED30030829	-0.94318		SMED30025821	1.4541		SMED30016265	0.806187		SMED30007853	1.19188
SMED30025522	-1.07323		SMED30005231	-0.676039		SMED30034772	1.73066		SMED30013735	0.636086		SMED30013157	0.803217		SMED30009438	0.740435		SMED30021105	1.12149		SMED30024035	0.742307		SMED30034477	-1.47127
SMED30023751	-1.73438		SMED30025736	0.97498		SMED30017720	1.70873		SMED30024486	0.602798		SMED30015533	0.78525		SMED30015427	1.6994		SMED30016078	1.38563		SMED30000428	-1.39173		SMED30014243	1.42814
SMED30014446	-1.00859		SMED30013107	1.35841		SMED30021864	1.62666		SMED30016265	-1.55061		SMED30009737	0.782212		SMED30026115	0.586186		SMED30000242	1.28081		SMED30013863	1.12505		SMED30028808	0.751577
SMED30025736	0.981455		SMED30025299	1.19771		SMED30008707	1.45543		SMED30017430	-1.70168		SMED30015698	0.777156		SMED30021490	1.27359		SMED30019874	1.41056		SMED30027929	0.83663		SMED30019771	0.994958
SMED30014539	1.28994		SMED30023751	-1.57969		SMED30004524	1.30418		SMED30027563	0.746124		SMED30021461	0.776002		SMED30029672	1.03432		SMED30003733	2.20485		SMED30027302	1.2103		SMED30000995	1.46199
SMED30008295	-0.985542		SMED30020948	-1.25074		SMED30004488	1.17738		SMED30021142	0.912872		SMED30010355	0.775209		SMED30002762	0.945797		SMED30022617	1.06182		SMED30028184	0.660755		SMED30021209	0.988346
SMED30020948	-1.43806		SMED30024887	-0.867285		SMED30015168	1.11692		SMED30013157	0.808441		SMED30029763	0.730858		SMED30034853	1.22049		SMED30002454	-1.33517		SMED30010123	0.910615		SMED30010297	-1.29055
SMED30009737	-0.919728		SMED30010940	-1.02613		SMED30012440	1.19501		SMED30010355	0.863015		SMED30027563	0.69507		SMED30013499	0.700545		SMED30030829	-0.88985		SMED30010940	-1.00209		SMED30034254	0.796494
SMED30000428	-1.37077		SMED30015061	1.02442		SMED30019722	1.13391		SMED30003249	0.963935		SMED30007718	0.664065		SMED30018208	1.30462		SMED30013108	1.53992		SMED30028808	0.768016		SMED30000428	-1.22778
SMED30010940	-1.04753		SMED30028097	0.936742		SMED30021103	1.54071		SMED30014413	0.790611		SMED30017845	0.649795		SMED30016952	1.15136		SMED30035315	1.32257		SMED30013798	0.899986		SMED30003270	0.769707
SMED30030013	-0.90738		SMED30008579	-0.866008		SMED30000377	1.30669		SMED30023182	0.783701		SMED30013735	0.582387		SMED30035286	1.22736		SMED30018184	1.56095		SMED30004532	-0.829782		SMED30012219	0.742831
SMED30001362	-0.883296		SMED30000428	-1.26302		SMED30001807	3.43252		SMED30033365	0.81023		SMED30025395	0.525682		SMED30002454	-1.26752		SMED30018266	1.38848		SMED30014243	1.3537		SMED30024035	0.682625
SMED30005470	-1.12254		SMED30023062	-1.0754		SMED30034851	1.67114		SMED30034697	0.865039		SMED30034254	-1.33666		SMED30023538	-1.22911		SMED30013499	0.977674		SMED30009076	0.683702		SMED30027707	-0.982656
SMED30003269	1.07903		SMED30001362	-0.738406		SMED30013228	2.02207		SMED30034512	0.822963		SMED30027929	-1.61209		SMED30007718	-1.16498		SMED30030013	-1.1895		SMED30017286	0.655422		SMED30030234	-1.45361
SMED30023062	-1.25631		SMED30007406	-1.60827		SMED30022929	2.10764		SMED30015533	0.818985		SMED30016265	-1.67052		SMED30032456	-1.40691		SMED30009737	-1.0713		SMED30019094	1.07189		SMED30006369	0.991022
SMED30028097	0.993486		SMED30009737	-0.704075		SMED30027052	2.77388		SMED30024374	0.822148		SMED30017430	-1.84804		SMED30026539	-1.20274		SMED30019001	1.55336		SMED30034254	0.79407		SMED30033007	1.06342
SMED30024887	-0.84744		SMED30034766	1.24512		SMED30010755	1.95177		SMED30019623	0.785895		SMED30021142	0.802124		SMED30028328	0.993243		SMED30018208	1.46147		SMED30021209	1.02357		SMED30013798	0.751349
SMED30010219	-0.846901		SMED30003269	0.899866		SMED30027069	1.55539		SMED30025331	0.882937		SMED30008579	0.880611		SMED30035315	1.26227		SMED30029526	1.53143		SMED30025105	1.02718		SMED30002436	-1.04859
SMED30035373	-0.820922		SMED30021508	-0.827869		SMED30003871	1.19641		SMED30001026	0.921489		SMED30022209	0.824853		SMED30021589	0.998485		SMED30017636	1.65394		SMED30006369	0.960808		SMED30004532	-0.763169
SMED30021386	-0.713748		SMED30012777	0.874863		SMED30004313	1.3794		SMED30020365	0.800178		SMED30025467	0.739409		SMED30009090	0.984112		SMED30007287	-1.09067		SMED30030234	-1.46762		SMED30032645	-1.02378
SMED30010360	1.16853		SMED30010297	-1.15712		SMED30020269	-2.47025		SMED30022437	0.627329		SMED30034512	0.762588		SMED30034987	1.14524		SMED30021490	1.44997		SMED30003270	0.652536		SMED30029973	-1.14079
SMED30013107	1.30117		SMED30010219	-0.75989		SMED30016078	-3.09635		SMED30025467	0.807891		SMED30025331	0.795218		SMED30022824	1.32441		SMED30012777	1.45472		SMED30032645	-1.0436		SMED30010940	-0.952538
SMED30007718	-0.821117		SMED30035373	-0.731554		SMED30012307	1.63059		SMED30015698	0.749357		SMED30014815	0.769443		SMED30030621	1.12668		SMED30029672	1.24171		SMED30000995	1.41845		SMED30014446	-0.736874
SMED30009457	-3.60306		SMED30010360	1.00871		SMED30017052	1.25083		SMED30034254	-1.27545		SMED30003249	0.815848		SMED30014815	-1.04068		SMED30031265	-1.08146		SMED30010297	-1.28036		SMED30009737	-0.683262
SMED30015061	0.911486		SMED30030013	-0.73711		SMED30006996	1.1678		SMED30010124	0.825535		SMED30019623	0.729476		SMED30002009	0.820733		SMED30007718	-1.15441		SMED30031463	-1.43798		SMED30026364	-1.28038
SMED30007406	-1.70183		SMED30022978	-0.901135		SMED30004708	1.84151		SMED30009941	0.854019		SMED30010457	0.686212		SMED30012777	1.25965		SMED30027677	0.856039		SMED30002436	-1.00093		SMED30026175	0.847602
SMED30026364	-1.2933		SMED30008295	-0.706289		SMED30025388	3.85655		SMED30027929	-1.49428		SMED30020365	0.737751		SMED30031265	-1.02568		SMED30030425	1.03137		SMED30014813	-0.906106		SMED30032563	-1.01686
SMED30021508	-0.756069		SMED30007718	-0.803347		SMED30020213	1.55254		SMED30014815	0.810364		SMED30024486	0.500004		SMED30015061	1.09128		SMED30006085	1.1853		SMED30026364	-1.29343		SMED30031463	-1.3022
SMED30027407	-0.764087		SMED30028497	-0.785498		SMED30034893	2.33638		SMED30020312	0.72598		SMED30033929	0.695704		SMED30006085	1.05413		SMED30036016	1.39218		SMED30009226	0.841555		SMED30023751	0.992358
SMED30002076	-0.609527		SMED30022344	-1.36541		SMED30014747	1.12524		SMED30007894	0.711393		SMED30030320	0.723079		SMED30007670	0.660505		SMED30006130	1.00178		SMED30012219	0.721355		SMED30013132	1.01163
SMED30033785	-0.771774		SMED30030946	-0.893967		SMED30030305	1.42512		SMED30006638	0.839563		SMED30013497	0.664893		SMED30021098	0.951643		SMED30023538	-1.10202		SMED30003469	1.12222		SMED30030946	-0.928784
SMED30035360	-0.587799		SMED30035360	-0.522783		SMED30012867	1.24608		SMED30021386	0.73002		SMED30030829	0.592462		SMED30030013	-1.01742		SMED30034987	1.34738		SMED30032563	-1.08078		SMED30028184	0.722184
SMED30010297	-1.19919		SMED30031463	-1.19113		SMED30008964	1.46881		SMED30003020	0.582921		SMED30033365	0.65691		SMED30018078	0.625993		SMED30019652	1.00512		SMED30023751	0.869329		SMED30030295	-0.891075
SMED30021105	-0.89551		SMED30030234	-1.25908		SMED30034400	1.77731		SMED30030320	0.777109		SMED30003020	0.57918		SMED30013497	-0.932456		SMED30030059	1.14028		SMED30014446	-0.774379		SMED30017680	-0.964388
SMED30034697	-0.70926		SMED30021105	-0.905325		SMED30034403	1.7048		SMED30022209	0.803749		SMED30022437	0.5672		SMED30030518	-0.933971		SMED30016265	0.930347		SMED30026175	0.785218		SMED30035336	-1.46412
SMED30022978	-0.900277		SMED30006979	-0.806732		SMED30023928	1.52331		SMED30016571	0.587223		SMED30021386	0.704644		SMED30008508	1.09766		SMED30006079	1.74851		SMED30035336	-1.47797		SMED30030013	-0.703249
SMED30019834	-0.597179		SMED30021386	-0.669194		SMED30014748	1.85384		SMED30033929	0.71368		SMED30007894	0.649786		SMED30004695	1.2717		SMED30019324	1.33693		SMED30027563	-0.761081		SMED30033600	-0.853224
SMED30001172	-0.66749		SMED30005470	-0.869149		SMED30005148	1.14504		SMED30028689	0.67888		SMED30030435	0.657881		SMED30022209	-1.00983		SMED30019876	1.07119		SMED30019097	-1.32547		SMED30029550	0.926681
SMED30034766	1.20452		SMED30026364	-1.15987		SMED30016132	0.806449		SMED30031080	0.742144		SMED30028689	0.652897		SMED30021508	-1.00099		SMED30022078	-0.863352		SMED30010115	-1.0633		SMED30019094	1.15296
SMED30027834	-0.783387		SMED30018823	1.34316		SMED30022127	1.15741		SMED30030435	0.697683		SMED30010124	0.700564		SMED30003249	-0.985267		SMED30027691	-0.983664		SMED30022453	0.825564		SMED30009457	-3.18719
SMED30031463	-1.2691		SMED30002436	-0.866771		SMED30024011	1.46476		SMED30030829	0.580826		SMED30020565	0.687931		SMED30033924	1.41448		SMED30003321	1.07017		SMED30027834	1.05752		SMED30012889	0.895796
SMED30030946	-0.894876		SMED30008522	-1.13049		SMED30014121	0.806877		SMED30005206	0.70675		SMED30016571	0.541111		SMED30008295	-0.913647		SMED30004142	1.36477		SMED30030295	-0.82749		SMED30001296	1.09806
SMED30028497	-0.805473		SMED30027407	-0.650436		SMED30025296	0.906194		SMED30007718	0.513485		SMED30009941	0.668586		SMED30020615	-0.934154		SMED30013216	1.04768		SMED30010096	-1.25006		SMED30017286	0.549997
SMED30008579	-0.762167		SMED30020234	0.527084		SMED30013222	0.851762		SMED30020591	0.599263		SMED30032139	0.749179		SMED30036016	1.28834		SMED30026539	-1.05423		SMED30019288	0.786619		SMED30006979	-0.795884
SMED30026643	0.730741		SMED30013212	-0.554156		SMED30013416	1.94841		SMED30034477	0.526141		SMED30031080	0.641905		SMED30003321	0.835558		SMED30028328	1.12568		SMED30030946	-0.878143		SMED30013863	0.968166
SMED30008522	-1.0488		SMED30009457	-3.08433		SMED30025379	0.811837		SMED30010219	0.680032		SMED30006638	0.727071		SMED30022087	1.49374		SMED30025205	1.39946		SMED30013132	0.956111		SMED30033594	1.03937
SMED30015672	-1.82898		SMED30027834	-0.885272		SMED30002064	1.4154		SMED30020565	0.689327		SMED30018630	0.650553		SMED30004142	1.24358		SMED30013606	-0.793532		SMED30029973	-1.02029		SMED30027563	-0.729039
SMED30032563	-0.975113		SMED30017845	-0.855577		SMED30021098	1.41261		SMED30014493	0.592031		SMED30010219	0.627974		SMED30021339	0.752251		SMED30014692	0.869767		SMED30009737	-0.666939		SMED30025067	0.871399
SMED30010457	-0.578391		SMED30030295	-0.757995		SMED30012149	1.03904		SMED30033472	0.761361		SMED30014692	-0.910964		SMED30021386	-0.860552		SMED30014815	-0.986743		SMED30023182	-0.647158		SMED30012240	-0.718635
SMED30004118	-0.613434		SMED30033600	-0.762688		SMED30035836	0.918798		SMED30023751	-1.80626		SMED30013672	0.520564		SMED30009172	0.609518		SMED30016952	1.09574		SMED30027542	-0.696044		SMED30010115	-0.883587
SMED30031380	-0.729114		SMED30004253	0.975398		SMED30021982	1.09682		SMED30019834	0.587983		SMED30033366	0.5089		SMED30028449	-1.05939		SMED30026115	0.881409		SMED30033139	0.695038		SMED30035373	-0.660833
SMED30025467	-0.624498		SMED30032563	-0.863127		SMED30015595	1.29136		SMED30003989	0.682593		SMED30025067	-1.28324		SMED30013018	-0.782443		SMED30002762	0.996099		SMED30009457	-3.35696		SMED30023821	-0.734226
SMED30033600	-0.763693		SMED30002925	1.27231		SMED30023385	0.92083		SMED30006146	0.509025		SMED30022937	0.615709		SMED30013757	1.39285		SMED30024887	-1.06341		SMED30033600	-0.793485		SMED30025572	1.06317
SMED30025331	-0.663504		SMED30023821	-0.720661		SMED30011674	1.09207		SMED30020375	0.651609		SMED30005206	0.618213		SMED30029822	0.872079		SMED30021339	0.987082		SMED30017680	-0.860105		SMED30031380	-0.784347
SMED30027542	-0.649306		SMED30032645	-0.7895		SMED30032160	0.572502		SMED30030516	0.595753		SMED30023751	-1.74167		SMED30030425	0.947502		SMED30002458	1.62777		SMED30013212	-0.571381		SMED30033139	0.717601
SMED30006979	-0.796671		SMED30011609	-0.503221		SMED30014640	1.2166		SMED30006576	0.637852		SMED30020615	0.656351		SMED30022128	-0.775806		SMED30029822	1.06197		SMED30010856	-0.766417		SMED30014813	-0.721903
SMED30002925	1.58418		SMED30001172	-0.588963		SMED30001679	1.60938		SMED30028449	-1.30608		SMED30003905	0.581819		SMED30018013	1.14231		SMED30025736	1.27846		SMED30021972	0.821452		SMED30023430	-0.637922
SMED30032645	-0.830977		SMED30008748	0.637874		SMED30006232	0.733213		SMED30000103	0.611176		SMED30014493	0.52026		SMED30018184	1.34182		SMED30003249	-1.03351		SMED30023430	-0.670655		SMED30019097	-1.13476
SMED30008748	0.656387		SMED30031380	-0.686445		SMED30028311	1.619		SMED30030477	0.774266		SMED30028808	-0.859715		SMED30003545	0.717975		SMED30008048	0.860929		SMED30006979	-0.810751		SMED30007406	-1.65566
SMED30021509	-0.679178		SMED30034697	-0.609625		SMED30015069	0.98462		SMED30022937	0.580978		SMED30004920	0.571551		SMED30025467	-0.899534		SMED30009090	1.3365		SMED30001296	1.03976		SMED30024887	-0.648554
SMED30004532	-0.608784		SMED30000270	-0.597277		SMED30026466	0.868665		SMED30009737	0.660526		SMED30011041	-1.24105		SMED30019324	1.22315		SMED30020615	-0.939726		SMED30018435	0.819239		SMED30027407	-0.616368
SMED30030829	-0.544798		SMED30002076	-0.524441		SMED30019130	1.25689		SMED30001081	0.615164		SMED30003989	0.586093		SMED30021105	0.903477		SMED30013757	1.39129		SMED30023821	-0.725596		SMED30009035	-0.764422
SMED30029811	1.05385		SMED30001026	-0.65119		SMED30034627	0.663229		SMED30004920	0.573271		SMED30028449	-1.28919		SMED30022101	1.23058		SMED30008295	-0.905513		SMED30027407	-0.676878		SMED30020269	0.541229
SMED30020312	-0.624851		SMED30017680	-0.778866		SMED30018224	2.45164		SMED30001627	0.686355		SMED30026445	0.598849		SMED30013108	1.4843		SMED30013497	-0.829513		SMED30030013	-0.642984		SMED30005741	0.964885
SMED30022344	-1.33633		SMED30012386	1.50438		SMED30035193	-1.37468		SMED30003353	0.605216		SMED30020312	0.508171		SMED30013216	0.973666		SMED30018013	1.05234		SMED30015945	-0.718137		SMED30026659	-0.712834
SMED30022209	-0.626123		SMED30010124	-0.58043		SMED30026932	1.74875		SMED30013497	0.507377		SMED30030516	0.557563		SMED30019632	0.724555		SMED30011609	-0.740329		SMED30027952	-0.748002		SMED30028071	0.837679
SMED30014815	-0.615824		SMED30033785	-0.60024		SMED30018507	2.04855		SMED30014692	-0.776734		SMED30007734	0.530751		SMED30007287	-0.838546		SMED30025467	-0.966461		SMED30019471	-1.16571		SMED30010096	-1.31476
SMED30023821	-0.656699		SMED30015672	-1.51827		SMED30019888	0.760919		SMED30009858	0.602383		SMED30001081	0.535346		SMED30006638	-0.854857		SMED30026367	-1.07167		SMED30029550	0.842049		SMED30009032	-0.695386
SMED30023538	-0.618366		SMED30004348	-0.764888		SMED30031602	1.11624		SMED30034271	0.600549		SMED30001627	0.624054		SMED30001026	-0.926332		SMED30008508	1.08869		SMED30033007	0.884983		SMED30013212	-0.535079
SMED30013212	-0.525628		SMED30029973	-0.853401		SMED30014283	1.31883		SMED30035977	0.531738		SMED30023057	0.559145		SMED30016265	0.8712		SMED30035373	-0.981553		SMED30018716	-0.759432		SMED30019288	0.833857
SMED30013157	-0.554546		SMED30017135	-0.639295		SMED30019103	1.23238		SMED30018630	0.567657		SMED30009858	0.540774		SMED30022769	0.872462		SMED30027834	-0.987168		SMED30012240	-0.711482		SMED30021509	-0.698075
SMED30025313	-0.593152		SMED30027542	-0.648285		SMED30008639	1.09419		SMED30032139	0.668503		SMED30035977	0.501944		SMED30004178	-0.778769		SMED30021280	1.12595		SMED30007103	-0.676559		SMED30010123	0.74241
SMED30012386	1.4305		SMED30003249	-0.585194		SMED30016080	2.15946		SMED30023057	0.575502		SMED30020914	0.511351		SMED30034271	-0.765406		SMED30010360	1.1824		SMED30007839	0.785765		SMED30023182	-0.607549
SMED30005428	-0.625614		SMED30005932	-0.632018		SMED30006773	1.75973		SMED30020615	0.597386		SMED30006576	0.531685		SMED30025821	1.14012		SMED30008035	0.863786		SMED30012889	0.710864		SMED30027542	-0.672964
SMED30020070	-0.543366		SMED30025467	-0.565766		SMED30009430	2.40152		SMED30004666	0.580067		SMED30019298	0.566617		SMED30003482	-1.0697		SMED30004178	-0.816172		SMED30022344	-1.28278		SMED30031447	-0.63807
SMED30020565	-0.56927		SMED30026539	-0.59504		SMED30021590	-1.67833		SMED30005551	-0.585693		SMED30004666	0.556153		SMED30002801	0.854704		SMED30021386	-0.81862		SMED30026659	-0.678659		SMED30021019	0.815554
SMED30000270	-0.539696		SMED30012240	-0.61791		SMED30005724	0.897993		SMED30004756	0.514226		SMED30004472	0.53835		SMED30015595	1.13081		SMED30030988	-0.804938		SMED30021105	-0.737825		SMED30018716	-0.747955
SMED30014813	-0.687674		SMED30014815	-0.570058		SMED30007879	1.18932		SMED30003905	0.517483		SMED30031823	-1.52136		SMED30005164	0.878294		SMED30001026	-0.942739		SMED30028071	0.746523		SMED30031389	0.647501
SMED30017680	-0.704815		SMED30004118	-0.535381		SMED30011055	1.08762		SMED30007734	0.550192		SMED30003672	0.570143		SMED30026367	-0.92633		SMED30029297	1.78624		SMED30021509	-0.669449		SMED30014413	-0.5548
SMED30031715	0.605586		SMED30025313	-0.582448		SMED30015204	0.833994		SMED30031823	-1.61631		SMED30000103	0.521699		SMED30024887	-0.844083		SMED30020234	0.994764		SMED30025522	-0.649711		SMED30025676	0.801046
SMED30004666	-0.581457		SMED30009032	-0.566177		SMED30023885	0.604081		SMED30025738	0.680129		SMED30034271	0.519783		SMED30011609	-0.646424		SMED30031468	-0.899268		SMED30026863	-0.706202		SMED30003469	0.731421
SMED30008487	-0.604883		SMED30010115	-0.693556		SMED30012056	1.16358		SMED30027920	0.644341		SMED30024872	0.521602		SMED30025736	1.06873		SMED30013018	-0.773391		SMED30014549	0.784553		SMED30025467	-0.568908
SMED30009032	-0.656456		SMED30027563	-0.552364		SMED30002597	0.949372		SMED30025067	-0.982478		SMED30029542	0.674518		SMED30008917	-1.98653		SMED30003345	1.12476		SMED30033594	1.01838		SMED30009226	0.722524
SMED30005932	-0.686085		SMED30025332	-0.532224		SMED30035400	0.619151		SMED30008903	0.502225		SMED30024764	0.508653		SMED30027834	-0.847283		SMED30019632	1.01355		SMED30024887	-0.612154		SMED30026844	-0.537174
SMED30012240	-0.663612		SMED30014813	-0.575536		SMED30010068	1.14315		SMED30029542	0.69064		SMED30005207	-1.12847		SMED30020450	0.711901		SMED30020209	2.24082		SMED30025467	-0.583711		SMED30001362	-0.557293
SMED30004348	-0.688272		SMED30025497	1.52015		SMED30006838	1.04299		SMED30012216	0.517056		SMED30022580	1.65794		SMED30004666	-0.754439		SMED30028449	-1.0446		SMED30023062	-0.91031		SMED30019471	-1.0634
SMED30021547	0.611861		SMED30001485	-0.596112		SMED30032613	1.40697		SMED30005207	-1.13148		SMED30002262	0.779246		SMED30017430	-1.06436		SMED30003672	-0.855488		SMED30033785	-0.647798		SMED30020070	-0.50724
SMED30020925	-0.580121		SMED30021463	0.894495		SMED30030253	1.20981		SMED30023264	0.513522		SMED30007287	0.508046		SMED30010638	0.798274		SMED30034271	-0.82312		SMED30018465	0.793754		SMED30013909	-0.701899
SMED30027563	-0.58674		SMED30013909	-0.613295		SMED30006464	1.96949		SMED30014519	-0.815782		SMED30005551	-0.567303		SMED30019876	0.716518		SMED30019896	0.804802		SMED30005127	-0.863017		SMED30001485	-0.735658
SMED30029973	-0.927515		SMED30021509	-0.564562		SMED30035262	0.777681		SMED30035571	-0.998088		SMED30001300	-1.11063		SMED30034697	-0.787836		SMED30008917	-1.83458		SMED30020070	-0.536977		SMED30023062	-0.847648
SMED30030518	-0.587589		SMED30020312	-0.516689		SMED30032120	0.871806		SMED30026239	0.500899		SMED30016338	-1.22395		SMED30021699	-0.640803		SMED30010638	1.10218		SMED30001679	-1.233		SMED30008505	-1.09251
SMED30003989	-0.594744		SMED30021547	0.540789		SMED30028104	0.915191		SMED30024764	0.519438		SMED30025388	-1.00167		SMED30013606	-0.631918		SMED30021508	-0.904677		SMED30034279	-0.727804		SMED30025522	-0.557736
SMED30006369	0.829707		SMED30030518	-0.526791		SMED30018722	1.03237		SMED30002262	0.866147		SMED30025738	0.531712		SMED30027637	-0.676959		SMED30027407	-0.912755		SMED30005741	0.867423		SMED30018435	0.748432
SMED30017845	-0.74382		SMED30021063	-1.48937		SMED30024822	0.948687		SMED30016338	-1.18475		SMED30035571	-0.929851		SMED30035074	-0.762884		SMED30007670	0.658544		SMED30010124	-0.58463		SMED30026367	-0.651339
SMED30020375	-0.563988		SMED30008505	-1.01622		SMED30015218	1.29603		SMED30025332	0.518558		SMED30012219	-0.779085		SMED30017135	-0.934698		SMED30016700	1.39006		SMED30019623	-0.530612		SMED30025105	0.766516
SMED30001485	-0.703278		SMED30004532	-0.508652		SMED30031006	0.668846		SMED30028808	-0.680959		SMED30016113	-1.08323		SMED30027407	-0.768574		SMED30021699	-0.752724		SMED30031447	-0.535065		SMED30001801	-0.579793
SMED30022628	-2.35181		SMED30022628	-1.87432		SMED30008926	0.847801		SMED30016113	-1.14338		SMED30001515	-1.14668		SMED30025205	1.23638		SMED30033472	-0.809194		SMED30009032	-0.616296		SMED30014549	0.746964
SMED30008505	-1.24372		SMED30023538	-0.537745		SMED30022769	1.07771		SMED30026539	0.547584		SMED30014519	-0.792854		SMED30010360	1.0741		SMED30021589	0.938992		SMED30010458	-0.85663		SMED30021972	0.739217
SMED30026239	-0.513536		SMED30013497	-0.503216		SMED30010855	0.82439		SMED30003672	0.521458		SMED30009430	-1.4125		SMED30021280	0.854654		SMED30032456	-1.14271		SMED30008505	-1.19784		SMED30021142	-0.565087
SMED30001026	-0.612751		SMED30018604	0.642516		SMED30020844	0.857256		SMED30001515	-1.1682		SMED30009513	-2.93519		SMED30008579	-0.746404		SMED30009438	0.991932		SMED30007406	-1.63856		SMED30034697	-0.552418
SMED30021142	-0.572658		SMED30025331	-0.502733		SMED30035967	0.641651		SMED30009430	-1.42421		SMED30002454	-1.11721		SMED30031468	-0.693561		SMED30022209	-0.799902		SMED30031380	-0.638687		SMED30013157	-0.508985
SMED30020234	0.590295		SMED30022209	-0.517077		SMED30016693	1.05341		SMED30025388	-1.32749		SMED30031389	-0.696052		SMED30027691	-0.72601		SMED30024428	1.54967		SMED30001801	-0.561326		SMED30021386	-0.504182
SMED30018716	-0.686395		SMED30019471	-0.919909		SMED30020158	1.19823		SMED30001300	-1.0095		SMED30006369	-1.12328		SMED30022078	-0.640824		SMED30013396	-1.32904		SMED30022978	-0.748479		SMED30001679	-1.06515
SMED30025830	-0.56888		SMED30033709	0.628728		SMED30019594	0.608551		SMED30035424	0.585777		SMED30016252	-2.81299		SMED30014692	0.80157		SMED30026364	-1.3968		SMED30021461	-0.710541		SMED30006638	-0.572637
SMED30002436	-0.770916		SMED30018716	-0.576897		SMED30031444	1.36121		SMED30033077	0.500826		SMED30018353	-2.07037		SMED30003501	-0.672701		SMED30034697	-0.829929		SMED30028415	-0.507577		SMED30033785	-0.514671
SMED30017135	-0.679236		SMED30008487	-0.520566		SMED30013470	1.19549		SMED30006369	-1.14069		SMED30016801	-1.678		SMED30017722	1.40846		SMED30015945	1.11691		SMED30014318	-1.26281		SMED30022978	-0.66255
SMED30027691	-0.559065		SMED30005428	-0.525273		SMED30017714	2.24963		SMED30001988	-0.919566		SMED30020269	-0.870113		SMED30013107	-0.98326		SMED30009457	-3.63959		SMED30001362	-0.538073		SMED30005127	-0.810755
SMED30012777	0.771595		SMED30018205	0.528032		SMED30028005	0.704633		SMED30020269	-0.933379		SMED30022992	-1.03187		SMED30008048	0.721143		SMED30002801	1.17924		SMED30026367	-0.671947		SMED30010124	-0.504186
SMED30010124	-0.551948		SMED30034335	-0.510458		SMED30031920	1.7469		SMED30018353	-2.15924		SMED30015672	-1.65259		SMED30025313	-0.515986		SMED30003482	-1.09301		SMED30029911	-0.583687		SMED30033179	0.951878
SMED30029822	0.652907		SMED30006638	-0.516798		SMED30013735	-0.588756		SMED30009514	-0.80113		SMED30021105	-0.892005		SMED30027710	0.842923		SMED30033924	1.29574		SMED30031389	0.572162		SMED30025388	-1.67526
SMED30022078	-0.500412		SMED30022992	-0.657986		SMED30033079	0.614675		SMED30009513	-3.17812		SMED30009514	-0.895971		SMED30025299	0.746379		SMED30035286	1.21816		SMED30025367	0.928001		SMED30015945	-0.652581
SMED30021463	0.874977		SMED30000562	-0.65145		SMED30027617	0.599023		SMED30002663	-1.6963		SMED30012402	-1.03492		SMED30026364	-1.20803		SMED30022128	-0.699098		SMED30001485	-0.698811		SMED30016201	0.892111
SMED30019471	-1.02006		SMED30007704	-3.65395		SMED30020359	1.36593		SMED30015672	-1.89952		SMED30024093	-1.15365		SMED30019399	0.667587		SMED30009172	0.750815		SMED30022975	-0.955424		SMED30007103	-0.641334
SMED30005862	-0.504917		SMED30034381	0.935436		SMED30025522	-0.9997		SMED30011041	-0.806037		SMED30002458	-1.18524		SMED30034180	0.855169		SMED30003269	1.36317		SMED30001807	-1.31782		SMED30022344	-1.03631
SMED30026539	-0.573109		SMED30014565	-0.667898		SMED30032325	0.672561		SMED30002454	-1.07445		SMED30014265	-1.06121		SMED30009457	-3.13052		SMED30018078	0.623326		SMED30023874	0.668841		SMED30010458	-0.8191
SMED30030025	1.04972		SMED30012628	0.734753		SMED30033701	-1.183		SMED30012219	-0.681226		SMED30000459	-2.1088		SMED30019001	1.15376		SMED30001807	-1.83604		SMED30009035	-0.573219		SMED30032153	0.872392
SMED30023430	-0.527113		SMED30014318	-1.20418		SMED30028043	0.918909		SMED30023022	-0.889598		SMED30014448	-1.48573		SMED30005862	-0.730538		SMED30024274	1.18861		SMED30024342	-0.622668		SMED30014748	-1.05911
SMED30002262	-0.846401		SMED30022975	-0.889471		SMED30016327	1.16707		SMED30012402	-1.03619		SMED30004576	-0.765564		SMED30035468	0.763085		SMED30026239	-0.683648		SMED30034660	-0.845104		SMED30014318	-1.2409
SMED30022314	-0.536118		SMED30024457	0.845693		SMED30014539	1.20439		SMED30016801	-1.64225		SMED30011040	-1.07896		SMED30019874	0.956945		SMED30020450	0.788909		SMED30015813	-0.510776		SMED30001807	-1.3264
SMED30014318	-1.26008		SMED30006369	0.682312		SMED30033139	-0.814617		SMED30005546	-0.950204		SMED30019668	-2.44568		SMED30028497	-0.716321		SMED30014565	-0.928116		SMED30014748	-1.11956		SMED30009430	-1.06025
SMED30013909	-0.712575		SMED30018086	0.693828		SMED30026367	-1.0385		SMED30000901	-0.65962		SMED30011663	-1.155		SMED30032297	0.854554		SMED30021461	-1.01683		SMED30013909	-0.716		SMED30005428	-0.542889
SMED30000562	-0.687492		SMED30031735	0.522023		SMED30031366	1.046		SMED30026646	-0.841465		SMED30033522	-1.69699		SMED30014565	-0.776645		SMED30003545	0.701367		SMED30035066	-0.696473		SMED30022975	-0.962273
SMED30034335	-0.515758		SMED30027707	-0.637874		SMED30014446	-0.860855		SMED30021105	-0.855308		SMED30014539	-1.05833		SMED30003672	-0.681234		SMED30014519	0.74574		SMED30025067	0.767677		SMED30001026	-0.589256
SMED30018604	0.6876		SMED30023874	-0.596941		SMED30018418	0.571764		SMED30024093	-1.14922		SMED30012522	-1.37623		SMED30035769	0.696098		SMED30004666	-0.716141		SMED30028497	-0.606604		SMED30003944	0.838152
SMED30006638	-0.569839		SMED30010096	-1.03816		SMED30005231	-0.676039		SMED30005470	-1.01915		SMED30014194	-1.28985		SMED30009737	-0.643692		SMED30006638	-0.799701		SMED30035373	-0.520762		SMED30007839	0.701592
SMED30005207	-0.814004		SMED30005207	-0.722078		SMED30025736	0.97498		SMED30001367	-0.595491		SMED30005617	-1.30345		SMED30008485	-0.515158		SMED30030234	-1.20658		SMED30025736	-0.910005		SMED30029709	0.781013
SMED30022992	-0.67636		SMED30030034	-0.515992		SMED30033577	0.637091		SMED30016252	-2.80227		SMED30022905	-0.986013		SMED30000596	0.641875		SMED30012984	0.723415		SMED30006638	-0.546658		SMED30020615	-0.522365
SMED30003672	-0.545283		SMED30026279	-0.516646		SMED30006777	0.765385		SMED30028353	-0.706211		SMED30014144	-0.975275		SMED30025164	0.870068		SMED30021014	0.584832		SMED30025497	-0.540045		SMED30022628	-1.53656
SMED30006221	0.570509		SMED30005127	-0.738179		SMED30013107	1.35841		SMED30030425	-0.681954		SMED30008640	-1.24692		SMED30006079	1.33726		SMED30017135	-0.850652		SMED30025572	0.913956		SMED30025331	-0.507169
SMED30030234	-0.972891		SMED30033585	-0.554754		SMED30006260	0.97443		SMED30024756	-0.90926		SMED30015595	-0.838999		SMED30029297	1.65929		SMED30001237	1.47247		SMED30017222	-0.500945		SMED30026863	-0.620216
SMED30033191	-0.513024		SMED30035066	0.806742		SMED30000785	0.681022		SMED30034766	-0.916956		SMED30026646	-0.706717		SMED30027540	-1.8113		SMED30035571	-0.823475		SMED30031080	-0.500373		SMED30009339	0.556726
SMED30033996	-0.505838		SMED30002766	-0.623109		SMED30025299	1.19771		SMED30022992	-0.959255		SMED30021098	-0.89097		SMED30013692	0.867177		SMED30017299	1.22449		SMED30003249	-0.537402		SMED30010856	-0.630615
SMED30022975	-0.970699		SMED30018353	-1.80601		SMED30023751	-1.57969		SMED30025553	-1.39817		SMED30004267	-2.65833		SMED30034969	0.795321		SMED30032563	-0.991544		SMED30005470	0.531629		SMED30025736	-0.852389
SMED30003249	-0.56393		SMED30002896	0.736608		SMED30021806	0.684713		SMED30024675	-0.764784		SMED30005546	-0.960698		SMED30032563	-0.980689		SMED30010297	-1.0777		SMED30000270	-0.502986		SMED30029911	-0.503906
SMED30027707	-0.680947		SMED30002242	-0.699739		SMED30020948	-1.25074		SMED30033522	-1.66694		SMED30034766	-0.896122		SMED30002776	-0.590234		SMED30016557	1.08704		SMED30032153	0.82283		SMED30028658	-0.733527
SMED30014565	-0.688084		SMED30005617	-1.09151		SMED30021467	1.41888		SMED30030679	-0.628616		SMED30028938	-0.977984		SMED30009032	-0.77948		SMED30007389	1.04043		SMED30026279	0.968742		SMED30019874	-0.655235
SMED30002668	-0.57979		SMED30031473	0.601999		SMED30012981	0.683639		SMED30002458	-1.25259		SMED30006106	-2.10136		SMED30001807	-1.67361		SMED30000562	-0.898625		SMED30026101	-0.714467		SMED30011041	0.53758
SMED30003251	-0.715614		SMED30031061	-0.775209		SMED30024887	-0.867285		SMED30014448	-1.67253		SMED30028040	-1.11851		SMED30019896	0.707071		SMED30009032	-0.790126		SMED30020312	-0.534734		SMED30034279	-0.606647
SMED30030295	-0.592148		SMED30016801	-1.38262		SMED30032276	0.592411		SMED30011040	-0.983573		SMED30023022	-0.84621		SMED30015945	1.06034		SMED30022978	-0.854645		SMED30006679	-0.5054		SMED30025367	0.897497
SMED30005127	-0.761977		SMED30017424	0.509227		SMED30021186	0.746705		SMED30015575	-2.21565		SMED30010101	-0.836405		SMED30014519	0.791712		SMED30011818	-0.623904		SMED30031061	-0.995231		SMED30024342	-0.633405
SMED30025821	0.779548		SMED30016252	-2.41449		SMED30028562	1.08572		SMED30011663	-1.134		SMED30001635	-1.3985		SMED30011818	-0.591309		SMED30014539	1.03387		SMED30002242	-0.789912		SMED30021105	-0.67695
SMED30007287	-0.518706		SMED30009513	-2.54455		SMED30004876	0.731556		SMED30019668	-2.44499		SMED30000901	-0.697651		SMED30034168	-0.679483		SMED30035769	1.10169		SMED30033179	1.00861		SMED30002242	-0.766211
SMED30027302	0.590317		SMED30004267	-2.36159		SMED30010940	-1.02613		SMED30005770	-0.730479		SMED30017940	-1.08067		SMED30029526	1.06933		SMED30020948	-0.911102		SMED30004267	-2.61395		SMED30015413	-1.47809
SMED30010115	-0.695918		SMED30033522	-1.40796		SMED30000643	0.793952		SMED30008623	-0.9182		SMED30009457	-3.39424		SMED30020234	0.777605		SMED30031735	0.792595		SMED30026445	-0.635058		SMED30001515	-0.932111
SMED30020615	-0.502592		SMED30033662	-0.600208		SMED30015061	1.02442		SMED30012522	-1.32631		SMED30008623	-0.809131		SMED30002458	1.32562		SMED30005164	1.0483		SMED30005428	-0.53367		SMED30027736	0.663877
SMED30033585	-0.676568		SMED30002110	-0.884199		SMED30028097	0.936742		SMED30004267	-2.9813		SMED30006773	-1.27974		SMED30019558	-0.604151		SMED30011216	0.907161		SMED30008487	0.930126		SMED30004267	-2.36455
SMED30018086	0.740643		SMED30030007	-0.759203		SMED30025097	0.90024		SMED30031061	-1.12036		SMED30008917	-1.81416		SMED30006464	-1.37586		SMED30027563	-0.69609		SMED30025388	-1.85454		SMED30020343	0.507567
SMED30015945	-0.541774		SMED30035734	-0.54605		SMED30021684	1.24482		SMED30008640	-1.25984		SMED30015575	-1.95225		SMED30026239	-0.611567		SMED30025388	-2.30199		SMED30009941	-0.522575		SMED30025121	0.639223
SMED30033662	-0.627785		SMED30029811	0.625053		SMED30017114	-0.687788		SMED30015595	-0.778574		SMED30001237	-0.897684		SMED30030543	-0.662734		SMED30012192	1.09061		SMED30001515	-0.910553		SMED30018353	-1.80114
SMED30002242	-0.798401		SMED30003251	-0.677206		SMED30008579	-0.866008		SMED30006773	-1.29791		SMED30001367	-0.540845		SMED30008487	-0.543508		SMED30027540	-1.88166		SMED30029526	-0.649701		SMED30031061	-0.818918
SMED30004267	-2.69431		SMED30030229	-0.601128		SMED30000428	-1.26302		SMED30010101	-0.784791		SMED30028353	-0.709842		SMED30028808	-0.630619		SMED30017430	-0.965959		SMED30025821	-0.842434		SMED30035066	-0.589337
SMED30026101	-0.709753		SMED30032169	-0.670703		SMED30016196	-0.571365		SMED30014144	-0.932286		SMED30025553	-1.05637		SMED30035225	1.04736		SMED30028097	0.923614		SMED30009430	-0.948632		SMED30027888	-0.560442
SMED30031061	-1.01357		SMED30025821	0.574785		SMED30023062	-1.0754		SMED30013312	-0.652085		SMED30020662	-0.681851		SMED30010297	-1.06219		SMED30003418	1.11855		SMED30025121	0.72906		SMED30002668	0.905299
SMED30031735	0.555715		SMED30014265	-0.875519		SMED30001362	-0.738406		SMED30000459	-1.82452		SMED30017339	-0.807362		SMED30030240	-0.538256		SMED30030621	0.670361		SMED30025164	-0.746852		SMED30008487	0.932791
SMED30023874	-0.574237		SMED30014194	-1.13953		SMED30018957	0.517168		SMED30024775	-1.07873		SMED30018274	-1.77163		SMED30021461	-0.70875		SMED30017845	-1.00427		SMED30009513	-2.73327		SMED30034660	-0.600337
SMED30029542	-0.520597		SMED30008553	0.765943		SMED30007406	-1.60827		SMED30007938	-1.43866		SMED30019200	-0.784315		SMED30012192	0.977387		SMED30027710	0.857446		SMED30019006	-0.73513		SMED30025821	-0.80186
SMED30021063	-1.55333		SMED30027540	-1.18967		SMED30009737	-0.704075		SMED30000562	-0.733975		SMED30024675	-0.584048		SMED30035373	-0.626719		SMED30034180	0.816697		SMED30025205	-0.651691		SMED30029526	-0.659041
SMED30024457	0.864552		SMED30020273	0.960924		SMED30029040	0.519677		SMED30020662	-0.651354		SMED30002663	-1.37298		SMED30014869	1.06992		SMED30015172	0.938525		SMED30001548	0.698871		SMED30019006	-0.729404
SMED30032456	-0.629051		SMED30010123	-0.618903		SMED30032797	-0.661898		SMED30001635	-1.39188		SMED30001988	-0.78941		SMED30000562	-0.714381		SMED30019558	-0.625601		SMED30018353	-1.85071		SMED30025205	-0.668245
SMED30035734	-0.539535		SMED30026686	0.532532		SMED30034766	1.24512		SMED30031065	-0.765011		SMED30008655	-1.51061		SMED30013893	-0.538548		SMED30034969	0.955535		SMED30025676	0.687455		SMED30025497	-0.520995
SMED30018353	-1.88266		SMED30030025	0.747201		SMED30025317	-0.865923		SMED30017940	-1.03813		SMED30009710	-1.17315		SMED30022314	-0.571985		SMED30022101	1.06753		SMED30016201	0.882163		SMED30026279	0.907042
SMED30018823	1.00986		SMED30004449	-0.629229		SMED30003269	0.899866		SMED30032169	-0.866899		SMED30024775	-0.966823		SMED30030988	-0.523942		SMED30015595	1.14848		SMED30029709	0.766851		SMED30018465	0.700758
SMED30009513	-2.81743		SMED30014448	-1.21319		SMED30021508	-0.827869		SMED30021098	-0.82227		SMED30022907	-1.30704		SMED30004472	-0.513799		SMED30031336	0.897814		SMED30027888	-0.547002		SMED30001548	0.691887
SMED30013692	-0.508432		SMED30014869	0.660538		SMED30007150	1.0142		SMED30024538	-0.640939		SMED30008048	-0.548667		SMED30013396	-0.934031		SMED30027637	-0.544993		SMED30006416	-0.512592		SMED30031065	0.614042
SMED30003482	-0.727086		SMED30019668	-1.77925		SMED30016804	0.594527		SMED30008655	-1.41673		SMED30024538	-0.597141		SMED30022014	1.29163		SMED30033600	-0.826525		SMED30002896	-0.52988		SMED30025164	-0.678735
SMED30005617	-1.11291		SMED30022824	0.515193		SMED30020317	-0.642439		SMED30022628	-2.50843		SMED30031061	-0.872556		SMED30017379	-0.50899		SMED30021063	-2.06036		SMED30015413	-1.55614		SMED30020948	-0.65322
SMED30030007	-0.692598		SMED30026863	0.607704		SMED30010627	1.08343		SMED30014265	-0.932045		SMED30005470	-0.887662		SMED30019263	-0.543276		SMED30003501	-0.503624		SMED30011490	-0.543246		SMED30009513	-2.44859
SMED30004253	0.766163		SMED30016113	0.571635		SMED30009284	-0.659006		SMED30028040	-1.14049		SMED30031739	-0.707236		SMED30031380	-0.648664		SMED30008579	-0.761225		SMED30005932	-0.545469		SMED30005470	0.56045
SMED30033709	0.616051		SMED30014243	-0.548578		SMED30012777	0.874863		SMED30029432	-1.52157		SMED30001807	-0.936		SMED30008553	-0.726862		SMED30028311	0.98528		SMED30027945	-0.671799		SMED30032169	-0.689698
SMED30010096	-0.922043		SMED30007938	-0.75816		SMED30010297	-1.15712		SMED30009457	-3.68915		SMED30008091	-0.607544		SMED30023495	1.01517		SMED30017680	-0.716802		SMED30022087	-0.66435		SMED30001376	-1.68437
SMED30024675	-0.663439		SMED30001237	-0.660339		SMED30017192	0.610411		SMED30003269	-0.966833		SMED30022628	-2.01229		SMED30035571	-0.725239		SMED30019399	0.739414		SMED30018617	0.774666		SMED30035424	-0.575371
SMED30011490	-0.542359		SMED30035317	0.803622		SMED30010969	0.848559		SMED30008522	-0.967114		SMED30006180	-2.60952		SMED30018236	1.09018		SMED30026586	1.05232		SMED30028658	-0.617245		SMED30014144	0.725322
SMED30002110	-0.836168		SMED30003468	0.532481		SMED30010219	-0.75989		SMED30021063	-1.51809		SMED30024756	-0.838375		SMED30026586	1.06467		SMED30032989	0.946231		SMED30024675	-0.638031		SMED30024675	-0.533984
SMED30033522	-1.45377		SMED30000995	0.569659		SMED30013591	-1.05059		SMED30001679	-1.35936		SMED30020343	-0.636783		SMED30030234	-1.23946		SMED30030543	-0.654617		SMED30022628	-1.5628		SMED30036016	-0.6111
SMED30014869	0.783478		SMED30035642	-0.54544		SMED30035373	-0.731554		SMED30001237	-0.863808		SMED30021063	-1.43607		SMED30007747	-0.524072		SMED30030946	-0.722049		SMED30036016	-0.60216		SMED30027945	-0.631946
SMED30000014	0.56865		SMED30001792	0.564137		SMED30004568	0.926849		SMED30006106	-2.1331		SMED30027460	-2.52462		SMED30020343	0.893118		SMED30007406	-1.89098		SMED30014194	-1.23963		SMED30014194	-1.16841
SMED30016801	-1.38746		SMED30028658	0.746588		SMED30032105	0.978852		SMED30022905	-0.871386		SMED30000995	-1.125		SMED30033585	-0.68813		SMED30023821	-0.653796		SMED30002668	0.993546		SMED30035218	-1.22868
SMED30026586	0.672075		SMED30031468	0.709671		SMED30032134	0.730451		SMED30014539	-0.958423		SMED30034849	-0.782006		SMED30031336	0.745729		SMED30006979	-0.732163		SMED30004449	-0.764235		SMED30022087	-0.602388
SMED30017424	0.638709		SMED30001449	0.608274		SMED30022311	0.727313		SMED30009252	-0.771285		SMED30034823	-0.557076		SMED30035004	-0.522337		SMED30030295	-0.721617		SMED30032169	-0.757786		SMED30031715	-0.97999
SMED30027540	-1.24729		SMED30013298	0.521877		SMED30015290	0.680185		SMED30017339	-0.72394		SMED30029432	-1.36641		SMED30025388	-2.05598		SMED30022314	-0.596239		SMED30032823	-0.511626		SMED30017945	-1.97872
SMED30021972	-0.520853		SMED30022232	-0.582954		SMED30010360	1.00871		SMED30005617	-1.28085		SMED30032169	-0.76154		SMED30006979	-0.670463		SMED30000596	0.651116		SMED30017945	-1.96007		SMED30020449	0.80829
SMED30013396	-0.530384		SMED30025825	0.500593		SMED30030013	-0.73711		SMED30019200	-0.815865		SMED30001679	-1.29322		SMED30033600	-0.774429		SMED30025164	0.817306		SMED30019325	0.539308		SMED30012271	0.515649
SMED30003468	0.876726		SMED30035424	0.516386		SMED30022978	-0.901135		SMED30004576	-0.614738		SMED30003269	-0.956811		SMED30007389	0.881459		SMED30022628	-1.85911		SMED30025671	0.817126		SMED30017388	-2.06848
SMED30034381	0.901209		SMED30024342	0.534903		SMED30015758	0.518441		SMED30002242	-0.844109		SMED30032833	-1.38535		SMED30027563	-0.550167		SMED30031739	1.30547		SMED30014144	0.709427		SMED30016193	0.579711
SMED30032169	-0.733298		SMED30009618	0.97053		SMED30000702	0.806943		SMED30014194	-1.26149		SMED30000562	-0.664534		SMED30033996	-0.524482		SMED30034660	-1.01861		SMED30001376	-1.82267		SMED30035878	-1.91321
SMED30016252	-2.46317					SMED30000852	0.832613		SMED30034849	-0.803114		SMED30006593	-0.752446		SMED30031739	1.52847		SMED30031380	-0.677757		SMED30035424	-0.615381		SMED30034853	-0.671349
SMED30025164	0.684253					SMED30031256	1.49953		SMED30031739	-0.642367		SMED30009076	-0.557441		SMED30010101	-0.500765		SMED30023495	1.06747		SMED30018013	0.775681		SMED30019325	0.511827
SMED30026646	-0.687885					SMED30002703	-0.679485		SMED30008091	-0.615621		SMED30001395	-0.92769		SMED30002766	-0.661862		SMED30035734	1.1847		SMED30020948	-0.721271		SMED30001395	-0.855699
SMED30014194	-1.23287					SMED30008295	-0.706289		SMED30015550	-0.55426		SMED30025821	-0.894289		SMED30024109	0.665449		SMED30023874	-0.82904		SMED30026646	-0.698634		SMED30018013	0.621779
SMED30002896	0.649888					SMED30024316	-0.999083		SMED30019288	-0.806477		SMED30008522	-0.966158		SMED30016113	-0.659873		SMED30020343	0.918968		SMED30035878	-1.81396		SMED30029780	-0.636082
SMED30035066	0.778546					SMED30007718	-0.803347		SMED30001648	-0.678977		SMED30030025	-0.713329		SMED30003156	1.05126		SMED30021718	0.771497		SMED30012386	-0.536153		SMED30004449	-0.647925
SMED30005770	-0.615787					SMED30016805	0.719425		SMED30003613	-1.15972		SMED30025164	-0.686159		SMED30005207	0.887867		SMED30026774	-0.619299		SMED30008553	-0.635451		SMED30008655	-1.27571
SMED30031473	0.581818					SMED30003276	1.10923		SMED30003343	-0.667336		SMED30015550	-0.674274		SMED30022978	-0.670396		SMED30013275	1.05491		SMED30015061	-0.646411		SMED30006773	-0.734181
SMED30022824	0.633259					SMED30028497	-0.785498		SMED30031336	-0.570025		SMED30022232	-0.557443		SMED30008522	-0.772042		SMED30026643	0.730801		SMED30029811	-0.584018		SMED30022907	-1.17911
SMED30004449	-0.693483					SMED30022344	-1.36541		SMED30014500	-0.570455		SMED30005571	-0.972151		SMED30001449	-0.613207		SMED30008487	-0.576299		SMED30008655	-1.13368		SMED30023110	-0.899384
SMED30014265	-0.786704					SMED30030946	-0.893967		SMED30018086	-0.686608		SMED30016201	-0.962529		SMED30023821	-0.598907		SMED30027542	-0.508793		SMED30027736	0.583106		SMED30015575	-1.70828
SMED30021490	0.525549					SMED30035360	-0.522783		SMED30006180	-2.64719		SMED30006311	-2.17668		SMED30022628	-1.63312		SMED30014734	0.893013		SMED30022769	-0.628619		SMED30015061	-0.659124
SMED30026863	0.729073					SMED30031463	-1.19113		SMED30025164	-0.704546		SMED30026663	-1.55506		SMED30026279	-0.562593		SMED30002436	-0.702219		SMED30023110	-1.03333		SMED30032823	-0.517522
SMED30015029	0.606226					SMED30030234	-1.25908		SMED30030025	-0.705245		SMED30035218	-1.38		SMED30033472	-0.534962		SMED30033585	-0.711452		SMED30035218	-1.31231		SMED30006593	0.531041
SMED30021019	-0.509405					SMED30018309	0.773296		SMED30006311	-2.41284		SMED30019288	-0.804168		SMED30015265	-0.500585		SMED30025331	-0.573618		SMED30022907	-1.13306		SMED30011524	0.525622
SMED30022907	-1.0448					SMED30031351	0.608192		SMED30032833	-1.46677		SMED30012628	-0.62455		SMED30021718	0.790307		SMED30035074	-0.503344		SMED30030007	-0.677236		SMED30015595	-0.706287
SMED30001237	-0.592632					SMED30021105	-0.905325		SMED30009710	-1.07675		SMED30031065	-0.725301		SMED30020948	-0.675006		SMED30033709	1.07924		SMED30021019	0.563354		SMED30017516	-1.74413
SMED30007938	-0.727434					SMED30006979	-0.806732		SMED30022812	-0.721267		SMED30026887	-1.72091		SMED30012402	-0.775862		SMED30002110	-1.44578		SMED30017388	-1.99771		SMED30008553	-0.691368
SMED30030448	0.736438					SMED30021386	-0.669194		SMED30003562	-2.46098		SMED30003343	-0.690137		SMED30030946	-0.652111		SMED30010101	-0.576008		SMED30009749	-2.05228		SMED30009749	-1.93656
SMED30014448	-1.37488					SMED30005470	-0.869149		SMED30008917	-1.70426		SMED30035642	-0.787053		SMED30031010	0.836391		SMED30031197	0.874035		SMED30027460	-2.44971		SMED30012386	-0.549067
SMED30004147	-0.542634					SMED30026364	-1.15987		SMED30027460	-2.8326		SMED30009252	-0.741654		SMED30003944	-0.516451		SMED30024109	0.767457		SMED30012777	-0.686348		SMED30021545	-0.679353
SMED30026686	0.507161					SMED30001701	-0.547663		SMED30001395	-0.8455		SMED30003562	-2.40251		SMED30029780	1.53762		SMED30025332	-0.559455		SMED30001395	-0.751674		SMED30012777	-0.63402
SMED30034325	-0.50338					SMED30031687	0.682111		SMED30001792	-0.8822		SMED30007938	-1.3848		SMED30033662	-0.673959		SMED30009444	0.853071		SMED30015595	-0.636232		SMED30025671	0.7137
SMED30018208	0.583382					SMED30020614	-0.729197		SMED30029216	-0.706742		SMED30018184	-0.915301		SMED30030295	-0.629139		SMED30035468	0.989531		SMED30000883	0.524856		SMED30022824	-0.560951
SMED30028658	0.836723					SMED30017209	0.746719		SMED30026663	-1.73577		SMED30019324	-0.750536		SMED30031159	0.796462		SMED30028497	-0.643025		SMED30034853	-0.6159		SMED30015427	-0.674631
SMED30019324	0.566576					SMED30018823	1.34316		SMED30028733	-0.537812		SMED30023860	-1.70911		SMED30004716	0.526187		SMED30030448	1.15171		SMED30021545	-0.713338		SMED30006304	0.589129
SMED30019668	-1.83518					SMED30023825	0.972632		SMED30025821	-0.920304		SMED30014243	-0.98101		SMED30027929	0.722004		SMED30001485	-0.601029		SMED30019874	-0.539011		SMED30006180	-2.2718
SMED30022232	-0.699535					SMED30011594	0.683379		SMED30001807	-1.02596		SMED30002766	-0.912299		SMED30031463	-1.14809		SMED30013692	0.796545		SMED30018643	-1.88662		SMED30027460	-2.2112
SMED30010468	0.606128					SMED30002436	-0.866771		SMED30028938	-0.812862		SMED30002242	-0.748855		SMED30008505	-1.08797		SMED30021509	-0.601984		SMED30031715	-0.864827		SMED30023860	-1.47783
SMED30000995	0.607349					SMED30023158	0.964961		SMED30022907	-1.13092		SMED30001376	-1.3089		SMED30024999	0.787512		SMED30006464	-1.12664		SMED30029432	-1.23531		SMED30030007	-0.593438
SMED30008553	0.579863					SMED30008522	-1.13049		SMED30019324	-0.807553		SMED30001648	-0.644097		SMED30023489	-0.543817		SMED30020925	-0.598582		SMED30015427	-0.615089		SMED30009252	0.52847
SMED30031197	0.591915					SMED30027407	-0.650436		SMED30006593	-0.644715		SMED30026686	-0.69807		SMED30018630	0.58198		SMED30014549	0.851428		SMED30017516	-2.04813		SMED30021154	-1.02876
SMED30022087	0.528093					SMED30005345	-1.65066		SMED30026101	-0.712698		SMED30030425	-0.584119		SMED30021509	-0.530532		SMED30026182	0.958203		SMED30022824	-0.548449		SMED30013107	-0.510188
SMED30022101	0.530084					SMED30015686	-0.830097		SMED30026887	-1.94834		SMED30022824	-0.812349		SMED30017680	-0.594277		SMED30009616	0.927955		SMED30003944	0.652021		SMED30016080	-0.74439
SMED30032406	-0.823192					SMED30013023	-0.708698		SMED30010549	-0.572993		SMED30033007	-0.674064		SMED30021776	-0.516498		SMED30004716	0.644904		SMED30015575	-1.72813		SMED30031625	-2.41035
SMED30019874	0.746283					SMED30020234	0.527084		SMED30000621	-0.802222		SMED30021209	-0.693197		SMED30024274	0.915294		SMED30031463	-1.24014		SMED30006304	0.604976		SMED30012522	-1.08549
SMED30022285	0.663411					SMED30013212	-0.554156		SMED30005571	-0.906981		SMED30004147	-0.66569		SMED30017127	0.617497		SMED30034168	-0.597165		SMED30002983	-1.25634		SMED30018643	-1.86588
SMED30025497	1.01565					SMED30009457	-3.08433		SMED30025671	-0.803928		SMED30027602	-0.54303		SMED30002436	-0.73289		SMED30008748	0.589854		SMED30006180	-2.19356		SMED30004485	-1.86034
SMED30001792	0.673574					SMED30027834	-0.885272		SMED30035218	-1.51488		SMED30008553	-0.908581		SMED30017388	-2.58607		SMED30004348	-0.832592		SMED30006773	-0.687239		SMED30003482	-0.501226
SMED30013298	0.573097					SMED30023239	-0.658993		SMED30014748	-0.974254		SMED30013893	-0.703319		SMED30021063	-1.61075		SMED30018236	1.02082		SMED30002941	0.508		SMED30015672	-1.02596
SMED30035317	0.796618					SMED30017845	-0.855577		SMED30013893	-0.719914		SMED30029216	-0.694133		SMED30023874	-0.55531		SMED30013300	-0.585376		SMED30032456	0.508623		SMED30003562	-2.04348
SMED30029695	0.546052					SMED30030295	-0.757995		SMED30014243	-0.896536		SMED30031625	-2.66946		SMED30024093	-1.29523		SMED30016801	-1.55009		SMED30029780	-0.611272		SMED30018617	0.638975
SMED30024342	0.529656					SMED30012458	-0.781465		SMED30014565	-0.781737		SMED30001792	-0.806334		SMED30017845	-0.731317		SMED30004472	-0.515528		SMED30026663	-1.40941		SMED30014565	0.517744
						SMED30014891	-0.638487		SMED30023860	-1.96145		SMED30033662	-0.707015		SMED30005932	-0.520354		SMED30021972	0.772076		SMED30004485	-1.81124		SMED30013108	-0.513919
						SMED30017619	-0.681768		SMED30032153	-0.695884		SMED30025367	-0.737754		SMED30004267	-2.85279		SMED30015265	-0.508735		SMED30020449	0.624011		SMED30029297	-0.566282
						SMED30033600	-0.762688		SMED30031800	-0.712365		SMED30014748	-0.82409		SMED30002110	-1.24786		SMED30024342	0.987149		SMED30031625	-2.32113		SMED30016281	-2.34124
						SMED30004253	0.975398		SMED30002766	-0.852653		SMED30004485	-2.15727		SMED30013300	-0.550275		SMED30018272	0.511643		SMED30032833	-1.16482		SMED30018224	-0.508123
						SMED30010183	1.0408		SMED30020343	-0.561969		SMED30002983	-1.26472		SMED30033522	-1.76944		SMED30019243	0.843304		SMED30006311	-1.98122		SMED30003769	-0.666974
						SMED30020757	0.638712		SMED30016201	-0.819698		SMED30025572	-0.748198		SMED30028960	0.603277		SMED30033522	-1.48524		SMED30016281	-2.39705
						SMED30001601	-1.04627		SMED30035642	-0.70014		SMED30032153	-0.708568		SMED30008748	0.610118		SMED30005428	-0.571209		SMED30023860	-1.60471
						SMED30014394	-0.720731		SMED30018184	-0.860065		SMED30031715	-1.46154		SMED30002242	-0.872867		SMED30029973	-0.825333		SMED30021154	-0.575324
						SMED30012266	0.766184		SMED30033585	-0.75014		SMED30019176	-0.7787		SMED30032989	0.871048		SMED30034348	0.888175		SMED30018224	-0.60946
						SMED30032563	-0.863127		SMED30019793	-0.571512		SMED30000621	-0.751292		SMED30011929	0.544019		SMED30014813	-0.661381		SMED30003482	-0.560104
						SMED30002925	1.27231		SMED30020273	-0.741563		SMED30007704	-2.18315		SMED30012642	0.785146		SMED30013212	-0.572061		SMED30022812	-0.507922
						SMED30011047	0.945977		SMED30001376	-1.68664		SMED30014500	-0.523807		SMED30017299	0.861995		SMED30017286	0.561792		SMED30005207	0.515888
						SMED30029104	0.912191		SMED30027602	-0.523484		SMED30013132	-0.699145		SMED30001237	1.10843		SMED30008505	-1.03412		SMED30003769	-0.701006
						SMED30010227	-0.656778		SMED30031625	-2.75741		SMED30022101	-0.643065		SMED30034348	0.79389		SMED30028658	1.13938		SMED30032885	0.525073
						SMED30027280	-0.577054		SMED30018013	-0.859256		SMED30020273	-0.846701		SMED30019972	1.00829		SMED30013893	-0.500485		SMED30015672	-1.10756
						SMED30017206	-0.96447		SMED30019325	-0.515547		SMED30015427	-0.980019		SMED30010549	-0.709507		SMED30026279	-0.533847		SMED30016080	-0.638089
						SMED30023821	-0.720661		SMED30031715	-1.41288		SMED30018086	-0.655059		SMED30016801	-1.56793		SMED30028808	-0.551853		SMED30032406	-0.743563
						SMED30000691	-0.637669		SMED30026686	-0.675107		SMED30034315	-0.741533		SMED30004147	-0.935582		SMED30008522	-0.683559		SMED30012522	-0.975807
						SMED30032645	-0.7895		SMED30002983	-1.46759		SMED30032406	-0.780183		SMED30031197	0.662972		SMED30023751	-0.979167
						SMED30011609	-0.503221		SMED30028071	-0.508059		SMED30033585	-0.636308		SMED30014549	0.703774		SMED30004505	-0.559824
						SMED30009016	-0.681506		SMED30022824	-0.738886		SMED30009749	-2.12339		SMED30034660	-0.806937		SMED30035225	0.965528
						SMED30031929	-0.708434		SMED30025367	-0.712439		SMED30019325	-0.557584		SMED30001635	-1.95641		SMED30028992	1.08435
						SMED30002616	2.27214		SMED30023429	-0.53994		SMED30007747	-0.596914		SMED30010538	0.528838		SMED30017388	-2.09389
						SMED30028420	-0.852717		SMED30022101	-0.555071		SMED30033709	-0.620149		SMED30018086	0.703522		SMED30004267	-2.56783
						SMED30001172	-0.588963		SMED30030448	-0.984021		SMED30025671	-0.730375		SMED30023751	-0.775471		SMED30019668	-2.23135
						SMED30034520	-0.735625		SMED30008553	-0.771396		SMED30014565	-0.699429		SMED30000019	0.891582		SMED30002242	-0.841208
						SMED30008748	0.637874		SMED30022769	-0.577103		SMED30028311	-0.806307		SMED30031061	-0.793354		SMED30026686	1.02181
						SMED30014645	1.02941		SMED30022344	-1.19642		SMED30023429	-0.581107		SMED30021224	0.662383		SMED30005770	-0.887942
						SMED30012293	-0.771825		SMED30021209	-0.656438		SMED30034660	-0.684124		SMED30016557	0.785689		SMED30002668	-0.52252
						SMED30006179	1.3029		SMED30001296	-0.638903		SMED30034381	-0.662809		SMED30025497	-0.597345		SMED30024093	-0.959469
						SMED30001490	-0.904734		SMED30019771	-0.506061		SMED30017074	-0.525505		SMED30016819	0.530174		SMED30003156	0.778861
						SMED30029770	-0.576051		SMED30032406	-0.990001		SMED30019793	-0.506597		SMED30022975	-0.949806		SMED30001635	-2.06801
						SMED30023708	-0.988437		SMED30033007	-0.563557		SMED30031800	-0.680023		SMED30025553	-1.36191		SMED30004147	-0.965722
						SMED30031380	-0.686445		SMED30004147	-0.6044		SMED30001296	-0.644233		SMED30010123	-0.760437		SMED30018086	0.700077
						SMED30034697	-0.609625		SMED30019176	-0.780129		SMED30022344	-0.963503		SMED30003468	-0.507697		SMED30026887	-2.14169
						SMED30000270	-0.597277		SMED30035225	-0.664176		SMED30030448	-0.923077		SMED30008623	-0.970881		SMED30011929	0.520262
						SMED30000165	0.9059		SMED30011490	-0.501437		SMED30019771	-0.55081		SMED30025071	0.854248		SMED30028877	-0.656591
						SMED30002076	-0.524441		SMED30025572	-0.680472		SMED30009218	-0.507955		SMED30001988	0.702749		SMED30025825	0.880455
						SMED30001026	-0.65119		SMED30034381	-0.648648		SMED30003251	-0.587771		SMED30018604	0.651506		SMED30002925	-0.984685
						SMED30027258	-0.703212		SMED30017074	-0.52802		SMED30021430	-0.693757		SMED30007406	-1.39986		SMED30029780	1.26061
						SMED30017680	-0.778866		SMED30019006	-0.863748		SMED30013108	-0.71461		SMED30018353	-1.62628		SMED30009700	0.542686
						SMED30024190	0.587643		SMED30009749	-2.31804		SMED30023110	-0.909701		SMED30014265	-0.945399		SMED30031159	0.779795
						SMED30012386	1.50438		SMED30033662	-0.578302		SMED30029709	-0.611523		SMED30017219	0.615978		SMED30014265	-1.01056
						SMED30021711	-0.575794		SMED30016080	-1.14735		SMED30003482	-0.851011		SMED30002298	0.644864		SMED30013107	-0.634274
						SMED30010124	-0.58043		SMED30013863	-0.592114		SMED30016080	-1.09232		SMED30029973	-0.790892		SMED30026411	-0.697718
						SMED30033785	-0.60024		SMED30021430	-0.669597		SMED30016281	-2.6763		SMED30032645	-0.622271		SMED30031061	-0.907602
						SMED30006002	-0.500244		SMED30033709	-0.654481		SMED30024706	-0.54435		SMED30021972	0.699744		SMED30018205	0.812387
						SMED30015672	-1.51827		SMED30013132	-0.595667		SMED30019006	-0.803328		SMED30009444	0.590687		SMED30018353	-2.0136
						SMED30004348	-0.764888		SMED30029709	-0.562774		SMED30029426	-0.787764		SMED30032094	0.859476		SMED30026863	0.8951
						SMED30029973	-0.853401		SMED30004485	-2.17884		SMED30035336	-1.22182		SMED30014813	-0.526667		SMED30012402	-0.581802
						SMED30017135	-0.639295		SMED30007747	-0.513667		SMED30018013	-0.738166		SMED30026887	-2.13982		SMED30019771	-0.810824
						SMED30027542	-0.648285		SMED30007704	-2.84024					SMED30007938	-0.947101		SMED30023050	-0.526576
						SMED30003249	-0.585194		SMED30034315	-0.686993					SMED30026182	0.818628		SMED30018716	-0.573071
						SMED30005932	-0.632018		SMED30000995	-0.906672					SMED30022083	0.778283		SMED30008623	-1.12275
						SMED30025467	-0.565766		SMED30029426	-0.864209					SMED30014539	0.754823		SMED30004532	-0.516479
						SMED30015546	0.860582		SMED30018465	-0.594499					SMED30026109	1.03224		SMED30009513	-2.12813
						SMED30026539	-0.59504		SMED30004156	-0.508872					SMED30028097	0.659179		SMED30035216	0.540487
						SMED30012240	-0.61791		SMED30015427	-0.900917					SMED30000459	-2.33053		SMED30012642	0.817084
						SMED30014815	-0.570058		SMED30023110	-1.12285					SMED30015172	0.638837		SMED30000345	0.557677
						SMED30004118	-0.535381		SMED30034660	-0.746901					SMED30002925	-0.878369		SMED30016252	-2.5186
						SMED30028309	0.704257		SMED30029780	-0.967569					SMED30016252	-2.81466		SMED30010123	-0.724895
						SMED30014623	0.787902		SMED30028311	-0.925789					SMED30019771	-0.653705		SMED30001988	0.672833
						SMED30025780	-0.697725								SMED30028658	1.07848		SMED30000459	-2.39598
						SMED30004136	-0.573594								SMED30011040	-1.0586		SMED30033662	-0.536151
						SMED30027770	-0.59786								SMED30003418	0.949439		SMED30018604	0.651617
						SMED30019011	-0.64716								SMED30033709	0.967776		SMED30006106	-2.27876
						SMED30020283	0.912949								SMED30017940	-1.30025		SMED30001548	0.942812
						SMED30016351	-0.536917								SMED30004437	0.77907		SMED30018899	-1.20464
						SMED30001583	0.683307								SMED30006106	-2.2843		SMED30017219	0.764851
						SMED30025313	-0.582448								SMED30008640	-1.38779		SMED30018643	-2.04637
						SMED30022614	-0.538516								SMED30024342	0.844239		SMED30026101	-0.707458
						SMED30025010	-0.514434								SMED30025671	0.76053		SMED30033930	-0.600797
						SMED30034263	-0.538425								SMED30023860	-1.97839		SMED30022975	-0.742168
						SMED30012178	0.757382								SMED30033930	-0.54224		SMED30032094	0.910258
						SMED30030927	-0.516339								SMED30020662	-0.640755		SMED30004437	0.720032
						SMED30019468	-0.539833								SMED30015575	-2.34143		SMED30028960	0.626509
						SMED30034191	-0.553327								SMED30017516	-2.39428		SMED30018630	0.578022
						SMED30030377	-0.710811								SMED30005770	-0.600773		SMED30029487	0.678421
						SMED30009032	-0.566177								SMED30022344	-0.723636		SMED30014869	0.896455
						SMED30010115	-0.693556								SMED30028040	-1.13829		SMED30025553	-1.1779
						SMED30010906	-0.531688								SMED30031800	0.793727		SMED30027952	0.779345
						SMED30027563	-0.552364								SMED30030229	-0.528452		SMED30002513	-1.03269
						SMED30025332	-0.532224								SMED30004485	-2.46922		SMED30016599	0.867002
						SMED30005802	-0.556502								SMED30006180	-2.79581		SMED30008671	0.855387
						SMED30014813	-0.575536								SMED30017945	-2.1929		SMED30033785	-0.534944
						SMED30025497	1.52015								SMED30018465	0.637551		SMED30018571	0.68222
						SMED30017146	-0.574946								SMED30027952	0.695336		SMED30029195	-0.717973
						SMED30001485	-0.596112								SMED30031625	-2.94035		SMED30018465	0.756369
						SMED30014199	-0.707327								SMED30013275	0.802661		SMED30034477	0.905866
						SMED30021463	0.894495								SMED30023961	0.737386		SMED30024999	0.609593
						SMED30002547	-0.770667								SMED30018643	-2.2867		SMED30018687	0.512761
						SMED30023469	0.563073								SMED30030448	1.04832		SMED30025105	-0.842703
						SMED30007343	-0.576781								SMED30002983	-1.52494		SMED30007938	-0.723731
						SMED30022575	-0.555115								SMED30026663	-1.76203		SMED30000019	0.846952
						SMED30013909	-0.613295								SMED30009749	-2.21518		SMED30005207	0.705041
						SMED30036024	-0.508223								SMED30005617	-0.95746		SMED30032645	-0.628442
						SMED30005246	-0.511208								SMED30028938	-0.566251		SMED30010549	-0.615685
						SMED30012816	-0.511345								SMED30009513	-1.90371		SMED30023961	0.755051
						SMED30024600	-0.557796								SMED30027460	-2.59423		SMED30011490	-0.54125
						SMED30021509	-0.564562								SMED30032169	-0.705074		SMED30030229	-0.59322
						SMED30020312	-0.516689								SMED30011663	-1.11282		SMED30017945	-1.9283
						SMED30035611	-0.787135								SMED30025105	-0.656116		SMED30011040	-0.95669
						SMED30021547	0.540789								SMED30021772	0.790034		SMED30031625	-2.60851
						SMED30023352	0.721054								SMED30029195	-0.579496		SMED30006180	-2.3526
						SMED30030518	-0.526791								SMED30026686	0.829861		SMED30022344	-0.783073
						SMED30035357	0.944051								SMED30028311	0.715937		SMED30010115	-0.696658
						SMED30021063	-1.48937								SMED30011528	-0.735971		SMED30002983	-1.55896
						SMED30008505	-1.01622								SMED30003562	-2.65565		SMED30008640	-1.32055
						SMED30004532	-0.508652								SMED30027349	-1.51172		SMED30023860	-2.08238
						SMED30022628	-1.87432								SMED30018899	-0.911252		SMED30026663	-1.75029
						SMED30003885	-0.538601								SMED30014448	-1.53664		SMED30009749	-2.47891
						SMED30023538	-0.537745								SMED30023280	-1.04663		SMED30022083	0.662901
						SMED30001608	0.613417								SMED30035878	-2.28091		SMED30017516	-2.00821
						SMED30013497	-0.503216								SMED30029432	-1.55438		SMED30017278	1.02434
						SMED30030789	0.606323								SMED30015672	-0.877246		SMED30027929	0.645142
						SMED30018604	0.642516								SMED30022681	0.756878		SMED30003769	-0.877448
						SMED30025331	-0.502733								SMED30024367	-1.23985		SMED30026109	0.794898
						SMED30013319	-0.629086								SMED30009112	-0.572947		SMED30027349	-1.68859
						SMED30022209	-0.517077								SMED30015266	0.659314		SMED30031010	0.626841
						SMED30025330	-0.526799								SMED30001221	-0.512305		SMED30000014	0.652997
						SMED30006887	-0.664061								SMED30003613	-1.20471		SMED30030980	0.821518
						SMED30017670	-0.503539								SMED30009616	0.743541		SMED30019972	1.03915
						SMED30019471	-0.919909								SMED30026411	-0.502788		SMED30002286	0.673695
						SMED30002884	-0.524937								SMED30034946	0.750469		SMED30004485	-2.03233
						SMED30012332	-0.878444								SMED30010666	-0.872423		SMED30032169	-0.706403
						SMED30033709	0.628728								SMED30035734	0.910068		SMED30015029	0.761829
						SMED30014429	-0.662204								SMED30018571	0.594099		SMED30003469	-0.777751
						SMED30009975	0.695646								SMED30013480	0.609159		SMED30031800	0.752024
						SMED30018716	-0.576897								SMED30015470	-1.42201		SMED30011663	-0.944538
						SMED30008487	-0.520566								SMED30002513	-0.822139		SMED30025671	0.67519
						SMED30005428	-0.525273								SMED30019243	0.701354		SMED30015575	-2.15025
						SMED30025239	0.661953								SMED30015413	-1.53262		SMED30027460	-2.8318
						SMED30001096	-0.58409								SMED30009226	0.72149		SMED30023062	-0.51472
						SMED30018205	0.528032								SMED30023510	-0.596397		SMED30030265	0.6971
						SMED30016975	-0.505962								SMED30018205	0.533124		SMED30011528	-0.609408
						SMED30034335	-0.510458								SMED30016599	0.721586		SMED30028040	-0.993667
						SMED30006638	-0.516798								SMED30013312	-0.561099		SMED30021463	0.765403
						SMED30022992	-0.657986								SMED30033467	-1.67632		SMED30014448	-1.64403
						SMED30017794	-0.56317								SMED30019668	-1.90641		SMED30015266	0.688866
						SMED30027991	-0.509479								SMED30014734	0.598691		SMED30017940	-1.10186
						SMED30000562	-0.65145								SMED30034477	0.715949		SMED30013312	-0.671221
						SMED30014036	-0.510639								SMED30008024	0.915187		SMED30028184	-0.787477
						SMED30007704	-3.65395								SMED30024775	-1.03198		SMED30020662	-0.618592
						SMED30020689	-0.56861								SMED30016281	-2.91077		SMED30003562	-2.30207
						SMED30034381	0.935436								SMED30013408	-1.20665		SMED30010666	-0.781614
						SMED30014565	-0.667898								SMED30019176	-0.54057		SMED30033551	0.694444
						SMED30016950	0.786047								SMED30033302	0.663104		SMED30013408	-1.27708
						SMED30015710	0.500782								SMED30023025	0.564448		SMED30013480	0.634337
						SMED30029805	0.517135								SMED30007704	-3.78332		SMED30015672	-1.1239
						SMED30012628	0.734753								SMED30009659	0.615647		SMED30025071	0.767784
						SMED30014318	-1.20418								SMED30015029	0.642793		SMED30003613	-1.24526
						SMED30008221	0.783762								SMED30023110	-1.06709		SMED30020273	0.672736
						SMED30034573	0.543967								SMED30008671	0.626311		SMED30022014	0.673139
						SMED30015243	0.509195								SMED30004449	0.916355		SMED30002896	0.713038
						SMED30017880	0.500846								SMED30021463	0.667715		SMED30000901	0.513461
						SMED30022975	-0.889471								SMED30025825	0.735945		SMED30009659	0.685346
						SMED30029727	-0.931939								SMED30017424	0.533447		SMED30003251	-0.518944
						SMED30024457	0.845693								SMED30003269	0.751921		SMED30023510	-0.58928
						SMED30006369	0.682312								SMED30010122	0.555188		SMED30017424	0.584324
						SMED30010061	-0.924472								SMED30030980	0.687724		SMED30012935	0.760464
						SMED30003899	-0.62131								SMED30032833	-1.44674		SMED30001515	0.513317
						SMED30033622	0.57886								SMED30033551	0.680341		SMED30009514	0.607861
						SMED30019717	-0.553121								SMED30025572	0.608153		SMED30029811	0.707788
						SMED30018086	0.693828								SMED30033073	1.44489		SMED30024367	-0.971052
						SMED30025596	0.783872								SMED30026863	0.690372		SMED30015421	0.703747
						SMED30035383	-0.855425								SMED30000370	0.698623		SMED30005617	-0.813565
						SMED30031735	0.522023								SMED30001792	0.64132		SMED30014748	0.677916
						SMED30027707	-0.637874								SMED30014243	-0.620088		SMED30000370	0.919686
						SMED30023874	-0.596941								SMED30015453	0.529132		SMED30014446	-0.592549
						SMED30010096	-1.03816								SMED30025910	0.71992		SMED30032833	-1.54757
						SMED30002647	0.777564								SMED30002896	0.584067		SMED30016281	-3.38471
						SMED30005207	-0.722078								SMED30012938	0.689993		SMED30005571	-0.90323
						SMED30030034	-0.515992								SMED30030845	0.58498		SMED30004449	1.18173
						SMED30026279	-0.516646								SMED30003769	-0.741155		SMED30024775	-0.810056
						SMED30029235	-0.78136								SMED30024644	0.692108		SMED30021545	-3.71291
						SMED30005127	-0.738179								SMED30034470	0.6763		SMED30016338	0.767887
						SMED30012787	-0.500624								SMED30029811	0.60734		SMED30014243	-0.804815
						SMED30000212	-0.669974								SMED30010468	0.68014		SMED30018983	0.604978
						SMED30033585	-0.554754								SMED30015516	0.572932		SMED30025572	0.646393
						SMED30035066	0.806742								SMED30014980	0.513382		SMED30009226	0.652989
						SMED30002766	-0.623109								SMED30003084	0.676864		SMED30021772	0.774612
						SMED30018353	-1.80601								SMED30017278	0.751363		SMED30030845	0.679254
						SMED30013845	0.820088								SMED30028992	0.696949		SMED30029432	-1.27586
						SMED30002896	0.736608								SMED30023537	0.521475		SMED30002298	0.50592
						SMED30028171	-0.586994								SMED30012935	0.730553		SMED30012874	0.707799
						SMED30019204	0.679977								SMED30019754	0.556455		SMED30023110	-1.0696
						SMED30002242	-0.699739								SMED30021617	0.603943		SMED30024063	0.575586
						SMED30018825	0.583695								SMED30001207	0.855851		SMED30024756	0.693249
						SMED30031297	0.747271								SMED30001720	0.53098		SMED30015550	0.527007
						SMED30005617	-1.09151								SMED30015421	0.591157		SMED30001465	0.811259
						SMED30031473	0.601999											SMED30021767	0.513112
						SMED30028809	0.690959											SMED30024846	0.55316
						SMED30031061	-0.775209											SMED30001792	0.65823
						SMED30031239	0.677498											SMED30012938	0.699303
						SMED30020872	-0.612882											SMED30021266	0.591333
						SMED30025835	0.741014											SMED30020033	0.589424
						SMED30016801	-1.38262											SMED30008253	0.808997
						SMED30017424	0.509227											SMED30033073	1.20349
						SMED30030550	-0.798121											SMED30015516	0.581456
						SMED30019837	-0.566057											SMED30003084	0.733705
						SMED30016252	-2.41449											SMED30027602	0.702016
						SMED30021335	-0.646871											SMED30001207	0.852485
						SMED30021222	-0.641337											SMED30027707	0.515867
						SMED30009513	-2.54455											SMED30012043	0.648831
						SMED30001853	-0.699572											SMED30025910	0.689689
						SMED30004267	-2.36159											SMED30019754	0.622912
						SMED30021567	-0.569085											SMED30015413	-1.38505
						SMED30033522	-1.40796											SMED30035878	-1.69587
						SMED30003373	-0.831391											SMED30019022	0.578059
						SMED30033662	-0.600208											SMED30001648	0.62492
						SMED30002110	-0.884199											SMED30017634	0.603812
						SMED30030007	-0.759203											SMED30034277	0.572834
						SMED30035734	-0.54605											SMED30019484	0.787485
						SMED30029811	0.625053											SMED30017354	0.506789
						SMED30003251	-0.677206											SMED30008024	0.657607
						SMED30035683	-0.552775											SMED30024538	0.655319
						SMED30030229	-0.601128											SMED30010856	0.6127
						SMED30032169	-0.670703											SMED30006773	0.5423
						SMED30025821	0.574785											SMED30009564	0.582484
						SMED30017013	-0.500404											SMED30021617	0.526451
						SMED30016340	-0.551848											SMED30035761	0.590252
						SMED30002204	0.512051											SMED30000428	1.12018
						SMED30027097	0.611729											SMED30029426	0.640899
						SMED30026735	0.71692											SMED30034500	0.570378
						SMED30014265	-0.875519											SMED30017074	0.539296
						SMED30026736	-1.04181											SMED30034470	0.598587
						SMED30014194	-1.13953											SMED30006311	-2.00603
						SMED30008553	0.765943											SMED30001376	-1.35489
						SMED30035723	-1.06557											SMED30006679	0.512394
						SMED30027540	-1.18967											SMED30023901	0.602801
						SMED30017369	-0.599576											SMED30019006	0.55977
						SMED30020273	0.960924											SMED30010468	0.520993
						SMED30010123	-0.618903											SMED30027888	0.734814
						SMED30009204	0.811751
						SMED30032022	0.544699
						SMED30026686	0.532532
						SMED30030025	0.747201
						SMED30004449	-0.629229
						SMED30001056	0.771141
						SMED30001904	-0.576016
						SMED30011180	0.852493
						SMED30025325	0.666052
						SMED30019916	-0.59824
						SMED30014448	-1.21319
						SMED30014869	0.660538
						SMED30019668	-1.77925
						SMED30016727	0.639982
						SMED30022824	0.515193
						SMED30019864	0.614864
						SMED30026863	0.607704
						SMED30022293	0.60911
						SMED30034629	0.648767
						SMED30016113	0.571635
						SMED30014243	-0.548578
						SMED30005459	0.575962
						SMED30007938	-0.75816
						SMED30001237	-0.660339
						SMED30003560	0.641208
						SMED30028144	0.747327
						SMED30026043	0.618988
						SMED30010283	0.655133
						SMED30027132	0.660123
						SMED30035317	0.803622
						SMED30003468	0.532481
						SMED30000995	0.569659
						SMED30000699	0.534367
						SMED30013116	0.517064
						SMED30035642	-0.54544
						SMED30012599	0.60166
						SMED30033656	0.629306
						SMED30027197	0.504305
						SMED30002914	0.535053
						SMED30001792	0.564137
						SMED30011127	0.581095
						SMED30025578	0.55554
						SMED30028658	0.746588
						SMED30031468	0.709671
						SMED30009863	0.627115
						SMED30000475	0.669472
						SMED30024067	0.618342
						SMED30001449	0.608274
						SMED30027802	0.652983
						SMED30006095	0.700515
						SMED30013298	0.521877
						SMED30024442	0.630843
						SMED30022232	-0.582954
						SMED30025825	0.500593
						SMED30017898	0.549216
						SMED30035424	0.516386
						SMED30024342	0.534903
						SMED30029370	0.580579
						SMED30022256	0.519957
						SMED30027983	0.50387
						SMED30009618	0.97053
						SMED30004654	0.574868

## Sheet: Figure 2h
x	y	LR_pair
0 hpa	0.481147	bmp7-acvr1
6 hpa	0.272482	bmp7-acvr1
12 hpa	0.208424	bmp7-acvr1
24 hpa	-0.0363468	bmp7-acvr1
0 hpa	0.433282	ncam1-fgfr1
6 hpa	0.428603	ncam1-fgfr1
12 hpa	0.488555	ncam1-fgfr1
24 hpa	0.489363	ncam1-fgfr1

## Sheet: Figure 3g
	0 hpa	6 hpa	12 hpa	24 hpa	2 dpa	3 dpa	5 dpa	7 dpa
C0	0.063136	0.14664	0.069756	0.111507	0.096741	0.203157	0.168024	0.141039
C1	0.088111	0.191913	0.114062	0.153893	0.086301	0.145444	0.121304	0.098974
C2	0.05663	0.117403	0.071823	0.150552	0.157459	0.188536	0.196823	0.060773
C3	0.081527	0.085655	0.063983	0.126935	0.142415	0.219814	0.181631	0.098039
C4	0.076433	0.203822	0.119958	0.09448	0.091295	0.200637	0.085987	0.127389
C5	0.145745	0.192553	0.129787	0.114894	0.07766	0.126596	0.110638	0.102128
C6	0.070312	0.189732	0.102679	0.117188	0.094866	0.199777	0.127232	0.098214
C7	0	0.358447	0.182648	0.281963	0.085616	0.08105	0.004566	0.005708
C8	0.079365	0.153439	0.148148	0.128748	0.116402	0.19224	0.107584	0.074074
C9	0.056926	0.223909	0.053131	0.184061	0.056926	0.136622	0.210626	0.077799
C10	0.178161	0.091954	0.226054	0.065134	0.118774	0.078544	0.1341	0.10728
C11	0.074227	0.193814	0.117526	0.121649	0.092784	0.171134	0.134021	0.094845
C12	0.037855	0.157729	0.104101	0.107256	0.100946	0.198738	0.160883	0.132492
C13	0.082278	0.231013	0.10443	0.113924	0.053797	0.14557	0.14557	0.123418
C14	0.107937	0.279365	0.104762	0.126984	0.098413	0.111111	0.101587	0.069841
C15	0.134868	0.1875	0.144737	0.134868	0.082237	0.101974	0.105263	0.108553
C16	0.125828	0.149007	0.142384	0.122517	0.076159	0.135762	0.125828	0.122517
C17	0.072202	0.194946	0.090253	0.126354	0.101083	0.194946	0.111913	0.108303
C18	0.06639	0.224066	0.099585	0.091286	0.120332	0.182573	0.099585	0.116183
C19	0	0.555085	0.20339	0.207627	0.021186	0.004237	0	0.008475
C20	0.066116	0.272727	0.090909	0.099174	0.115702	0.157025	0.14876	0.049587
C21	0.045455	0.109091	0.118182	0.054545	0.081818	0.227273	0.254545	0.109091
C22	0.041096	0.30137	0.082192	0.09589	0.082192	0.09589	0.191781	0.109589
C23	0.029412	0.117647	0.073529	0.073529	0.117647	0.397059	0.132353	0.058824
C24	0.076923	0.134615	0.057692	0.153846	0.153846	0.173077	0.115385	0.134615
C25	0.2	0.244444	0.066667	0.022222	0.088889	0.133333	0.222222	0.022222
C26	0.064516	0.193548	0	0.193548	0.064516	0.193548	0.129032	0.16129

## Sheet: Figure 3k
Percentage of colocalization of osr2 and 2dbd positive cells
6 hpa
15
9
11
19
13
14
11
8
18
14

## Sheet: Figrue 3p
Percentage of regenerated blastema area (%)
Control	Osr2 RNAi
15.83	10.26
18.21	11.19
16.39	8.56
16.49	11.04
17.9	9.75

## Sheet: Figure 5a
	Module_1	Module_2	Module_3	Module_4	Module_5	Module_6	Module_7	Module_8	Module_9	Module_10	Module_11	Module_12	Module_13	Module_14	Module_15
Epidermal	-0.0791795	-0.298494	-0.0549453	-0.061266	0.510765	0.647888	0.277181	0.132985	0.181384	0.687497	0.27987	-0.0329821	-0.29665	0.0284161	-0.279791
Gut	0.204105	0.902851	0.08397	-0.320263	-0.187043	-0.471781	-0.526664	-0.594164	-0.329338	-0.314596	-0.605907	-0.617968	-0.00992084	-0.0573828	0.0099752
Muscle	0.01373	-0.202152	0.0257176	0.000230994	0.515412	0.824227	0.504499	0.268579	0.116262	0.18889	0.102558	-0.0342312	-0.211969	0.0855586	-0.245945
Neoblast	-0.192743	-0.420592	-0.0756963	0.391892	-0.286929	-0.0749952	0.380961	0.70092	0.140791	-0.191741	0.529038	0.761827	0.694232	0.349416	0.258494
Neuronal	-0.106824	-0.443332	-0.0487451	0.0784462	0.311562	0.355764	0.465996	0.508727	0.918557	0.196055	0.324234	0.236565	-0.0414939	0.115153	-0.0419735
Parenchymal	0.0634089	-0.469014	0.0991596	0.242761	0.0671907	0.35994	0.825367	0.701103	0.326958	0.0399498	0.505544	0.432233	0.242444	0.385142	-0.0141557

## Sheet: Figrue 5e-h
	Figure 5e	Percentage of regenerated worms
		Control (RNAi)	plk1 (RNAi)
		10	0
		13	0.1
		12	0
		11	0.5
	Figure 5f	smedwi1 staining signal per square mm2
		Control (RNAi)	plk1 (RNAi)
		204	11
		250	15
		280	50
		221	21
		248	9
	Figure 5g	H3p positive cells per mm2
		Control (RNAi)	plk1 (RNAi)
		20	0
		18	0
		29	1
		25	1
		16	0
		22	2
		21	0
	Figure 5h	TUNEL positive nuclei per mm2
		Control (RNAi)	plk1 (RNAi)
		1	3
		0	4
		1	5
		0	6
		0	8
		0	6
		2	7
		1	6
		3	5
		0	9

## Sheet: Figure 6d
	Neoblast
Control	0.2457
plk1 RNAi	0.0198
Epidermal	Progenitors	Differentiated cells
Control	0.13116	0.0250784
plk1 RNAi	0.00843404	0.0133434

[truncated: 6 more sheets: Figure 6i, Supplementary Figure 3, Supplementary Figure 5a, Supplementary Figure 5d, Supplementary Figure 6g, Supplementary Figure 9d]
